# Supplementary material for: A Computational Framework to Infer Human Disease-Associated Long Noncoding RNAs
Source: PLoS One. 2014 Jan 2;9(1):e84408. doi: 10.1371/journal.pone.0084408 (PMC3879311; doi:10.1371/journal.pone.0084408)
Supplement: Table S1 — Expression profiles of 21626 lincRNAs in 22 human tissue or cell types. In this table, each row stands for a lincRNA. For a certain lincRNA, several kinds of information have been collected, such as the number of chromosomes in which it locates, its starting position and terminal position in a certain chromosome, its name, and its expression levels in 22 human tissue or cell types. (XLS) [file pone.0084408.s001.xls]

## Sheet: all lncRNA
chrom	chromStart	chromEnd	name	Adipose	Adrenal	Brain	Brain_R	Breast	Colon	Foreskin	Heart	HLF_r1	HLF_r2	Kidney	Liver	Lung	LymphNode	Ovary	Placenta_R	Prostate	SkeletalMuscle	Testes	Testes_R	Thyroid	Whitebloodcell
chr1	209701799	209741018	TCONS_00000720	0	0	0	0	0	0	0	0	0	0	0	0	0	0	79	0	0	0	0	0	0	0
chr1	209701885	209720925	TCONS_00000721	0	0	0	0	0	0	0	0	0	0	0	0	0	0	79	0	0	0	0	0	0	0
chr1	13629937	13635298	TCONS_l2_00001979	0	0	0	0	0	0	0	0	0	0	0	29	0	0	0	0	0	0	0	0	0	0
chr1	48226249	48260426	TCONS_l2_00001219	355	401	92	127	360	574	0	284	65	0	1000	578	424	430	278	426	661	438	544	392	275	43
chr1	48226272	48462480	TCONS_l2_00001220	355	401	92	127	360	574	0	284	65	0	1000	578	424	430	278	426	661	438	544	392	275	43
chr1	48231307	48267295	TCONS_l2_00002495	355	401	92	127	360	574	0	284	65	0	1000	578	424	430	278	426	661	438	544	392	275	43
chr1	95392853	95433017	TCONS_00001039	764	924	849	751	896	903	509	757	646	480	818	880	1000	827	768	515	945	363	969	811	659	136
chr1	95392966	95429158	TCONS_00001041	764	924	849	751	896	903	509	757	646	480	818	880	1000	827	768	515	945	363	969	811	659	136
chr1	95392966	95429158	TCONS_00001042	764	924	849	751	896	903	509	757	646	480	818	880	1000	827	768	515	945	363	969	811	659	136
chr1	95392966	95429158	TCONS_00001040	764	924	849	751	896	903	509	757	646	480	818	880	1000	827	768	515	945	363	969	811	659	136
chr1	95392980	95428803	TCONS_00001043	764	924	849	751	896	903	509	757	646	480	818	880	1000	827	768	515	945	363	969	811	659	136
chr1	95393000	95428814	TCONS_00001044	764	924	849	751	896	903	509	757	646	480	818	880	1000	827	768	515	945	363	969	811	659	136
chr1	95393121	95428826	TCONS_00000249	764	924	849	751	896	903	509	757	646	480	818	880	1000	827	768	515	945	363	969	811	659	136
chr1	95393583	95428825	TCONS_00000006	764	924	849	751	896	903	509	757	646	480	818	880	1000	827	768	515	945	363	969	811	659	136
chr1	96403456	96488422	TCONS_00000255	0	0	0	0	0	0	0	0	0	0	0	0	0	0	0	0	0	0	810	1000	0	0
chr1	96455362	96488422	TCONS_00000256	0	0	0	0	0	0	0	0	0	0	0	0	0	0	0	0	0	0	810	1000	0	0
chr1	96457551	96488437	TCONS_00002102	0	0	0	0	0	0	0	0	0	0	0	0	0	0	0	0	0	0	810	1000	0	0
chr1	96457551	96488437	TCONS_00001053	0	0	0	0	0	0	0	0	0	0	0	0	0	0	0	0	0	0	810	1000	0	0
chr1	96457569	96488432	TCONS_00001054	0	0	0	0	0	0	0	0	0	0	0	0	0	0	0	0	0	0	810	1000	0	0
chr1	96457623	96488422	TCONS_00000257	0	0	0	0	0	0	0	0	0	0	0	0	0	0	0	0	0	0	810	1000	0	0
chr1	96458020	96488436	TCONS_00000258	0	0	0	0	0	0	0	0	0	0	0	0	0	0	0	0	0	0	810	1000	0	0
chr1	98538886	98659112	TCONS_l2_00000435	0	64	0	0	0	0	0	0	0	0	0	0	0	0	0	0	0	0	361	454	0	0
chr1	102665294	102855186	TCONS_00000590	0	0	307	0	0	0	0	0	0	0	0	0	0	0	0	0	0	0	320	0	0	0
chr1	143647637	143663987	TCONS_l2_00002649	601	721	712	880	656	753	409	413	605	442	705	567	860	993	560	538	848	354	501	455	661	955
chr1	143647638	143744587	TCONS_l2_00002650	601	721	712	880	656	753	409	413	605	442	705	567	860	993	560	538	848	354	501	455	661	955
chr1	148876039	148902123	TCONS_l2_00002184	10	0	27	0	0	0	0	24	0	0	0	0	25	21	28	0	22	0	220	183	8	60
chr1	168773291	168838565	TCONS_00001191	0	0	198	0	0	0	0	0	0	0	0	0	0	0	0	0	160	0	0	0	0	0
chr1	191844624	191980390	TCONS_00000360	0	0	0	0	0	0	0	0	0	0	0	0	0	0	0	0	0	0	0	0	0	94
chr1	196014056	196129619	TCONS_00001767	0	0	0	0	0	0	0	0	347	0	0	0	0	0	0	0	0	0	0	0	0	0
chr1	211809247	211816209	TCONS_00000380	0	0	0	0	0	0	0	0	0	0	0	0	100	0	168	0	0	0	0	0	0	0
chr1	213904758	213967930	TCONS_00000389	0	0	0	0	0	0	0	0	0	0	0	0	0	0	0	0	0	0	0	0	0	0
chr1	219150088	219164653	TCONS_00001821	0	0	256	0	0	0	0	0	0	0	0	0	0	0	0	0	0	0	0	0	0	361
chr1	222262510	222560776	TCONS_l2_00002779	0	0	0	0	0	0	0	0	0	0	0	0	0	0	0	0	0	0	109	0	0	0
chr1	89294	237877	TCONS_l2_00002368	648	595	458	378	701	89	338	299	353	54	355	153	477	501	334	545	468	22	491	680	280	516
chr1	112759	168167	TCONS_l2_00000958	648	595	458	378	701	89	338	299	353	54	355	153	477	501	334	545	468	22	491	680	280	516
chr1	129080	133566	TCONS_l2_00002372	648	595	458	378	701	89	338	299	353	54	355	153	477	501	334	545	468	22	491	680	280	516
chr1	235855	267253	TCONS_l2_00002380	648	595	458	378	701	89	338	299	353	54	355	153	477	501	334	545	468	22	491	680	280	516
chr1	523008	530148	TCONS_00000122	0	0	47	0	0	0	0	0	0	0	0	0	0	0	0	0	0	0	191	0	31	0
chr1	523047	529954	TCONS_00000123	0	0	47	0	0	0	0	0	0	0	0	0	0	0	0	0	0	0	191	0	31	0
chr1	637315	655530	TCONS_l2_00002386	0	0	0	0	34	0	0	0	0	0	0	81	0	0	80	19	0	0	49	88	0	54
chr1	639064	655574	TCONS_l2_00002387	0	0	0	0	34	0	0	0	0	0	0	81	0	0	80	19	0	0	49	88	0	54
chr1	646721	655580	TCONS_l2_00002388	0	0	0	0	34	0	0	0	0	0	0	81	0	0	80	19	0	0	49	88	0	54
chr1	2357418	2362089	TCONS_00000138	0	0	0	0	147	0	0	0	0	0	0	0	0	0	0	0	239	0	0	0	0	121
chr1	4036188	4069751	TCONS_00000822	0	0	0	0	0	0	0	0	0	0	0	0	0	0	0	0	0	0	403	0	0	0
chr1	5621768	5728315	TCONS_00000077	0	0	69	0	0	0	0	0	0	0	0	0	0	0	0	0	0	0	0	0	0	0
chr1	14548385	14549613	TCONS_00000471	0	0	0	0	0	280	0	0	0	0	0	0	0	167	0	0	0	0	0	0	0	0
chr1	19658089	19660931	TCONS_00000855	58	150	65	199	129	89	254	78	313	189	283	260	0	228	252	141	47	95	225	293	81	75
chr1	20686293	20755287	TCONS_00000016	0	0	223	444	0	0	0	0	0	0	0	52	0	0	0	0	0	0	248	682	0	0
chr1	20687597	20732187	TCONS_00000078	0	0	223	444	0	0	0	0	0	0	0	52	0	0	0	0	0	0	248	682	0	0
chr1	25370197	25439610	TCONS_00000488	0	0	0	0	0	0	0	0	0	0	0	0	0	0	0	0	0	0	0	0	0	0
chr1	37568177	37618253	TCONS_l2_00001147	0	0	59	0	226	0	0	0	0	0	0	0	0	0	0	0	0	576	51	0	231	0
chr1	37611132	37618282	TCONS_l2_00001148	0	0	59	0	226	0	0	0	0	0	0	0	0	0	0	0	0	576	51	0	231	0
chr1	38512985	38571406	TCONS_l2_00002029	0	0	291	374	0	0	0	0	0	0	0	0	0	0	0	0	216	0	88	0	0	0
chr1	38513094	38571415	TCONS_l2_00000218	0	0	291	374	0	0	0	0	0	0	0	0	0	0	0	0	216	0	88	0	0	0
chr1	38513096	38584697	TCONS_l2_00002030	0	0	291	374	0	0	0	0	0	0	0	0	0	0	0	0	216	0	88	0	0	0
chr1	38658715	38676024	TCONS_00000895	0	0	0	0	0	0	0	0	0	0	0	0	0	0	0	0	0	0	218	0	0	0
chr1	46921494	46948147	TCONS_00000191	0	0	0	0	0	0	0	0	0	0	0	0	0	0	0	0	0	0	307	0	0	141
chr1	47308766	47366109	TCONS_l2_00002489	645	143	31	0	484	424	0	666	0	0	380	0	341	240	165	0	769	140	119	0	462	0
chr1	47971931	47973315	TCONS_00001488	0	0	0	0	0	0	0	0	0	0	0	0	0	0	0	0	0	0	206	0	0	0
chr1	48567386	48648100	TCONS_l2_00002497	0	0	65	0	0	0	0	0	0	0	65	0	0	0	251	0	117	0	108	628	97	0
chr1	48567406	48630327	TCONS_l2_00001223	0	0	65	0	0	0	0	0	0	0	65	0	0	0	251	0	117	0	108	628	97	0
chr1	48625150	48630589	TCONS_l2_00001224	0	0	65	0	0	0	0	0	0	0	65	0	0	0	251	0	117	0	108	628	97	0
chr1	52035311	52039739	TCONS_l2_00001233	0	0	0	0	0	0	0	0	0	0	0	0	0	0	0	0	230	0	0	0	0	0
chr1	59486105	59510386	TCONS_l2_00000308	0	208	0	0	0	261	0	167	200	0	127	0	299	551	319	0	118	191	156	0	176	319
chr1	59598185	59664293	TCONS_00000529	101	0	0	0	149	0	0	0	0	0	0	0	42	0	0	0	0	71	851	837	0	0
chr1	61005920	61106163	TCONS_00000531	0	0	264	0	0	102	0	0	0	0	0	0	0	0	0	0	131	0	64	0	0	0
chr1	61053728	61088212	TCONS_00001511	0	0	264	0	0	102	0	0	0	0	0	0	0	0	0	0	131	0	64	0	0	0
chr1	61125302	61291256	TCONS_00000081	0	0	107	108	0	0	0	0	0	0	0	0	26	27	20	0	66	0	17	0	0	0
chr1	68808087	68849925	TCONS_l2_00001282	0	0	174	0	0	0	0	0	0	0	0	0	0	0	0	0	0	0	0	0	0	0
chr1	69521580	69650686	TCONS_l2_00002068	0	0	0	0	0	0	0	0	0	0	0	0	0	0	0	0	0	0	190	0	0	0
chr1	73771634	73813934	TCONS_00000985	0	0	0	0	0	0	0	0	0	0	0	0	0	0	0	0	0	0	835	686	0	0
chr1	73771820	73820918	TCONS_00002067	0	0	0	0	0	0	0	0	0	0	0	0	0	0	0	0	0	0	835	686	0	0
chr1	73771820	73813975	TCONS_00002066	0	0	0	0	0	0	0	0	0	0	0	0	0	0	0	0	0	0	835	686	0	0
chr1	73771852	73804559	TCONS_00000046	0	0	0	0	0	0	0	0	0	0	0	0	0	0	0	0	0	0	835	686	0	0
chr1	73771911	73813995	TCONS_00000228	0	0	0	0	0	0	0	0	0	0	0	0	0	0	0	0	0	0	835	686	0	0
chr1	73771916	73820934	TCONS_00000229	0	0	0	0	0	0	0	0	0	0	0	0	0	0	0	0	0	0	835	686	0	0
chr1	79518695	79561296	TCONS_l2_00001295	547	392	469	361	454	278	559	46	338	241	572	473	206	517	259	0	351	0	204	94	106	32
chr1	79736085	79870246	TCONS_00001003	0	51	0	0	0	0	0	0	0	0	0	0	0	0	0	0	0	0	479	486	0	0
chr1	79775370	79871942	TCONS_00002077	0	51	0	0	0	0	0	0	0	0	0	0	0	0	0	0	0	0	479	486	0	0
chr1	81000662	81050048	TCONS_00000553	0	0	0	0	0	0	0	0	0	0	0	0	0	0	0	0	0	0	0	0	0	0
chr1	81001439	81112473	TCONS_00000240	0	1000	0	0	0	0	0	0	0	0	688	0	0	1000	0	0	0	0	0	0	0	877
chr1	81001439	81112473	TCONS_00000239	0	1000	0	0	0	0	0	0	0	0	688	0	0	1000	0	0	0	0	0	0	0	877
chr1	81001444	81109980	TCONS_00002080	0	1000	0	0	0	0	0	0	0	0	688	0	0	1000	0	0	0	0	0	0	0	877
chr1	82680903	82726817	TCONS_00000554	0	0	79	0	0	0	0	0	0	0	0	0	0	0	0	0	0	0	0	0	0	0
chr1	83368865	83632498	TCONS_00000242	0	0	0	0	0	0	0	0	0	0	0	0	0	0	0	0	0	0	56	143	0	0
chr1	83485231	83568608	TCONS_l2_00001306	0	73	22	0	0	138	0	82	78	0	89	0	0	0	54	202	168	0	172	130	312	43
chr1	83982444	84039951	TCONS_00001008	0	0	0	0	0	0	364	0	0	0	0	0	0	0	0	0	0	0	0	0	0	0
chr1	85063634	85086673	TCONS_00001552	0	176	551	0	0	0	0	0	0	0	330	0	0	0	135	0	0	0	337	0	56	0
chr1	92010898	92035089	TCONS_00001584	135	0	0	0	56	229	0	0	0	0	0	0	28	110	0	177	80	0	28	0	27	37
chr1	95104016	95285652	TCONS_l2_00002568	133	608	305	0	400	480	0	397	594	0	707	169	565	259	529	456	463	0	363	314	459	0
chr1	95123089	95285834	TCONS_l2_00002569	133	608	305	0	400	480	0	397	594	0	707	169	565	259	529	456	463	0	363	314	459	0
chr1	95123431	95171013	TCONS_l2_00001388	133	608	305	0	400	480	0	397	594	0	707	169	565	259	529	456	463	0	363	314	459	0
chr1	95138452	95197901	TCONS_l2_00002570	133	608	305	0	400	480	0	397	594	0	707	169	565	259	529	456	463	0	363	314	459	0
chr1	95138468	95285827	TCONS_l2_00001390	133	608	305	0	400	480	0	397	594	0	707	169	565	259	529	456	463	0	363	314	459	0
chr1	95138684	95285775	TCONS_l2_00002571	133	608	305	0	400	480	0	397	594	0	707	169	565	259	529	456	463	0	363	314	459	0
chr1	95144636	95171735	TCONS_l2_00001391	133	608	305	0	400	480	0	397	594	0	707	169	565	259	529	456	463	0	363	314	459	0
chr1	95144980	95285766	TCONS_l2_00002572	133	608	305	0	400	480	0	397	594	0	707	169	565	259	529	456	463	0	363	314	459	0
chr1	95145056	95208023	TCONS_l2_00001392	133	608	305	0	400	480	0	397	594	0	707	169	565	259	529	456	463	0	363	314	459	0
chr1	95940292	95944912	TCONS_00000007	0	0	0	0	0	0	0	0	0	0	0	0	0	0	0	0	0	0	0	0	0	0
chr1	96719624	96839681	TCONS_00000585	0	0	0	0	0	0	0	0	0	0	0	0	0	0	0	0	0	0	0	0	0	0
chr1	98398901	98440557	TCONS_00001603	0	0	371	0	0	0	0	0	134	0	0	0	0	0	85	0	0	0	0	0	0	0
chr1	98676302	98738214	TCONS_l2_00002108	0	0	0	0	0	44	0	0	86	0	0	0	0	0	0	0	0	0	24	122	0	0
chr1	101815604	101855859	TCONS_00000263	0	0	0	0	0	0	0	0	0	0	0	0	0	0	0	0	0	0	0	0	0	0
chr1	103228877	103319398	TCONS_00000591	0	0	0	0	0	0	0	0	0	0	0	0	0	0	0	0	0	0	0	0	0	0
chr1	103821658	104068139	TCONS_00001614	0	0	164	0	287	0	0	0	0	0	174	0	0	0	0	0	0	0	531	0	0	0
chr1	106469904	106565836	TCONS_l2_00001430	0	0	0	0	0	0	0	0	0	0	0	0	0	0	0	0	0	0	404	514	0	0
chr1	106470245	106565834	TCONS_l2_00002592	0	0	0	0	0	0	0	0	0	0	0	0	0	0	0	0	0	0	404	514	0	0
chr1	106508401	106581195	TCONS_00001084	0	0	0	0	0	0	0	0	0	0	0	0	0	0	0	0	0	0	227	0	0	0
chr1	111016377	111031285	TCONS_l2_00002129	0	0	0	0	0	0	0	0	0	0	0	0	0	0	0	0	0	0	610	756	0	0
chr1	113362791	113392437	TCONS_00000604	0	23	120	217	0	0	56	0	408	0	21	0	0	0	0	122	65	0	129	423	0	0
chr1	113362795	113393265	TCONS_00000095	0	23	120	217	0	0	56	0	408	0	21	0	0	0	0	122	65	0	129	423	0	0
chr1	113362911	113392401	TCONS_00000605	0	23	120	217	0	0	56	0	408	0	21	0	0	0	0	122	65	0	129	423	0	0
chr1	115724042	115765741	TCONS_00001113	0	0	0	0	0	0	0	0	0	0	0	0	0	0	0	0	0	0	0	0	200	0
chr1	142785221	142890973	TCONS_l2_00001486	235	676	704	362	670	734	141	643	358	212	838	68	548	611	737	660	521	440	562	740	786	303
chr1	142785296	142890997	TCONS_l2_00001487	235	676	704	362	670	734	141	643	358	212	838	68	548	611	737	660	521	440	562	740	786	303
chr1	142803224	142888797	TCONS_l2_00002625	235	676	704	362	670	734	141	643	358	212	838	68	548	611	737	660	521	440	562	740	786	303
chr1	142804651	142891271	TCONS_l2_00001488	235	676	704	362	670	734	141	643	358	212	838	68	548	611	737	660	521	440	562	740	786	303
chr1	142804898	142890670	TCONS_l2_00002626	235	676	704	362	670	734	141	643	358	212	838	68	548	611	737	660	521	440	562	740	786	303
chr1	142804980	142888877	TCONS_l2_00001489	235	676	704	362	670	734	141	643	358	212	838	68	548	611	737	660	521	440	562	740	786	303
chr1	142805369	142891006	TCONS_l2_00001492	235	676	704	362	670	734	141	643	358	212	838	68	548	611	737	660	521	440	562	740	786	303
chr1	142810276	142890969	TCONS_l2_00001493	235	676	704	362	670	734	141	643	358	212	838	68	548	611	737	660	521	440	562	740	786	303
chr1	142814171	142891006	TCONS_l2_00001494	235	676	704	362	670	734	141	643	358	212	838	68	548	611	737	660	521	440	562	740	786	303
chr1	143118703	143194342	TCONS_l2_00002628	132	228	136	0	450	158	0	417	381	0	125	57	246	140	376	454	187	0	395	307	190	24
chr1	143211527	143272754	TCONS_l2_00002635	222	179	156	0	417	142	58	388	87	0	299	67	262	176	255	317	95	19	204	390	211	41
chr1	143217318	143274743	TCONS_l2_00001496	222	179	156	0	417	142	58	388	87	0	299	67	262	176	255	317	95	19	204	390	211	41
chr1	143230400	143272643	TCONS_l2_00001497	222	179	156	0	417	142	58	388	87	0	299	67	262	176	255	317	95	19	204	390	211	41
chr1	143231322	143272639	TCONS_l2_00001498	222	179	156	0	417	142	58	388	87	0	299	67	262	176	255	317	95	19	204	390	211	41
chr1	143236904	143275032	TCONS_l2_00002642	222	179	156	0	417	142	58	388	87	0	299	67	262	176	255	317	95	19	204	390	211	41
chr1	143377280	143398889	TCONS_l2_00002162	195	495	32	0	681	351	48	660	277	0	182	29	637	531	336	475	409	0	259	312	559	13
chr1	143386145	143399041	TCONS_l2_00000560	195	495	32	0	681	351	48	660	277	0	182	29	637	531	336	475	409	0	259	312	559	13
chr1	143391567	143401533	TCONS_l2_00002168	195	495	32	0	681	351	48	660	277	0	182	29	637	531	336	475	409	0	259	312	559	13
chr1	143391567	143399813	TCONS_l2_00002167	195	495	32	0	681	351	48	660	277	0	182	29	637	531	336	475	409	0	259	312	559	13
chr1	143391567	143399528	TCONS_l2_00002166	195	495	32	0	681	351	48	660	277	0	182	29	637	531	336	475	409	0	259	312	559	13
chr1	143391567	143394444	TCONS_l2_00002165	195	495	32	0	681	351	48	660	277	0	182	29	637	531	336	475	409	0	259	312	559	13
chr1	143392418	143405365	TCONS_l2_00000561	195	495	32	0	681	351	48	660	277	0	182	29	637	531	336	475	409	0	259	312	559	13
chr1	143392442	143399814	TCONS_l2_00002169	195	495	32	0	681	351	48	660	277	0	182	29	637	531	336	475	409	0	259	312	559	13
chr1	143392449	143394444	TCONS_l2_00002170	195	495	32	0	681	351	48	660	277	0	182	29	637	531	336	475	409	0	259	312	559	13
chr1	143392634	143399672	TCONS_l2_00000562	195	495	32	0	681	351	48	660	277	0	182	29	637	531	336	475	409	0	259	312	559	13
chr1	146853354	146989742	TCONS_l2_00001506	0	0	0	0	0	0	0	24	0	0	0	0	0	0	0	108	0	0	707	631	44	0
chr1	146853354	146989742	TCONS_l2_00001505	0	0	0	0	0	0	0	24	0	0	0	0	0	0	0	108	0	0	707	631	44	0
chr1	146853853	146989682	TCONS_l2_00001507	0	0	0	0	0	0	0	24	0	0	0	0	0	0	0	108	0	0	707	631	44	0
chr1	157152694	157157512	TCONS_l2_00000650	0	105	0	0	0	0	0	0	0	0	0	0	0	0	0	0	0	0	0	272	0	303
chr1	157155177	157157195	TCONS_l2_00002223	0	105	0	0	0	0	0	0	0	0	0	0	0	0	0	0	0	0	0	272	0	303
chr1	173204198	173446294	TCONS_l2_00002714	269	530	482	567	394	279	494	263	644	172	326	309	492	528	323	459	521	0	406	679	367	464
chr1	173386949	173429721	TCONS_l2_00001622	269	530	482	567	394	279	494	263	644	172	326	309	492	528	323	459	521	0	406	679	367	464
chr1	173387087	173430501	TCONS_l2_00002715	269	530	482	567	394	279	494	263	644	172	326	309	492	528	323	459	521	0	406	679	367	464
chr1	173387212	173411236	TCONS_l2_00002716	269	530	482	567	394	279	494	263	644	172	326	309	492	528	323	459	521	0	406	679	367	464
chr1	173387382	173411193	TCONS_l2_00001623	269	530	482	567	394	279	494	263	644	172	326	309	492	528	323	459	521	0	406	679	367	464
chr1	173392457	173411063	TCONS_l2_00001624	269	530	482	567	394	279	494	263	644	172	326	309	492	528	323	459	521	0	406	679	367	464
chr1	173393070	173446246	TCONS_l2_00001625	269	530	482	567	394	279	494	263	644	172	326	309	492	528	323	459	521	0	406	679	367	464
chr1	177362422	177546084	TCONS_00000692	0	0	0	0	0	0	0	0	0	0	153	0	0	0	0	0	0	0	67	274	0	0
chr1	182055685	182059247	TCONS_00000346	0	0	0	0	0	100	0	0	0	0	0	0	0	0	0	0	61	0	43	0	0	0
chr1	182098444	182213534	TCONS_l2_00002728	0	46	0	0	0	0	0	0	0	0	0	0	0	0	0	0	0	0	190	442	0	0
chr1	182159282	182213533	TCONS_l2_00001664	0	46	0	0	0	0	0	0	0	0	0	0	0	0	0	0	0	0	190	442	0	0
chr1	182173079	182283196	TCONS_l2_00002730	0	46	0	0	0	0	0	0	0	0	0	0	0	0	0	0	0	0	190	442	0	0
chr1	187061973	187329455	TCONS_00000350	0	0	0	0	0	0	0	0	0	0	0	0	0	0	0	0	0	0	0	0	0	104
chr1	187412737	187439371	TCONS_00000351	0	0	0	0	0	199	0	0	0	0	0	0	0	0	0	0	0	0	0	0	0	0
chr1	187412759	187446354	TCONS_00000352	0	0	0	0	0	199	0	0	0	0	0	0	0	0	0	0	0	0	0	0	0	0
chr1	188477668	188505596	TCONS_00000353	0	0	0	0	0	0	0	0	0	0	0	0	0	0	0	0	0	0	0	0	0	0
chr1	190447355	190450667	TCONS_00001227	0	0	691	691	0	136	0	89	0	0	287	0	62	0	0	0	0	0	475	726	0	0
chr1	190447389	190450523	TCONS_00000060	0	0	691	691	0	136	0	89	0	0	287	0	62	0	0	0	0	0	475	726	0	0
chr1	190447592	190448271	TCONS_00002206	0	0	691	691	0	136	0	89	0	0	287	0	62	0	0	0	0	0	475	726	0	0
chr1	190447610	190463251	TCONS_00001228	0	0	691	691	0	136	0	89	0	0	287	0	62	0	0	0	0	0	475	726	0	0
chr1	190594019	190770787	TCONS_l2_00002266	0	0	0	0	0	0	0	0	0	0	0	0	0	0	0	0	0	0	0	0	0	0
chr1	193273874	193335083	TCONS_00000361	0	82	0	0	0	0	0	0	209	0	259	0	246	0	0	0	0	0	157	0	0	54
chr1	200380927	200444641	TCONS_00000061	0	36	0	0	57	0	0	0	352	0	31	677	64	0	0	0	0	0	90	0	37	0
chr1	200929144	200934218	TCONS_l2_00000749	0	0	0	0	0	0	0	0	0	0	0	0	0	0	0	0	0	0	115	387	0	0
chr1	204336583	204347045	TCONS_l2_00001718	0	0	0	0	0	0	0	0	0	0	216	0	0	0	0	228	0	0	0	0	0	0
chr1	205251238	205264218	TCONS_00001780	0	0	0	0	0	0	0	0	0	0	124	0	0	92	0	0	0	0	0	0	0	367
chr1	207352621	207357525	TCONS_l2_00000782	0	89	0	0	0	0	0	0	0	0	0	829	423	0	0	0	0	0	456	589	0	0
chr1	207352736	207357393	TCONS_l2_00000783	0	89	0	0	0	0	0	0	0	0	0	829	423	0	0	0	0	0	456	589	0	0
chr1	209320563	209324846	TCONS_l2_00001739	0	0	0	0	0	0	0	0	0	0	0	0	0	0	0	0	0	0	483	527	0	0
chr1	209320611	209328446	TCONS_l2_00002758	0	0	0	0	0	0	0	0	0	0	0	0	0	0	0	0	0	0	483	527	0	0
chr1	213995699	214089305	TCONS_00002585	82	612	695	228	13	137	0	52	0	0	14	818	172	94	126	0	150	821	609	708	488	0
chr1	214427428	214452637	TCONS_00001819	0	39	76	0	0	16	0	569	12	0	9	0	0	0	26	0	0	10	19	53	21	0
chr1	214427428	214438314	TCONS_00001818	0	39	76	0	0	16	0	569	12	0	9	0	0	0	26	0	0	10	19	53	21	0
chr1	219254318	219347093	TCONS_l2_00002770	0	300	406	172	456	148	0	506	106	0	394	0	85	0	294	0	478	319	361	571	278	457
chr1	219259853	219347102	TCONS_l2_00001780	0	300	406	172	456	148	0	506	106	0	394	0	85	0	294	0	478	319	361	571	278	457
chr1	219268629	219347070	TCONS_l2_00001781	0	300	406	172	456	148	0	506	106	0	394	0	85	0	294	0	478	319	361	571	278	457
chr1	219391857	219467786	TCONS_00001278	65	0	0	0	334	431	0	402	442	0	0	277	350	664	371	0	686	420	497	0	505	0
chr1	219391857	219419234	TCONS_00002232	65	0	0	0	334	431	0	402	442	0	0	277	350	664	371	0	686	420	497	0	505	0
chr1	224133091	224222680	TCONS_l2_00001800	128	215	339	0	177	69	0	205	368	0	256	262	233	187	200	0	171	154	482	231	317	213
chr1	238110307	238164646	TCONS_l2_00000915	0	0	0	0	0	0	0	0	0	0	0	0	0	0	0	0	0	0	292	231	0	0
chr1	238648744	238701605	TCONS_l2_00002344	0	0	0	0	0	0	0	0	0	0	0	0	0	0	0	0	0	0	33	0	0	0
chr1	241815560	241842840	TCONS_l2_00000926	0	0	0	0	0	0	0	0	0	0	0	0	0	0	0	0	0	0	736	610	246	0
chr1	244080703	244210617	TCONS_00000011	0	0	349	0	0	0	0	0	0	0	0	0	0	54	0	0	0	0	40	0	0	0
chr1	246933183	246940597	TCONS_l2_00001903	43	88	469	256	149	201	56	152	193	208	194	120	224	69	268	222	222	21	197	491	224	478
chr1	246934113	246940350	TCONS_l2_00001904	43	88	469	256	149	201	56	152	193	208	194	120	224	69	268	222	222	21	197	491	224	478
chr1	246934660	246945218	TCONS_l2_00001905	43	88	469	256	149	201	56	152	193	208	194	120	224	69	268	222	222	21	197	491	224	478
chr1	246938404	246944084	TCONS_00001351	0	250	378	541	120	192	208	189	542	0	448	0	142	200	413	553	402	119	383	886	204	490
chr1	246939314	246955685	TCONS_00000072	0	250	378	541	120	192	208	189	542	0	448	0	142	200	413	553	402	119	383	886	204	490
chr1	246939364	246955666	TCONS_00002270	0	250	378	541	120	192	208	189	542	0	448	0	142	200	413	553	402	119	383	886	204	490
chr1	246939392	246952902	TCONS_00000430	0	250	378	541	120	192	208	189	542	0	448	0	142	200	413	553	402	119	383	886	204	490
chr1	246939393	246944856	TCONS_00000431	0	250	378	541	120	192	208	189	542	0	448	0	142	200	413	553	402	119	383	886	204	490
chr1	16857	29961	TCONS_l2_00002363	704	996	741	864	728	770	919	599	963	876	892	589	721	957	945	1000	929	837	975	1000	907	705
chr1	16857	29370	TCONS_l2_00002362	704	996	741	864	728	770	919	599	963	876	892	589	721	957	945	1000	929	837	975	1000	907	705
chr1	16857	19759	TCONS_l2_00002361	704	996	741	864	728	770	919	599	963	876	892	589	721	957	945	1000	929	837	975	1000	907	705
chr1	16857	17751	TCONS_l2_00002360	704	996	741	864	728	770	919	599	963	876	892	589	721	957	945	1000	929	837	975	1000	907	705
chr1	17232	29370	TCONS_l2_00002364	704	996	741	864	728	770	919	599	963	876	892	589	721	957	945	1000	929	837	975	1000	907	705
chr1	17605	29370	TCONS_l2_00002365	704	996	741	864	728	770	919	599	963	876	892	589	721	957	945	1000	929	837	975	1000	907	705
chr1	89294	120932	TCONS_l2_00002367	648	595	458	378	701	89	338	299	353	54	355	153	477	501	334	545	468	22	491	680	280	516
chr1	89550	91105	TCONS_l2_00002369	648	595	458	378	701	89	338	299	353	54	355	153	477	501	334	545	468	22	491	680	280	516
chr1	91373	112736	TCONS_l2_00000957	648	595	458	378	701	89	338	299	353	54	355	153	477	501	334	545	468	22	491	680	280	516
chr1	92229	129217	TCONS_l2_00002370	648	595	458	378	701	89	338	299	353	54	355	153	477	501	334	545	468	22	491	680	280	516
chr1	110952	129173	TCONS_l2_00002371	648	595	458	378	701	89	338	299	353	54	355	153	477	501	334	545	468	22	491	680	280	516
chr1	134766	139723	TCONS_l2_00000001	232	404	274	388	96	203	156	137	340	118	210	181	490	466	289	730	90	87	319	1000	141	448
chr1	134766	139723	TCONS_l2_00000002	232	404	274	388	96	203	156	137	340	118	210	181	490	466	289	730	90	87	319	1000	141	448
chr1	134772	139697	TCONS_l2_00001923	232	404	274	388	96	203	156	137	340	118	210	181	490	466	289	730	90	87	319	1000	141	448
chr1	134772	139697	TCONS_l2_00001922	232	404	274	388	96	203	156	137	340	118	210	181	490	466	289	730	90	87	319	1000	141	448
chr1	141473	149707	TCONS_00000438	19	85	25	0	17	0	1	4	5	6	4	3	39	11	55	54	17	0	45	83	55	57
chr1	142807	146831	TCONS_00000439	19	85	25	0	17	0	1	4	5	6	4	3	39	11	55	54	17	0	45	83	55	57
chr1	160445	161525	TCONS_00000119	0	20	0	0	0	0	0	0	0	0	0	0	0	0	62	0	0	0	0	0	0	56
chr1	164404	173864	TCONS_l2_00002376	648	595	458	378	701	89	338	299	353	54	355	153	477	501	334	545	468	22	491	680	280	516
chr1	165863	168167	TCONS_l2_00000959	648	595	458	378	701	89	338	299	353	54	355	153	477	501	334	545	468	22	491	680	280	516
chr1	165888	168767	TCONS_l2_00002377	648	595	458	378	701	89	338	299	353	54	355	153	477	501	334	545	468	22	491	680	280	516
chr1	227614	234484	TCONS_l2_00002378	648	595	458	378	701	89	338	299	353	54	355	153	477	501	334	545	468	22	491	680	280	516
chr1	227894	238558	TCONS_l2_00002379	648	595	458	378	701	89	338	299	353	54	355	153	477	501	334	545	468	22	491	680	280	516
chr1	230207	259183	TCONS_l2_00000960	648	595	458	378	701	89	338	299	353	54	355	153	477	501	334	545	468	22	491	680	280	516
chr1	257267	259121	TCONS_l2_00002381	648	595	458	378	701	89	338	299	353	54	355	153	477	501	334	545	468	22	491	680	280	516
chr1	320161	321056	TCONS_00000120	65	107	64	0	56	0	0	33	100	0	29	32	93	76	82	204	39	36	97	364	83	29
chr1	329783	334271	TCONS_l2_00001926	0	0	0	0	0	0	0	0	0	0	0	0	0	0	0	0	0	0	106	193	112	0
chr1	334139	342806	TCONS_l2_00001927	0	0	0	0	0	0	0	0	0	0	0	0	0	0	0	0	0	0	106	193	112	0
chr1	420205	421839	TCONS_l2_00001928	0	0	18	0	0	0	0	0	0	0	0	0	17	0	0	0	0	0	6	0	0	0
chr1	439364	453722	TCONS_l2_00001929	0	0	27	13	0	0	0	0	0	0	0	23	31	0	0	0	0	0	35	0	39	0
chr1	450886	453942	TCONS_l2_00001930	0	0	27	13	0	0	0	0	0	0	0	23	31	0	0	0	0	0	35	0	39	0
chr1	453216	453948	TCONS_l2_00001931	0	0	27	13	0	0	0	0	0	0	0	23	31	0	0	0	0	0	35	0	39	0
chr1	459655	461954	TCONS_00000121	0	0	41	0	0	0	0	0	0	0	0	0	0	0	0	85	37	0	15	97	0	35
chr1	521368	523833	TCONS_00000442	3	55	3	0	17	0	0	0	0	0	0	0	0	0	0	209	0	0	67	183	2	21
chr1	529832	530595	TCONS_00000124	0	0	47	0	0	0	0	0	0	0	0	0	0	0	0	0	0	0	191	0	31	0
chr1	529838	532878	TCONS_00000125	0	0	47	0	0	0	0	0	0	0	0	0	0	0	0	0	0	0	191	0	31	0
chr1	655437	659930	TCONS_l2_00002389	0	0	0	0	34	0	0	0	0	0	0	81	0	0	80	19	0	0	49	88	0	54
chr1	684692	689194	TCONS_00002275	297	525	246	0	203	125	0	84	173	0	73	140	83	125	278	490	232	94	89	841	200	120
chr1	694411	700305	TCONS_l2_00002390	229	749	619	458	574	579	165	375	678	394	323	522	467	579	557	807	392	299	722	985	632	473
chr1	696290	697369	TCONS_00000126	0	0	0	0	0	0	0	0	0	0	0	0	0	0	0	0	0	0	0	0	0	0
chr1	700244	714068	TCONS_l2_00002391	229	749	619	458	574	579	165	375	678	394	323	522	467	579	557	807	392	299	722	985	632	473
chr1	701706	714032	TCONS_l2_00000962	229	749	619	458	574	579	165	375	678	394	323	522	467	579	557	807	392	299	722	985	632	473
chr1	703928	705095	TCONS_l2_00000963	229	749	619	458	574	579	165	375	678	394	323	522	467	579	557	807	392	299	722	985	632	473
chr1	708327	714035	TCONS_l2_00000965	229	749	619	458	574	579	165	375	678	394	323	522	467	579	557	807	392	299	722	985	632	473
chr1	708327	713911	TCONS_l2_00000964	229	749	619	458	574	579	165	375	678	394	323	522	467	579	557	807	392	299	722	985	632	473
chr1	708379	743969	TCONS_l2_00000966	229	749	619	458	574	579	165	375	678	394	323	522	467	579	557	807	392	299	722	985	632	473
chr1	709547	714025	TCONS_l2_00000967	229	749	619	458	574	579	165	375	678	394	323	522	467	579	557	807	392	299	722	985	632	473
chr1	714142	740628	TCONS_l2_00000004	506	245	394	0	154	39	0	418	217	0	577	99	247	63	284	122	54	33	562	866	85	183
chr1	714142	719879	TCONS_l2_00000003	506	245	394	0	154	39	0	418	217	0	577	99	247	63	284	122	54	33	562	866	85	183
chr1	714161	717571	TCONS_l2_00001938	506	245	394	0	154	39	0	418	217	0	577	99	247	63	284	122	54	33	562	866	85	183
chr1	714435	740255	TCONS_l2_00001939	506	245	394	0	154	39	0	418	217	0	577	99	247	63	284	122	54	33	562	866	85	183
chr1	717324	720070	TCONS_l2_00001940	506	245	394	0	154	39	0	418	217	0	577	99	247	63	284	122	54	33	562	866	85	183
chr1	725921	745561	TCONS_l2_00000968	229	749	619	458	574	579	165	375	678	394	323	522	467	579	557	807	392	299	722	985	632	473
chr1	736258	745541	TCONS_l2_00002392	229	749	619	458	574	579	165	375	678	394	323	522	467	579	557	807	392	299	722	985	632	473
chr1	740178	742845	TCONS_l2_00001941	506	245	394	0	154	39	0	418	217	0	577	99	247	63	284	122	54	33	562	866	85	183
chr1	740311	745440	TCONS_l2_00001942	506	245	394	0	154	39	0	418	217	0	577	99	247	63	284	122	54	33	562	866	85	183
chr1	741030	745528	TCONS_l2_00000969	229	749	619	458	574	579	165	375	678	394	323	522	467	579	557	807	392	299	722	985	632	473
chr1	741182	745528	TCONS_l2_00000970	229	749	619	458	574	579	165	375	678	394	323	522	467	579	557	807	392	299	722	985	632	473
chr1	745488	753092	TCONS_l2_00002393	229	749	619	458	574	579	165	375	678	394	323	522	467	579	557	807	392	299	722	985	632	473
chr1	752750	755214	TCONS_00000129	97	154	136	111	118	119	0	83	0	0	64	79	19	122	96	158	199	0	135	217	82	40
chr1	756055	757301	TCONS_00001909	95	380	370	393	181	108	0	117	0	0	383	254	0	125	119	250	0	0	66	354	143	96
chr1	756410	758975	TCONS_00000779	95	380	370	393	181	108	0	117	0	0	383	254	0	125	119	250	0	0	66	354	143	96
chr1	757785	759075	TCONS_00001367	150	366	322	292	200	0	0	79	0	0	206	179	0	0	162	256	37	0	52	374	161	0
chr1	803619	805581	TCONS_00000444	45	24	64	0	81	0	0	18	0	0	47	10	20	80	0	0	67	0	21	0	4	0
chr1	840486	841186	TCONS_00000796	0	99	0	0	0	0	0	0	0	0	0	0	0	0	0	0	74	0	118	0	0	0
chr1	843464	845308	TCONS_00001368	0	0	0	0	0	0	0	0	0	0	0	0	0	0	0	474	0	0	256	0	0	0
chr1	846814	850328	TCONS_00000032	0	27	0	175	0	0	0	0	194	0	47	0	0	68	35	439	110	0	121	137	45	0
chr1	849550	850351	TCONS_00000134	0	27	0	175	0	0	0	0	194	0	47	0	0	68	35	439	110	0	121	137	45	0
chr1	852249	855072	TCONS_00000445	0	358	164	0	0	0	487	0	139	0	479	138	109	144	229	0	341	0	377	509	316	0
chr1	852749	853914	TCONS_00000446	0	358	164	0	0	0	487	0	139	0	479	138	109	144	229	0	341	0	377	509	316	0
chr1	852818	853715	TCONS_00002277	0	358	164	0	0	0	487	0	139	0	479	138	109	144	229	0	341	0	377	509	316	0
chr1	852952	854817	TCONS_00000073	0	358	164	0	0	0	487	0	139	0	479	138	109	144	229	0	341	0	377	509	316	0
chr1	947376	948573	TCONS_00000447	0	0	0	0	0	0	0	0	0	0	0	0	0	0	0	0	0	0	0	0	0	0
chr1	995079	1002533	TCONS_l2_00000030	0	101	230	280	263	44	170	0	363	558	440	0	235	250	44	180	168	0	465	605	172	122
chr1	995082	997436	TCONS_l2_00001952	0	101	230	280	263	44	170	0	363	558	440	0	235	250	44	180	168	0	465	605	172	122
chr1	995662	1001765	TCONS_l2_00000031	0	101	230	280	263	44	170	0	363	558	440	0	235	250	44	180	168	0	465	605	172	122
chr1	997587	998668	TCONS_l2_00001953	0	101	230	280	263	44	170	0	363	558	440	0	235	250	44	180	168	0	465	605	172	122
chr1	999874	1001654	TCONS_l2_00001954	0	101	230	280	263	44	170	0	363	558	440	0	235	250	44	180	168	0	465	605	172	122
chr1	999897	1001821	TCONS_l2_00001955	0	101	230	280	263	44	170	0	363	558	440	0	235	250	44	180	168	0	465	605	172	122
chr1	1006365	1009675	TCONS_l2_00000977	0	0	0	0	46	67	0	0	0	0	35	0	81	0	0	314	144	0	0	0	0	0
chr1	1210338	1214764	TCONS_00000799	0	403	348	0	218	197	418	0	565	0	207	0	0	280	426	0	235	220	435	1000	210	0
chr1	1210602	1215800	TCONS_00000135	0	403	348	0	218	197	418	0	565	0	207	0	0	280	426	0	235	220	435	1000	210	0
chr1	1210616	1214773	TCONS_00000136	0	403	348	0	218	197	418	0	565	0	207	0	0	280	426	0	235	220	435	1000	210	0
chr1	1317608	1318166	TCONS_00000801	0	256	178	0	138	287	0	187	0	0	372	256	0	0	295	0	0	0	510	471	376	0
chr1	1317652	1318166	TCONS_00000802	0	256	178	0	138	287	0	187	0	0	372	256	0	0	295	0	0	0	510	471	376	0
chr1	1533412	1536058	TCONS_00000803	0	313	655	1000	476	0	763	475	483	0	590	0	310	453	431	636	205	0	781	1000	379	598
chr1	1535652	1538401	TCONS_00000804	0	313	655	1000	476	0	763	475	483	0	590	0	310	453	431	636	205	0	781	1000	379	598
chr1	1535818	1545864	TCONS_00000137	0	313	655	1000	476	0	763	475	483	0	590	0	310	453	431	636	205	0	781	1000	379	598
chr1	1535818	1543166	TCONS_00000033	0	313	655	1000	476	0	763	475	483	0	590	0	310	453	431	636	205	0	781	1000	379	598
chr1	1540733	1542821	TCONS_00000805	0	313	655	1000	476	0	763	475	483	0	590	0	310	453	431	636	205	0	781	1000	379	598
chr1	1870243	1877855	TCONS_l2_00000982	65	0	137	0	0	0	0	0	0	0	0	226	348	0	206	0	0	0	406	738	0	0
chr1	1944651	1946969	TCONS_00000074	33	28	295	206	0	0	0	0	0	0	0	0	0	69	0	0	0	0	121	0	0	0
chr1	1945740	1946876	TCONS_00001373	33	28	295	206	0	0	0	0	0	0	0	0	0	69	0	0	0	0	121	0	0	0
chr1	1980668	1981566	TCONS_00001374	0	0	0	0	0	0	0	0	0	0	0	0	0	0	0	0	0	0	165	371	0	0
chr1	1980742	1981509	TCONS_00000453	0	0	0	0	0	0	0	0	0	0	0	0	0	0	0	0	0	0	165	371	0	0
chr1	2143609	2144013	TCONS_00000454	255	371	0	0	430	0	0	0	256	0	0	0	311	0	304	0	158	0	304	712	291	0
chr1	2143961	2152175	TCONS_00000455	255	371	0	0	430	0	0	0	256	0	0	0	311	0	304	0	158	0	304	712	291	0
chr1	2481358	2485684	TCONS_00000456	451	694	108	0	325	439	705	357	0	0	544	322	612	679	413	705	578	470	303	933	437	407
chr1	2481358	2484284	TCONS_00000075	451	694	108	0	325	439	705	357	0	0	544	322	612	679	413	705	578	470	303	933	437	407
chr1	2481358	2484284	TCONS_00000015	451	694	108	0	325	439	705	357	0	0	544	322	612	679	413	705	578	470	303	933	437	407
chr1	2481721	2484284	TCONS_00000076	451	694	108	0	325	439	705	357	0	0	544	322	612	679	413	705	578	470	303	933	437	407
chr1	2482414	2486841	TCONS_00000807	82	272	0	0	268	83	0	109	0	0	55	36	272	227	33	105	327	0	45	30	98	70
chr1	2482705	2483281	TCONS_00001917	82	272	0	0	268	83	0	109	0	0	55	36	272	227	33	105	327	0	45	30	98	70
chr1	2496460	2497869	TCONS_l2_00000050	251	755	0	0	83	510	0	256	0	0	347	29	341	681	385	0	266	0	145	0	146	418
chr1	2497848	2508811	TCONS_l2_00001960	251	755	0	0	83	510	0	256	0	0	347	29	341	681	385	0	266	0	145	0	146	418
chr1	2499253	2508846	TCONS_l2_00000051	251	755	0	0	83	510	0	256	0	0	347	29	341	681	385	0	266	0	145	0	146	418
chr1	2499406	2500424	TCONS_00001378	0	106	0	0	85	0	0	0	0	0	0	0	129	33	0	0	29	0	42	0	0	57
chr1	2507864	2513404	TCONS_l2_00000052	251	755	0	0	83	510	0	256	0	0	347	29	341	681	385	0	266	0	145	0	146	418
chr1	2508111	2514998	TCONS_l2_00000053	251	755	0	0	83	510	0	256	0	0	347	29	341	681	385	0	266	0	145	0	146	418
chr1	2509301	2515741	TCONS_l2_00000054	251	755	0	0	83	510	0	256	0	0	347	29	341	681	385	0	266	0	145	0	146	418
chr1	2509304	2516050	TCONS_l2_00000055	251	755	0	0	83	510	0	256	0	0	347	29	341	681	385	0	266	0	145	0	146	418
chr1	2512864	2515959	TCONS_l2_00000056	251	755	0	0	83	510	0	256	0	0	347	29	341	681	385	0	266	0	145	0	146	418
chr1	2514580	2515948	TCONS_l2_00000057	251	755	0	0	83	510	0	256	0	0	347	29	341	681	385	0	266	0	145	0	146	418
chr1	2568356	2574635	TCONS_l2_00000991	28	141	162	76	61	0	48	20	36	135	44	38	138	25	176	0	23	12	163	728	290	20
chr1	2693738	2695364	TCONS_00001923	0	0	0	0	0	0	0	0	0	0	0	0	89	0	0	0	0	0	148	641	0	0
chr1	2728414	2729257	TCONS_00000457	0	0	0	0	0	0	0	0	0	0	0	0	0	0	0	0	0	0	0	0	0	0
chr1	2730631	2734321	TCONS_00001924	0	0	0	0	0	0	0	0	0	0	0	0	0	0	0	0	0	0	614	511	0	0
chr1	2730631	2734321	TCONS_00000815	0	0	0	0	0	0	0	0	0	0	0	0	0	0	0	0	0	0	614	511	0	0
chr1	2730996	2731563	TCONS_00000458	0	0	0	0	0	0	0	0	0	0	0	0	0	0	0	0	0	0	0	0	0	0
chr1	2976094	2977309	TCONS_00001379	0	61	647	605	297	0	0	545	0	0	1000	0	243	104	129	0	260	0	253	240	383	0
chr1	2976180	2978596	TCONS_00000460	0	61	647	605	297	0	0	545	0	0	1000	0	243	104	129	0	260	0	253	240	383	0
chr1	2976180	2978315	TCONS_00000459	0	61	647	605	297	0	0	545	0	0	1000	0	243	104	129	0	260	0	253	240	383	0
chr1	2976191	2977962	TCONS_00002280	0	61	647	605	297	0	0	545	0	0	1000	0	243	104	129	0	260	0	253	240	383	0
chr1	2976992	2978038	TCONS_00001380	0	61	647	605	297	0	0	545	0	0	1000	0	243	104	129	0	260	0	253	240	383	0
chr1	3539428	3541333	TCONS_00002281	0	130	197	380	138	111	0	0	264	0	186	0	0	368	115	0	221	0	138	393	101	0
chr1	3539753	3541307	TCONS_00000461	0	130	197	380	138	111	0	0	264	0	186	0	0	368	115	0	221	0	138	393	101	0
chr1	3816935	3822096	TCONS_l2_00001962	26	78	0	0	105	77	0	156	0	0	210	90	44	426	0	0	246	140	460	734	307	102
chr1	3816936	3830508	TCONS_l2_00000063	26	78	0	0	105	77	0	156	0	0	210	90	44	426	0	0	246	140	460	734	307	102
chr1	3816967	3833877	TCONS_l2_00001964	26	78	0	0	105	77	0	156	0	0	210	90	44	426	0	0	246	140	460	734	307	102
chr1	3816967	3832009	TCONS_l2_00001963	26	78	0	0	105	77	0	156	0	0	210	90	44	426	0	0	246	140	460	734	307	102
chr1	3816984	3820585	TCONS_l2_00000064	26	78	0	0	105	77	0	156	0	0	210	90	44	426	0	0	246	140	460	734	307	102
chr1	3817083	3831216	TCONS_l2_00000065	26	78	0	0	105	77	0	156	0	0	210	90	44	426	0	0	246	140	460	734	307	102
chr1	3817249	3833764	TCONS_l2_00000066	26	78	0	0	105	77	0	156	0	0	210	90	44	426	0	0	246	140	460	734	307	102
chr1	3830623	3831026	TCONS_l2_00000067	26	78	0	0	105	77	0	156	0	0	210	90	44	426	0	0	246	140	460	734	307	102
chr1	4000552	4001192	TCONS_l2_00000068	0	0	0	0	0	0	0	0	0	0	0	0	0	0	0	0	0	0	209	372	0	0
chr1	4000672	4009411	TCONS_l2_00001965	0	0	0	0	0	0	0	0	0	0	0	0	0	0	0	0	0	0	209	372	0	0
chr1	4000676	4015322	TCONS_l2_00001966	0	0	0	0	0	0	0	0	0	0	0	0	0	0	0	0	0	0	209	372	0	0
chr1	4007208	4009040	TCONS_00000462	0	0	0	0	0	0	0	0	0	0	0	0	0	0	0	0	0	0	147	380	0	0
chr1	4008043	4009126	TCONS_l2_00000069	0	0	0	0	0	0	0	0	0	0	0	0	0	0	0	0	0	0	209	372	0	0
chr1	4008043	4009026	TCONS_00002282	0	0	0	0	0	0	0	0	0	0	0	0	0	0	0	0	0	0	147	380	0	0
chr1	4037027	4058260	TCONS_00001926	0	0	0	0	0	0	0	0	0	0	0	0	0	0	0	0	0	0	403	0	0	0
chr1	4192616	4194185	TCONS_00000823	0	0	0	0	0	0	0	0	0	0	0	0	0	0	0	0	0	0	0	291	0	0
chr1	4472110	4484744	TCONS_00000003	0	0	0	0	0	0	0	0	0	0	0	0	0	0	0	0	0	0	196	443	0	0
chr1	4472238	4484708	TCONS_00000824	0	0	0	0	0	0	0	0	0	0	0	0	0	0	0	0	0	0	196	443	0	0
chr1	4472567	4484721	TCONS_00000825	0	0	0	0	0	0	0	0	0	0	0	0	0	0	0	0	0	0	196	443	0	0
chr1	4482999	4484708	TCONS_00001927	0	0	0	0	0	0	0	0	0	0	0	0	0	0	0	0	0	0	196	443	0	0
chr1	4611794	4612205	TCONS_00000144	0	0	0	0	0	0	0	0	0	0	0	0	0	0	0	0	0	0	0	0	0	0
chr1	4615910	4616444	TCONS_00001381	0	0	0	0	0	0	0	0	0	0	0	0	0	0	0	0	0	0	302	0	0	0
chr1	4631586	4644273	TCONS_00000826	0	0	0	0	0	0	0	0	0	0	0	0	0	0	0	0	0	0	233	377	0	0
chr1	4631588	4653707	TCONS_00000827	0	0	0	0	0	0	0	0	0	0	0	0	0	0	0	0	0	0	233	377	0	0
chr1	4631607	4643481	TCONS_00000145	0	0	0	0	0	0	0	0	0	0	0	0	0	0	0	0	0	0	233	377	0	0
chr1	5058061	5080898	TCONS_00001932	0	0	0	0	0	0	0	0	0	0	0	0	0	0	0	0	0	0	565	695	0	0
chr1	5058061	5075860	TCONS_00001931	0	0	0	0	0	0	0	0	0	0	0	0	0	0	0	0	0	0	565	695	0	0
chr1	5058061	5075860	TCONS_00001930	0	0	0	0	0	0	0	0	0	0	0	0	0	0	0	0	0	0	565	695	0	0
chr1	5058061	5063844	TCONS_00001929	0	0	0	0	0	0	0	0	0	0	0	0	0	0	0	0	0	0	565	695	0	0
chr1	5058061	5063844	TCONS_00001928	0	0	0	0	0	0	0	0	0	0	0	0	0	0	0	0	0	0	565	695	0	0
chr1	5058061	5058786	TCONS_00001382	0	0	0	0	0	0	0	0	0	0	0	0	0	0	0	0	0	0	320	0	0	0
chr1	5058071	5080898	TCONS_00000828	0	0	0	0	0	0	0	0	0	0	0	0	0	0	0	0	0	0	565	695	0	0
chr1	5062413	5064046	TCONS_00000829	0	0	0	0	0	0	0	0	0	0	0	0	0	0	0	0	0	0	565	695	0	0
chr1	5146518	5150959	TCONS_l2_00002422	0	0	0	0	0	0	0	0	0	0	0	0	0	0	0	0	0	0	0	583	0	0
chr1	5146534	5148432	TCONS_l2_00001000	0	0	0	0	0	0	0	0	0	0	0	0	0	0	0	0	0	0	0	583	0	0
chr1	5550601	5551645	TCONS_00000830	0	0	0	0	0	0	0	0	0	0	143	0	0	0	0	0	0	0	154	419	0	0
chr1	5647427	5728355	TCONS_00000464	0	0	69	0	0	0	0	0	0	0	0	0	0	0	0	0	0	0	0	0	0	0
chr1	6296299	6299000	TCONS_l2_00001970	0	0	0	0	0	0	0	0	135	0	74	0	0	0	0	0	0	0	262	300	113	0
chr1	6297876	6298880	TCONS_l2_00000080	0	0	0	0	0	0	0	0	135	0	74	0	0	0	0	0	0	0	262	300	113	0
chr1	6784696	6790072	TCONS_00000148	0	0	0	0	0	0	0	0	0	0	0	0	0	0	0	0	0	0	470	813	52	0
chr1	6784696	6787468	TCONS_00000147	0	0	0	0	0	0	0	0	0	0	0	0	0	0	0	0	0	0	470	813	52	0
chr1	6784702	6787554	TCONS_00001934	0	0	0	0	0	0	0	0	0	0	0	0	0	0	0	0	0	0	470	813	52	0
chr1	6787586	6790072	TCONS_00000149	0	0	0	0	0	0	0	0	0	0	0	0	0	0	0	0	0	0	470	813	52	0
chr1	6843951	6844903	TCONS_00000466	136	173	340	0	175	129	0	0	0	0	0	0	0	0	0	0	0	0	334	0	471	0
chr1	8062788	8067529	TCONS_00001384	457	189	238	0	178	63	0	166	293	0	553	609	81	233	199	218	71	488	82	0	462	0
chr1	8066073	8066784	TCONS_00000467	457	189	238	0	178	63	0	166	293	0	553	609	81	233	199	218	71	488	82	0	462	0
chr1	8138469	8185235	TCONS_00000832	46	74	42	0	64	18	0	0	0	0	0	0	0	0	28	0	29	43	67	126	300	0
chr1	8268731	8275270	TCONS_00000150	0	0	0	0	0	0	0	0	0	0	0	123	0	0	0	0	0	0	0	0	98	0
chr1	8278249	8280589	TCONS_00000468	0	0	0	0	0	0	0	0	0	0	0	0	0	0	0	0	0	0	0	0	0	0
chr1	8938893	8939953	TCONS_00000151	274	508	259	0	265	0	0	0	0	0	0	137	210	0	143	0	103	0	888	850	742	0
chr1	9474621	9487071	TCONS_00001385	156	289	382	394	436	187	369	129	237	329	302	171	181	136	341	0	161	97	262	384	124	0
chr1	9486351	9489003	TCONS_00002288	156	289	382	394	436	187	369	129	237	329	302	171	181	136	341	0	161	97	262	384	124	0
chr1	9509252	9514916	TCONS_00001386	0	0	0	0	0	0	0	0	0	0	0	227	0	0	0	0	0	0	0	0	0	0
chr1	9561150	9563530	TCONS_00000469	0	0	0	0	220	0	0	0	0	0	303	544	0	0	0	0	0	699	0	0	98	0
chr1	10516602	10520093	TCONS_00001938	989	858	972	958	985	1000	1000	956	1000	806	1000	872	819	1000	1000	761	1000	905	1000	564	811	849
chr1	10518611	10519395	TCONS_00000152	989	858	972	958	985	1000	1000	956	1000	806	1000	872	819	1000	1000	761	1000	905	1000	564	811	849
chr1	11371803	11374861	TCONS_00001387	0	0	0	0	0	0	0	0	0	0	0	0	0	0	0	0	0	0	189	0	0	0
chr1	11418036	11424587	TCONS_00000838	0	0	0	0	0	0	0	0	0	0	0	0	250	0	274	0	0	0	0	0	0	0
chr1	11432761	11438744	TCONS_00000839	51	0	111	0	0	0	0	0	0	0	0	0	165	0	165	0	0	0	0	0	0	0
chr1	11433556	11434764	TCONS_00002290	0	0	346	0	0	0	0	0	0	0	0	0	150	0	170	0	0	0	70	0	0	0
chr1	11669587	11673412	TCONS_00000153	0	0	0	0	0	0	0	0	0	0	0	0	37	51	0	0	0	0	433	329	0	0
chr1	11786467	11791920	TCONS_00001389	0	0	225	0	0	0	0	0	0	0	0	0	0	0	0	0	0	0	0	0	0	0
chr1	11824461	11826573	TCONS_00000038	0	0	0	0	0	0	0	0	0	0	0	0	0	0	0	0	0	0	563	934	0	0
chr1	12587485	12588702	TCONS_00000840	164	130	0	0	170	60	0	0	0	0	148	301	62	67	62	0	0	0	0	0	74	0
chr1	12587765	12588462	TCONS_00000154	164	130	0	0	170	60	0	0	0	0	148	301	62	67	62	0	0	0	0	0	74	0
chr1	13162850	13164468	TCONS_l2_00002430	0	0	0	0	0	0	0	0	0	0	0	0	0	0	0	0	0	0	0	0	0	0
chr1	13983805	13987033	TCONS_00000470	0	0	0	0	0	0	0	160	0	0	0	0	122	257	133	0	153	184	260	0	0	93
chr1	13997964	14001403	TCONS_00000841	0	0	0	0	0	0	0	0	0	0	0	0	0	0	0	0	0	0	266	0	0	0
chr1	14531973	14532868	TCONS_00000842	89	0	114	0	326	143	0	0	0	0	110	0	83	0	0	0	137	0	94	0	0	0
chr1	14609148	14630936	TCONS_00001392	0	0	0	0	0	291	0	0	0	0	263	0	0	293	0	0	0	0	0	0	247	0
chr1	14675449	14677518	TCONS_00000472	0	0	0	0	0	0	0	0	0	0	0	0	0	0	0	0	0	0	0	0	0	0
chr1	14717204	14746458	TCONS_00001393	0	0	0	0	115	91	0	0	0	0	0	0	0	0	0	0	166	0	343	421	0	0
chr1	14717544	14746458	TCONS_00001394	0	0	0	0	115	91	0	0	0	0	0	0	0	0	0	0	166	0	343	421	0	0
chr1	14923166	14924613	TCONS_00001395	0	0	0	0	0	0	0	0	0	0	0	0	0	0	0	0	0	0	0	0	204	0
chr1	16123396	16126839	TCONS_00001406	0	0	0	0	370	0	0	0	0	0	0	299	0	0	0	0	0	0	0	0	0	0
chr1	16510022	16510657	TCONS_00000846	0	0	0	0	0	0	0	0	0	0	0	0	0	149	0	0	0	0	0	0	0	0
chr1	16679039	16679908	TCONS_00000847	0	0	0	0	0	0	0	0	0	0	0	0	0	0	0	0	0	0	219	429	0	0
chr1	16847188	16848303	TCONS_00000157	102	177	148	357	151	260	0	302	0	0	215	343	317	379	148	312	577	369	291	329	0	600
chr1	16847380	16848264	TCONS_00000848	102	177	148	357	151	260	0	302	0	0	215	343	317	379	148	312	577	369	291	329	0	600
chr1	16944360	16957970	TCONS_l2_00001040	766	1000	903	899	832	673	875	721	991	818	873	1000	896	1000	1000	1000	1000	785	1000	1000	781	790
chr1	16944368	16961662	TCONS_l2_00001041	766	1000	903	899	832	673	875	721	991	818	873	1000	896	1000	1000	1000	1000	785	1000	1000	781	790
chr1	16944752	16971948	TCONS_l2_00001043	766	1000	903	899	832	673	875	721	991	818	873	1000	896	1000	1000	1000	1000	785	1000	1000	781	790
chr1	16944752	16959154	TCONS_l2_00001042	766	1000	903	899	832	673	875	721	991	818	873	1000	896	1000	1000	1000	1000	785	1000	1000	781	790
chr1	16944752	16957604	TCONS_l2_00002439	766	1000	903	899	832	673	875	721	991	818	873	1000	896	1000	1000	1000	1000	785	1000	1000	781	790
chr1	16944752	16957401	TCONS_l2_00002438	766	1000	903	899	832	673	875	721	991	818	873	1000	896	1000	1000	1000	1000	785	1000	1000	781	790
chr1	16944752	16952994	TCONS_l2_00002437	766	1000	903	899	832	673	875	721	991	818	873	1000	896	1000	1000	1000	1000	785	1000	1000	781	790
chr1	16944753	16950441	TCONS_l2_00001044	766	1000	903	899	832	673	875	721	991	818	873	1000	896	1000	1000	1000	1000	785	1000	1000	781	790
chr1	16944756	16961054	TCONS_l2_00002440	766	1000	903	899	832	673	875	721	991	818	873	1000	896	1000	1000	1000	1000	785	1000	1000	781	790
chr1	16944757	16961667	TCONS_l2_00001045	766	1000	903	899	832	673	875	721	991	818	873	1000	896	1000	1000	1000	1000	785	1000	1000	781	790
chr1	16944758	16971194	TCONS_l2_00001046	766	1000	903	899	832	673	875	721	991	818	873	1000	896	1000	1000	1000	1000	785	1000	1000	781	790
chr1	16944759	16961756	TCONS_l2_00001047	766	1000	903	899	832	673	875	721	991	818	873	1000	896	1000	1000	1000	1000	785	1000	1000	781	790
chr1	16944760	16949738	TCONS_l2_00001048	766	1000	903	899	832	673	875	721	991	818	873	1000	896	1000	1000	1000	1000	785	1000	1000	781	790
chr1	16944765	16959108	TCONS_l2_00001050	766	1000	903	899	832	673	875	721	991	818	873	1000	896	1000	1000	1000	1000	785	1000	1000	781	790
chr1	16944765	16950434	TCONS_l2_00001049	766	1000	903	899	832	673	875	721	991	818	873	1000	896	1000	1000	1000	1000	785	1000	1000	781	790
chr1	16946319	16971153	TCONS_l2_00001051	766	1000	903	899	832	673	875	721	991	818	873	1000	896	1000	1000	1000	1000	785	1000	1000	781	790
chr1	16946328	16971151	TCONS_l2_00001052	766	1000	903	899	832	673	875	721	991	818	873	1000	896	1000	1000	1000	1000	785	1000	1000	781	790
chr1	16947339	16971167	TCONS_l2_00002441	766	1000	903	899	832	673	875	721	991	818	873	1000	896	1000	1000	1000	1000	785	1000	1000	781	790
chr1	16951872	16971178	TCONS_l2_00002442	766	1000	903	899	832	673	875	721	991	818	873	1000	896	1000	1000	1000	1000	785	1000	1000	781	790
chr1	16951963	16971754	TCONS_l2_00001053	766	1000	903	899	832	673	875	721	991	818	873	1000	896	1000	1000	1000	1000	785	1000	1000	781	790
chr1	16952085	16970997	TCONS_l2_00001054	766	1000	903	899	832	673	875	721	991	818	873	1000	896	1000	1000	1000	1000	785	1000	1000	781	790
chr1	16952151	16971165	TCONS_l2_00001055	766	1000	903	899	832	673	875	721	991	818	873	1000	896	1000	1000	1000	1000	785	1000	1000	781	790
chr1	16952871	16953789	TCONS_l2_00001056	766	1000	903	899	832	673	875	721	991	818	873	1000	896	1000	1000	1000	1000	785	1000	1000	781	790
chr1	16956164	16971178	TCONS_l2_00002443	766	1000	903	899	832	673	875	721	991	818	873	1000	896	1000	1000	1000	1000	785	1000	1000	781	790
chr1	16957915	16959275	TCONS_l2_00001057	766	1000	903	899	832	673	875	721	991	818	873	1000	896	1000	1000	1000	1000	785	1000	1000	781	790
chr1	16959589	16969640	TCONS_l2_00002444	766	1000	903	899	832	673	875	721	991	818	873	1000	896	1000	1000	1000	1000	785	1000	1000	781	790
chr1	16970893	16976875	TCONS_l2_00000110	123	249	517	71	510	487	790	116	741	270	1000	1000	311	388	225	870	351	21	506	1000	679	0
chr1	16971254	16977291	TCONS_l2_00000114	123	249	517	71	510	487	790	116	741	270	1000	1000	311	388	225	870	351	21	506	1000	679	0
chr1	16971254	16974738	TCONS_l2_00000111	123	249	517	71	510	487	790	116	741	270	1000	1000	311	388	225	870	351	21	506	1000	679	0
chr1	16971915	16973596	TCONS_l2_00000115	123	249	517	71	510	487	790	116	741	270	1000	1000	311	388	225	870	351	21	506	1000	679	0
chr1	16972068	16976914	TCONS_l2_00001987	123	249	517	71	510	487	790	116	741	270	1000	1000	311	388	225	870	351	21	506	1000	679	0
chr1	16972068	16974587	TCONS_l2_00001986	123	249	517	71	510	487	790	116	741	270	1000	1000	311	388	225	870	351	21	506	1000	679	0
chr1	16972068	16974587	TCONS_l2_00001985	123	249	517	71	510	487	790	116	741	270	1000	1000	311	388	225	870	351	21	506	1000	679	0
chr1	16972087	16976526	TCONS_l2_00000117	123	249	517	71	510	487	790	116	741	270	1000	1000	311	388	225	870	351	21	506	1000	679	0
chr1	16972087	16973636	TCONS_l2_00000116	123	249	517	71	510	487	790	116	741	270	1000	1000	311	388	225	870	351	21	506	1000	679	0
chr1	16972112	16976190	TCONS_l2_00000118	123	249	517	71	510	487	790	116	741	270	1000	1000	311	388	225	870	351	21	506	1000	679	0
chr1	16972280	16973789	TCONS_l2_00000119	123	249	517	71	510	487	790	116	741	270	1000	1000	311	388	225	870	351	21	506	1000	679	0
chr1	16972863	16976914	TCONS_l2_00001989	123	249	517	71	510	487	790	116	741	270	1000	1000	311	388	225	870	351	21	506	1000	679	0
chr1	16972863	16975287	TCONS_l2_00001988	123	249	517	71	510	487	790	116	741	270	1000	1000	311	388	225	870	351	21	506	1000	679	0
chr1	16973195	16976558	TCONS_l2_00000120	123	249	517	71	510	487	790	116	741	270	1000	1000	311	388	225	870	351	21	506	1000	679	0
chr1	16973218	16974203	TCONS_l2_00000121	123	249	517	71	510	487	790	116	741	270	1000	1000	311	388	225	870	351	21	506	1000	679	0
chr1	16973438	16975871	TCONS_l2_00000122	123	249	517	71	510	487	790	116	741	270	1000	1000	311	388	225	870	351	21	506	1000	679	0
chr1	16973710	16975315	TCONS_l2_00000123	123	249	517	71	510	487	790	116	741	270	1000	1000	311	388	225	870	351	21	506	1000	679	0
chr1	16973749	16976800	TCONS_l2_00000124	123	249	517	71	510	487	790	116	741	270	1000	1000	311	388	225	870	351	21	506	1000	679	0
chr1	16973907	16976914	TCONS_l2_00001991	123	249	517	71	510	487	790	116	741	270	1000	1000	311	388	225	870	351	21	506	1000	679	0
chr1	16973912	16976915	TCONS_l2_00000125	123	249	517	71	510	487	790	116	741	270	1000	1000	311	388	225	870	351	21	506	1000	679	0
chr1	16973979	16976813	TCONS_l2_00000127	123	249	517	71	510	487	790	116	741	270	1000	1000	311	388	225	870	351	21	506	1000	679	0
chr1	16973979	16975871	TCONS_l2_00000126	123	249	517	71	510	487	790	116	741	270	1000	1000	311	388	225	870	351	21	506	1000	679	0
chr1	16974160	16977423	TCONS_l2_00000128	123	249	517	71	510	487	790	116	741	270	1000	1000	311	388	225	870	351	21	506	1000	679	0
chr1	16974262	16976016	TCONS_l2_00000129	123	249	517	71	510	487	790	116	741	270	1000	1000	311	388	225	870	351	21	506	1000	679	0
chr1	16974338	16976909	TCONS_l2_00000130	123	249	517	71	510	487	790	116	741	270	1000	1000	311	388	225	870	351	21	506	1000	679	0
chr1	16974461	16977291	TCONS_l2_00000131	123	249	517	71	510	487	790	116	741	270	1000	1000	311	388	225	870	351	21	506	1000	679	0
chr1	16974463	16976899	TCONS_l2_00000132	123	249	517	71	510	487	790	116	741	270	1000	1000	311	388	225	870	351	21	506	1000	679	0
chr1	16974500	16976773	TCONS_l2_00000133	123	249	517	71	510	487	790	116	741	270	1000	1000	311	388	225	870	351	21	506	1000	679	0
chr1	16974555	16977423	TCONS_l2_00000134	123	249	517	71	510	487	790	116	741	270	1000	1000	311	388	225	870	351	21	506	1000	679	0
chr1	16974872	16976823	TCONS_l2_00000135	123	249	517	71	510	487	790	116	741	270	1000	1000	311	388	225	870	351	21	506	1000	679	0
chr1	16975336	16976899	TCONS_l2_00000136	123	249	517	71	510	487	790	116	741	270	1000	1000	311	388	225	870	351	21	506	1000	679	0
chr1	16983391	16993712	TCONS_l2_00001058	0	0	0	0	0	145	0	0	0	0	0	0	0	0	0	0	0	191	142	0	0	0
chr1	17006849	17014412	TCONS_l2_00001059	38	147	277	0	344	197	0	1000	61	0	346	174	0	204	131	0	0	1000	484	629	548	0
chr1	17013232	17015175	TCONS_l2_00001060	38	147	277	0	344	197	0	1000	61	0	346	174	0	204	131	0	0	1000	484	629	548	0
chr1	17013836	17015231	TCONS_l2_00001061	38	147	277	0	344	197	0	1000	61	0	346	174	0	204	131	0	0	1000	484	629	548	0
chr1	17516277	17524112	TCONS_00000159	0	0	0	0	0	0	156	0	0	0	27	0	0	0	0	164	0	0	0	0	0	0
chr1	18044181	18076473	TCONS_00000160	0	0	0	0	0	83	0	0	0	0	0	0	0	0	0	0	0	0	202	263	0	0
chr1	18044249	18048841	TCONS_00000852	0	0	0	0	0	83	0	0	0	0	0	0	0	0	0	0	0	0	202	263	0	0
chr1	18328348	18335092	TCONS_00001408	0	0	0	0	0	0	0	0	0	0	0	0	0	0	0	0	0	0	357	0	0	0
chr1	18335985	18337010	TCONS_00001409	0	0	0	0	0	0	0	0	0	0	0	0	0	0	0	0	0	0	304	0	0	0
chr1	18712322	18715008	TCONS_00000161	0	0	0	0	0	0	0	0	0	0	0	0	0	0	0	0	0	0	0	0	0	0
chr1	19852669	19858268	TCONS_00000856	0	0	0	0	0	0	0	0	424	0	0	0	0	0	0	0	0	0	277	651	0	0
chr1	20480830	20487061	TCONS_l2_00001996	0	0	0	0	84	0	0	0	0	0	0	78	0	0	0	0	0	0	192	246	0	0
chr1	20484184	20487059	TCONS_l2_00001997	0	0	0	0	84	0	0	0	0	0	0	78	0	0	0	0	0	0	192	246	0	0
chr1	20485534	20486914	TCONS_l2_00000146	0	0	0	0	84	0	0	0	0	0	0	78	0	0	0	0	0	0	192	246	0	0
chr1	20525483	20527153	TCONS_00001952	0	0	152	0	0	0	0	0	0	0	0	0	144	0	239	0	0	0	313	0	84	0
chr1	20527033	20529294	TCONS_00000859	0	0	152	0	0	0	0	0	0	0	0	0	144	0	239	0	0	0	313	0	84	0
chr1	20569587	20571148	TCONS_00000163	0	0	0	0	0	0	0	0	0	0	0	0	0	0	0	0	0	0	217	369	0	0
chr1	20699433	20704252	TCONS_00002304	0	0	223	444	0	0	0	0	0	0	0	52	0	0	0	0	0	0	248	682	0	0
chr1	20723757	20725007	TCONS_00001412	0	0	223	444	0	0	0	0	0	0	0	52	0	0	0	0	0	0	248	682	0	0
chr1	20724597	20755232	TCONS_00000478	0	0	223	444	0	0	0	0	0	0	0	52	0	0	0	0	0	0	248	682	0	0
chr1	20725208	20757727	TCONS_00000479	0	0	223	444	0	0	0	0	0	0	0	52	0	0	0	0	0	0	248	682	0	0
chr1	20732067	20755278	TCONS_00002305	0	0	223	444	0	0	0	0	0	0	0	52	0	0	0	0	0	0	248	682	0	0
chr1	20738796	20739746	TCONS_00000480	0	0	0	0	0	0	0	0	0	0	0	0	0	0	0	0	0	0	0	0	0	0
chr1	21737968	21739761	TCONS_l2_00001072	0	0	0	0	0	0	0	289	0	0	0	0	0	63	0	0	0	234	0	0	53	0
chr1	21742814	21743867	TCONS_00000165	0	0	0	0	0	0	0	0	0	0	0	0	0	0	0	0	0	0	52	0	24	0
chr1	21744781	21746509	TCONS_00000861	0	0	0	0	0	0	0	0	0	0	0	0	0	300	215	0	0	526	203	0	0	0
chr1	21912964	21917680	TCONS_00000166	0	0	0	0	0	0	0	0	112	0	0	0	54	0	0	0	0	0	0	0	0	0
chr1	22350486	22351461	TCONS_00000481	0	379	267	0	179	0	0	135	215	0	240	0	0	307	191	0	0	0	238	481	283	0
chr1	22350719	22352724	TCONS_00001413	0	379	267	0	179	0	0	135	215	0	240	0	0	307	191	0	0	0	238	481	283	0
chr1	22350813	22351845	TCONS_00001414	0	379	267	0	179	0	0	135	215	0	240	0	0	307	191	0	0	0	238	481	283	0
chr1	22351706	22357713	TCONS_l2_00002002	902	885	553	776	819	919	1000	944	810	665	882	697	660	1000	917	811	875	644	781	816	948	960
chr1	22351988	22357704	TCONS_l2_00000154	902	885	553	776	819	919	1000	944	810	665	882	697	660	1000	917	811	875	644	781	816	948	960
chr1	22351988	22357700	TCONS_l2_00000153	902	885	553	776	819	919	1000	944	810	665	882	697	660	1000	917	811	875	644	781	816	948	960
chr1	22351998	22357705	TCONS_l2_00000155	902	885	553	776	819	919	1000	944	810	665	882	697	660	1000	917	811	875	644	781	816	948	960
chr1	22352003	22357293	TCONS_l2_00002003	902	885	553	776	819	919	1000	944	810	665	882	697	660	1000	917	811	875	644	781	816	948	960
chr1	22354831	22357105	TCONS_l2_00002004	902	885	553	776	819	919	1000	944	810	665	882	697	660	1000	917	811	875	644	781	816	948	960
chr1	22582819	22584588	TCONS_00000863	0	0	0	0	0	0	0	0	0	0	0	0	0	0	0	0	0	0	132	608	0	0
chr1	22583494	22584433	TCONS_00001956	0	0	0	0	0	0	0	0	0	0	0	0	0	0	0	0	0	0	132	608	0	0
chr1	22744725	22745435	TCONS_00001415	0	0	0	0	0	0	0	437	0	0	0	0	0	0	0	0	0	0	0	0	0	0
chr1	23007532	23008941	TCONS_00000864	0	0	0	0	0	0	0	0	0	0	0	0	0	0	0	0	0	0	143	0	0	0
chr1	23608314	23610576	TCONS_00001416	157	424	303	337	301	337	185	184	473	0	510	240	305	482	714	408	531	143	374	519	409	68
chr1	23875629	23877406	TCONS_00000482	0	157	0	0	0	0	0	0	0	0	0	0	0	120	0	0	0	0	389	541	322	0
chr1	23877740	23878134	TCONS_00001417	0	256	0	0	0	0	0	0	0	0	282	0	0	259	0	0	0	0	277	0	283	0
chr1	23878412	23881254	TCONS_00001418	0	0	0	0	0	0	0	0	0	0	0	0	0	174	0	0	0	0	176	472	210	0
chr1	23908136	23919157	TCONS_00000866	0	0	0	0	0	0	0	0	0	0	0	0	0	354	0	0	0	0	0	0	0	0
chr1	23940282	23945957	TCONS_00000483	0	63	0	0	0	0	0	0	0	0	0	0	0	59	0	0	0	0	0	0	0	134
chr1	24348318	24350190	TCONS_00000867	0	0	0	0	0	221	0	0	0	0	0	0	0	0	0	0	0	0	0	0	0	0
chr1	24523478	24526136	TCONS_00001425	0	0	0	0	0	0	0	0	0	0	0	0	0	0	0	0	0	0	0	340	0	0
chr1	24526729	24538183	TCONS_00000167	0	0	0	0	0	0	0	0	0	0	0	0	0	0	0	0	0	0	0	0	0	0
chr1	24526729	24538180	TCONS_00000004	0	0	0	0	0	0	0	0	0	0	0	0	0	0	0	0	0	0	0	0	0	0
chr1	24822804	24829143	TCONS_00001428	0	272	0	0	199	0	0	0	0	0	0	0	303	243	124	0	0	0	168	0	216	405
chr1	24822804	24826592	TCONS_00001427	0	272	0	0	199	0	0	0	0	0	0	0	303	243	124	0	0	0	168	0	216	405
chr1	24863137	24865371	TCONS_00000487	614	970	657	576	759	757	622	663	478	432	780	262	859	1000	694	311	812	178	673	340	950	1000
chr1	24865094	24882323	TCONS_00001429	614	970	657	576	759	757	622	663	478	432	780	262	859	1000	694	311	812	178	673	340	950	1000
chr1	24865094	24878444	TCONS_00002307	614	970	657	576	759	757	622	663	478	432	780	262	859	1000	694	311	812	178	673	340	950	1000
chr1	25367663	25373839	TCONS_00001961	0	0	0	0	0	0	0	0	0	0	0	0	0	0	0	0	0	0	0	506	0	0
chr1	25436948	25439611	TCONS_00000489	0	0	0	0	0	0	0	0	0	0	0	0	0	0	0	0	0	0	0	0	0	0
chr1	25534629	25535360	TCONS_00000168	0	0	0	0	0	0	0	0	0	0	0	0	0	0	0	0	0	0	0	422	0	0
chr1	25579797	25594376	TCONS_00000490	461	731	501	242	483	520	553	297	364	205	418	108	602	805	397	423	631	620	532	516	559	630
chr1	25580138	25593294	TCONS_00002308	461	731	501	242	483	520	553	297	364	205	418	108	602	805	397	423	631	620	532	516	559	630
chr1	25589070	25593390	TCONS_00001430	461	731	501	242	483	520	553	297	364	205	418	108	602	805	397	423	631	620	532	516	559	630
chr1	25589877	25594374	TCONS_00001431	461	731	501	242	483	520	553	297	364	205	418	108	602	805	397	423	631	620	532	516	559	630
chr1	25907968	25916847	TCONS_00000169	371	476	457	0	188	0	0	118	0	0	278	283	610	0	265	0	0	0	287	0	368	0
chr1	25911766	25916875	TCONS_00000868	371	476	457	0	188	0	0	118	0	0	278	283	610	0	265	0	0	0	287	0	368	0
chr1	26325874	26331040	TCONS_00001436	0	135	0	0	0	0	0	0	0	0	305	0	0	147	0	0	0	121	77	0	0	0
chr1	26373155	26375590	TCONS_00001962	0	0	0	0	0	0	0	0	0	0	584	0	0	0	0	425	50	152	0	0	338	0
chr1	26542602	26551653	TCONS_l2_00002008	106	0	259	269	0	0	0	290	0	0	806	443	0	0	185	0	181	0	425	683	876	0
chr1	26542604	26550244	TCONS_l2_00002009	106	0	259	269	0	0	0	290	0	0	806	443	0	0	185	0	181	0	425	683	876	0
chr1	26551320	26554570	TCONS_l2_00000169	106	0	259	269	0	0	0	290	0	0	806	443	0	0	185	0	181	0	425	683	876	0
chr1	26551758	26556322	TCONS_l2_00000170	106	0	259	269	0	0	0	290	0	0	806	443	0	0	185	0	181	0	425	683	876	0
chr1	26551810	26556330	TCONS_l2_00002010	106	0	259	269	0	0	0	290	0	0	806	443	0	0	185	0	181	0	425	683	876	0
chr1	26551995	26554224	TCONS_l2_00000171	106	0	259	269	0	0	0	290	0	0	806	443	0	0	185	0	181	0	425	683	876	0
chr1	26553801	26554622	TCONS_l2_00000172	106	0	259	269	0	0	0	290	0	0	806	443	0	0	185	0	181	0	425	683	876	0
chr1	26553802	26556426	TCONS_l2_00000173	106	0	259	269	0	0	0	290	0	0	806	443	0	0	185	0	181	0	425	683	876	0
chr1	27202623	27204736	TCONS_00000170	574	723	643	770	320	478	563	465	660	0	650	467	409	709	562	0	724	304	561	494	528	456
chr1	27364504	27384987	TCONS_00000869	14	79	43	47	280	0	0	30	0	0	32	0	30	6	39	40	364	0	33	49	9	0
chr1	27384983	27391197	TCONS_00000870	14	79	43	47	280	0	0	30	0	0	32	0	30	6	39	40	364	0	33	49	9	0
chr1	27533428	27534178	TCONS_l2_00000179	1000	1000	1000	395	1000	1000	788	992	1000	763	1000	993	1000	1000	1000	151	1000	1000	1000	101	1000	1000
chr1	27533432	27535176	TCONS_l2_00000180	1000	1000	1000	395	1000	1000	788	992	1000	763	1000	993	1000	1000	1000	151	1000	1000	1000	101	1000	1000
chr1	27555596	27560843	TCONS_00000491	0	0	0	0	0	0	0	0	0	0	0	0	0	0	0	0	0	0	309	570	0	0
chr1	27556669	27560974	TCONS_00002324	0	0	0	0	0	0	0	0	0	0	0	0	0	0	0	0	0	0	309	570	0	0
chr1	27852315	27857072	TCONS_00000171	0	0	0	0	0	322	0	0	0	0	0	0	0	0	0	0	363	0	0	0	0	0
chr1	27974929	27976234	TCONS_l2_00000181	922	963	1000	1000	956	1000	918	1000	1000	808	1000	1000	1000	1000	984	817	1000	1000	1000	1000	1000	1000
chr1	27986838	27989233	TCONS_00000492	0	0	0	0	0	116	0	0	0	0	0	0	160	0	0	0	0	0	0	0	0	0
chr1	28446483	28447850	TCONS_l2_00001111	671	612	913	505	724	796	541	735	382	514	759	475	653	608	789	479	666	901	734	365	909	750
chr1	28446483	28447826	TCONS_l2_00001110	671	612	913	505	724	796	541	735	382	514	759	475	653	608	789	479	666	901	734	365	909	750
chr1	28567779	28573670	TCONS_00001440	0	431	170	0	180	146	0	199	0	0	473	58	410	618	219	424	295	489	622	714	410	169
chr1	28572055	28573385	TCONS_00001441	0	431	170	0	180	146	0	199	0	0	473	58	410	618	219	424	295	489	622	714	410	169
chr1	29194086	29197779	TCONS_00000174	36	80	554	616	51	141	0	0	107	0	0	0	0	0	0	0	0	0	136	0	0	0
chr1	29196994	29203848	TCONS_00000493	0	129	68	163	16	0	0	0	7	0	0	0	257	157	0	0	0	0	58	0	0	0
chr1	29197458	29199074	TCONS_00001444	0	129	68	163	16	0	0	0	7	0	0	0	257	157	0	0	0	0	58	0	0	0
chr1	29459861	29461446	TCONS_00000873	255	70	0	0	325	0	0	0	0	0	0	0	0	0	82	0	294	0	243	0	0	0
chr1	29460741	29462475	TCONS_00000874	255	70	0	0	325	0	0	0	0	0	0	0	0	0	82	0	294	0	243	0	0	0
chr1	29656131	29676626	TCONS_00000494	0	0	0	0	0	0	0	0	0	0	0	0	0	0	0	0	0	0	56	109	0	0
chr1	30159177	30161573	TCONS_00000876	0	181	0	0	0	0	0	0	0	0	0	0	0	0	0	0	0	0	123	0	0	0
chr1	30181697	30182394	TCONS_00000495	0	0	0	0	0	0	0	0	0	0	0	0	0	0	0	0	0	0	0	0	0	0
chr1	30184548	30185414	TCONS_00000877	0	0	0	0	0	0	0	0	0	0	0	0	0	0	0	0	0	0	0	363	0	0
chr1	30464331	30465136	TCONS_00000878	0	0	0	0	0	0	0	0	0	0	164	0	0	0	0	0	0	0	433	575	0	0
chr1	30464336	30465131	TCONS_00001970	0	0	0	0	0	0	0	0	0	0	164	0	0	0	0	0	0	0	433	575	0	0
chr1	30486798	30510459	TCONS_00000496	0	0	0	0	0	0	0	0	0	0	0	0	0	0	0	0	0	0	0	0	0	0
chr1	30486798	30510456	TCONS_00000079	0	0	0	0	0	0	0	0	0	0	0	0	0	0	0	0	0	0	0	0	0	0
chr1	30613109	30614454	TCONS_00000175	0	0	0	0	0	0	0	0	0	0	0	0	0	0	0	0	0	0	0	0	0	0
chr1	30726192	30734008	TCONS_00000879	0	0	0	0	0	0	0	0	0	0	0	0	0	0	0	0	0	0	219	374	0	0
chr1	30882406	30884485	TCONS_00000497	0	0	0	0	0	0	0	0	0	0	0	0	0	0	0	0	0	0	87	0	0	0
chr1	30888671	30893955	TCONS_00000176	0	0	0	0	0	0	0	0	0	0	0	0	0	0	0	0	0	0	0	0	0	0
chr1	31168511	31181236	TCONS_00001446	0	0	0	0	0	0	0	0	0	0	0	0	0	0	0	0	0	146	0	516	0	0
chr1	31168511	31170375	TCONS_00002330	0	0	0	0	0	0	0	0	0	0	0	0	0	0	0	0	0	146	0	516	0	0
chr1	31283224	31288400	TCONS_00000498	0	0	0	0	0	0	0	0	0	0	0	0	0	0	0	0	0	0	0	0	0	0
chr1	31297074	31306693	TCONS_l2_00002019	0	0	136	0	407	344	0	0	242	0	0	0	0	0	0	0	275	0	192	377	0	0
chr1	31297521	31306580	TCONS_l2_00002020	0	0	136	0	407	344	0	0	242	0	0	0	0	0	0	0	275	0	192	377	0	0
chr1	31302599	31307282	TCONS_l2_00000198	0	0	136	0	407	344	0	0	242	0	0	0	0	0	0	0	275	0	192	377	0	0
chr1	31331004	31333101	TCONS_l2_00002021	0	0	0	0	0	0	0	0	0	0	0	0	0	0	0	0	0	0	0	225	0	0
chr1	31333697	31334455	TCONS_00001972	0	0	0	0	0	0	0	0	0	0	0	0	0	0	0	0	108	0	314	584	0	0
chr1	31333754	31335492	TCONS_00000881	0	0	0	0	0	0	0	0	0	0	0	0	0	0	0	0	108	0	314	584	0	0
chr1	31933167	31944351	TCONS_00001448	0	0	0	0	0	0	0	0	0	0	317	0	74	0	0	313	72	0	0	0	0	0
chr1	31984035	31989846	TCONS_00000005	0	0	0	0	0	0	0	0	0	0	68	0	0	0	0	0	0	0	18	130	0	0
chr1	31987963	31989190	TCONS_00000180	0	0	0	0	0	0	0	0	0	0	68	0	0	0	0	0	0	0	18	130	0	0
chr1	32307619	32321169	TCONS_00000499	0	0	0	0	0	0	0	0	0	0	0	0	0	0	0	0	0	0	0	0	0	0
chr1	32813110	32814381	TCONS_00000884	190	0	223	0	0	0	0	0	0	0	0	0	0	0	229	0	114	0	0	0	0	0
chr1	32814794	32816264	TCONS_00000501	0	0	0	0	0	0	0	0	0	0	0	0	0	0	102	0	0	0	0	0	0	0
chr1	33171295	33171923	TCONS_00001449	0	0	0	0	0	0	0	0	0	0	0	0	265	0	0	0	0	0	0	0	0	0
chr1	33183334	33190838	TCONS_00000502	0	0	0	0	0	0	0	0	0	0	0	0	0	0	0	0	107	0	0	0	0	0
chr1	33394668	33399878	TCONS_00001982	292	415	498	521	415	188	0	219	183	0	355	119	367	534	329	215	346	494	410	451	243	565
chr1	33603693	33606476	TCONS_00001450	0	0	207	0	0	0	0	0	0	0	0	0	0	236	0	0	0	0	0	0	0	0
chr1	34830405	34833852	TCONS_00000886	0	0	0	0	0	0	0	0	0	0	0	0	0	0	0	0	0	0	347	417	0	0
chr1	35081179	35083207	TCONS_00001451	0	0	0	0	0	0	0	0	0	0	0	0	0	0	0	0	0	0	289	0	0	0
chr1	35606940	35611030	TCONS_00001452	0	0	48	0	0	0	0	0	0	0	54	0	68	45	399	0	44	99	368	0	0	0
chr1	35606962	35611998	TCONS_00001453	0	0	48	0	0	0	0	0	0	0	54	0	68	45	399	0	44	99	368	0	0	0
chr1	35607056	35611998	TCONS_00002334	0	0	48	0	0	0	0	0	0	0	54	0	68	45	399	0	44	99	368	0	0	0
chr1	36127391	36130797	TCONS_00001454	0	0	0	0	0	0	0	0	0	0	0	0	0	0	0	0	0	0	381	0	0	0
chr1	36133844	36134778	TCONS_00000887	0	0	0	0	0	0	0	0	0	0	0	0	0	0	0	0	0	0	0	451	0	0
chr1	36522534	36547930	TCONS_l2_00001143	548	440	473	429	515	528	300	469	360	308	495	266	569	562	599	291	509	475	736	754	428	474
chr1	36545653	36547930	TCONS_l2_00001144	548	440	473	429	515	528	300	469	360	308	495	266	569	562	599	291	509	475	736	754	428	474
chr1	36545884	36549583	TCONS_l2_00001145	548	440	473	429	515	528	300	469	360	308	495	266	569	562	599	291	509	475	736	754	428	474
chr1	36916214	36917200	TCONS_00000890	0	0	147	0	0	0	0	0	264	0	0	0	0	0	0	0	0	0	0	0	0	0
chr1	37235455	37238931	TCONS_00000891	0	0	0	0	0	0	0	0	0	0	0	0	0	0	0	0	0	0	0	0	0	0
chr1	37238740	37241369	TCONS_00000185	0	0	0	0	0	0	0	0	0	0	0	0	0	0	0	0	0	0	0	0	0	0
chr1	37920479	37940012	TCONS_00000504	497	438	281	245	442	353	406	291	369	259	579	564	566	498	476	407	376	337	438	493	583	579
chr1	37920491	37922049	TCONS_00002336	497	438	281	245	442	353	406	291	369	259	579	564	566	498	476	407	376	337	438	493	583	579
chr1	37920514	37939918	TCONS_00001457	497	438	281	245	442	353	406	291	369	259	579	564	566	498	476	407	376	337	438	493	583	579
chr1	38567980	38569317	TCONS_l2_00000219	0	0	291	374	0	0	0	0	0	0	0	0	0	0	0	0	216	0	88	0	0	0
chr1	38607364	38628221	TCONS_00000894	0	0	0	0	0	0	0	0	0	0	0	0	0	0	0	0	0	0	376	551	0	0
chr1	38627359	38628183	TCONS_00001987	0	0	0	0	0	0	0	0	0	0	0	0	0	0	0	0	0	0	376	551	0	0
chr1	38674705	38680439	TCONS_00000505	0	0	0	0	0	0	0	0	0	0	0	0	0	0	0	0	0	0	125	518	0	0
chr1	38676826	38678548	TCONS_00001458	0	0	0	0	0	0	0	0	0	0	0	0	0	0	0	0	0	0	125	518	0	0
chr1	38677502	38678429	TCONS_00001459	0	0	0	0	0	0	0	0	0	0	0	0	0	0	0	0	0	0	125	518	0	0
chr1	38677714	38679106	TCONS_00000896	0	0	0	0	0	0	0	0	0	0	0	0	0	0	0	0	0	0	186	416	0	0
chr1	38765780	38777050	TCONS_00001460	0	0	382	0	0	0	0	0	0	0	202	0	253	0	0	0	0	0	119	0	0	0
chr1	38940867	38942156	TCONS_00000188	0	177	0	0	0	0	0	0	0	0	0	0	0	0	0	0	0	0	287	385	0	0
chr1	39508263	39509883	TCONS_00001989	0	683	523	0	383	344	0	206	476	0	281	0	0	0	489	0	374	169	192	0	234	0
chr1	39512711	39514128	TCONS_00001990	97	447	249	0	213	0	0	194	301	0	96	0	0	0	401	0	90	0	98	348	402	0
chr1	40289923	40303684	TCONS_00000911	0	0	116	0	0	0	0	0	0	0	0	0	0	0	0	0	0	0	180	465	77	0
chr1	40290937	40303684	TCONS_00001992	0	0	116	0	0	0	0	0	0	0	0	0	0	0	0	0	0	0	180	465	77	0
chr1	40623423	40626915	TCONS_00001468	0	0	0	0	0	0	0	0	0	0	0	0	0	0	0	0	0	0	0	602	0	0
chr1	40932411	40938148	TCONS_00000506	35	116	346	277	0	0	0	48	88	0	23	0	0	90	66	0	54	0	117	0	21	80
chr1	41329585	41342342	TCONS_l2_00002032	0	0	0	0	0	0	0	0	0	0	0	0	0	0	0	0	0	0	154	0	0	0
chr1	41329896	41342312	TCONS_l2_00000244	0	0	0	0	0	0	0	0	0	0	0	0	0	0	0	0	0	0	154	0	0	0
chr1	41430712	41432244	TCONS_00001475	0	0	0	0	0	0	0	0	0	0	0	0	0	0	0	0	0	0	0	204	0	0
chr1	41898930	41930507	TCONS_00000918	0	0	0	0	0	0	0	0	0	0	154	0	0	0	0	0	163	0	0	0	244	0
chr1	43323292	43354460	TCONS_l2_00002036	155	210	89	0	62	32	0	43	0	0	53	25	123	197	48	0	0	0	95	338	21	205
chr1	43585818	43611958	TCONS_00000039	0	0	0	0	50	0	0	0	0	0	276	0	0	0	0	0	223	0	0	417	0	0
chr1	43610069	43610856	TCONS_00000921	0	0	0	0	50	0	0	0	0	0	276	0	0	0	0	0	223	0	0	417	0	0
chr1	43820354	43824329	TCONS_00000509	310	173	209	0	462	236	0	105	0	0	174	0	215	149	180	0	272	0	467	711	440	0
chr1	43820356	43823559	TCONS_00002363	310	173	209	0	462	236	0	105	0	0	174	0	215	149	180	0	272	0	467	711	440	0
chr1	43823627	43824390	TCONS_00002364	310	173	209	0	462	236	0	105	0	0	174	0	215	149	180	0	272	0	467	711	440	0
chr1	44404329	44406129	TCONS_00002373	135	263	249	0	0	0	0	0	0	0	181	0	0	510	175	0	189	0	139	0	282	0
chr1	44410041	44411974	TCONS_00000510	116	292	228	0	179	179	0	132	0	0	295	0	232	0	181	0	193	0	107	0	417	110
chr1	44410043	44411958	TCONS_00000511	116	292	228	0	179	179	0	132	0	0	295	0	232	0	181	0	193	0	107	0	417	110
chr1	44410045	44412223	TCONS_00000512	116	292	228	0	179	179	0	132	0	0	295	0	232	0	181	0	193	0	107	0	417	110
chr1	44498209	44499602	TCONS_00002376	0	0	0	0	0	0	0	0	0	0	0	0	0	0	0	0	0	0	196	439	0	0
chr1	45282504	45283445	TCONS_00002016	245	427	254	237	477	173	809	229	840	419	471	411	306	372	604	448	284	188	498	306	483	95
chr1	45672403	45683543	TCONS_00002017	0	0	0	0	0	0	0	0	0	0	182	0	0	0	153	0	0	0	481	695	192	0
chr1	45762365	45771260	TCONS_00001482	205	264	306	268	177	81	0	0	0	0	316	154	47	128	155	0	338	177	199	315	599	94
chr1	45769862	45771290	TCONS_00000513	205	264	306	268	177	81	0	0	0	0	316	154	47	128	155	0	338	177	199	315	599	94
chr1	46702303	46705490	TCONS_00000926	0	0	0	0	168	0	0	0	0	0	190	0	0	0	0	0	0	0	0	0	149	0
chr1	46899498	46911374	TCONS_l2_00002039	0	0	214	0	90	0	0	0	0	0	233	0	0	38	174	0	112	0	146	299	161	160
chr1	46905729	46906874	TCONS_l2_00000263	0	0	214	0	90	0	0	0	0	0	233	0	0	38	174	0	112	0	146	299	161	160
chr1	46912344	46915376	TCONS_00000514	0	0	0	0	0	0	0	0	0	0	0	0	0	0	0	0	0	0	98	247	0	0
chr1	47223946	47233300	TCONS_00000192	0	0	0	0	0	0	0	0	0	0	0	0	0	0	0	0	0	0	0	0	209	0
chr1	47323905	47366147	TCONS_l2_00002490	645	143	31	0	484	424	0	666	0	0	380	0	341	240	165	0	769	140	119	0	462	0
chr1	47330011	47339028	TCONS_l2_00001210	645	143	31	0	484	424	0	666	0	0	380	0	341	240	165	0	769	140	119	0	462	0
chr1	47333328	47349818	TCONS_l2_00001211	645	143	31	0	484	424	0	666	0	0	380	0	341	240	165	0	769	140	119	0	462	0
chr1	47333618	47366147	TCONS_l2_00002491	645	143	31	0	484	424	0	666	0	0	380	0	341	240	165	0	769	140	119	0	462	0
chr1	47347874	47351132	TCONS_l2_00001212	645	143	31	0	484	424	0	666	0	0	380	0	341	240	165	0	769	140	119	0	462	0
chr1	47638526	47640990	TCONS_00001483	0	0	0	0	0	0	0	0	0	0	306	0	0	0	0	0	0	0	0	0	0	0
chr1	47643840	47644943	TCONS_00000515	0	0	0	0	0	0	0	0	0	0	397	0	0	0	0	0	0	0	0	0	0	0
chr1	47644289	47645982	TCONS_00000929	0	0	172	0	59	81	0	0	135	0	632	0	86	0	0	0	55	0	0	257	171	136
chr1	47644921	47645829	TCONS_00000193	0	0	172	0	59	81	0	0	135	0	632	0	86	0	0	0	55	0	0	257	171	136
chr1	47645093	47645573	TCONS_00000930	0	0	172	0	59	81	0	0	135	0	632	0	86	0	0	0	55	0	0	257	171	136
chr1	47846386	47852536	TCONS_00001484	194	389	314	223	197	0	0	98	126	0	196	112	79	206	113	0	136	70	408	449	263	0
chr1	47846599	47874149	TCONS_00000516	194	389	314	223	197	0	0	98	126	0	196	112	79	206	113	0	136	70	408	449	263	0
chr1	47873216	47874257	TCONS_00001485	194	389	314	223	197	0	0	98	126	0	196	112	79	206	113	0	136	70	408	449	263	0
chr1	48154134	48169055	TCONS_l2_00002041	0	0	0	0	0	0	0	0	0	0	190	0	0	0	0	0	0	0	0	0	0	0
chr1	48159882	48169113	TCONS_l2_00000270	0	0	0	0	0	0	0	0	0	0	190	0	0	0	0	0	0	0	0	0	0	0
chr1	48226248	48231744	TCONS_00000932	191	252	56	0	250	476	0	248	0	0	1000	456	193	379	229	211	511	162	490	306	146	51
chr1	48226803	48231219	TCONS_l2_00002494	355	401	92	127	360	574	0	284	65	0	1000	578	424	430	278	426	661	438	544	392	275	43
chr1	48243959	48260424	TCONS_l2_00001221	355	401	92	127	360	574	0	284	65	0	1000	578	424	430	278	426	661	438	544	392	275	43
chr1	48283737	48285909	TCONS_00000195	0	0	0	0	0	53	0	0	0	0	54	0	0	0	0	0	0	0	144	394	0	0
chr1	48459726	48462787	TCONS_l2_00001222	355	401	92	127	360	574	0	284	65	0	1000	578	424	430	278	426	661	438	544	392	275	43
chr1	48519216	48522448	TCONS_00000196	0	0	0	0	0	0	0	0	0	0	0	0	71	0	0	0	0	0	0	0	0	0
chr1	48519880	48532873	TCONS_00000197	0	0	0	0	0	0	0	0	0	0	0	0	71	0	0	0	0	0	0	0	0	0
chr1	48544458	48547868	TCONS_00000518	0	0	0	0	0	0	0	0	0	0	0	0	0	0	0	0	0	0	0	0	0	0
chr1	48549624	48607894	TCONS_l2_00000272	0	0	0	0	0	71	0	0	0	0	144	0	0	52	24	0	23	0	71	316	0	0
chr1	48671636	48672515	TCONS_00000198	0	0	0	0	0	0	0	0	0	0	0	0	0	0	0	0	0	0	0	0	0	0
chr1	48727014	48730430	TCONS_00001489	297	194	233	0	0	390	0	211	0	0	300	0	0	318	217	0	422	0	0	0	304	0
chr1	50671755	50688799	TCONS_00000520	0	0	0	0	0	0	0	0	0	0	0	0	0	0	0	0	0	0	0	0	0	0
chr1	50717181	50723876	TCONS_00001490	0	0	0	0	0	0	0	0	0	0	0	0	0	0	0	0	0	0	250	164	0	0
chr1	50719576	50723876	TCONS_00002380	0	0	0	0	0	0	0	0	0	0	0	0	0	0	0	0	0	0	250	164	0	0
chr1	50723328	50723876	TCONS_00000933	0	0	0	0	0	0	0	0	0	0	0	0	0	0	0	0	0	0	337	756	0	0
chr1	50731520	50745851	TCONS_00001491	0	0	0	0	0	0	0	0	0	0	0	0	0	0	0	0	0	0	269	378	0	0
chr1	50772146	50773062	TCONS_00000934	0	0	0	0	0	0	0	0	0	0	0	0	0	0	0	0	0	0	104	0	0	0
chr1	50782664	50786783	TCONS_00001492	0	0	0	0	0	0	0	0	0	0	0	0	0	0	0	0	0	0	789	901	0	0
chr1	50782770	50786783	TCONS_00002381	0	0	0	0	0	0	0	0	0	0	0	0	0	0	0	0	0	0	789	901	0	0
chr1	50782782	50786833	TCONS_00001493	0	0	0	0	0	0	0	0	0	0	0	0	0	0	0	0	0	0	789	901	0	0
chr1	50786945	50790716	TCONS_00000935	0	0	0	0	0	0	0	0	0	0	0	0	0	0	0	0	0	0	210	466	0	0
chr1	51442716	51443912	TCONS_00001494	0	0	0	0	0	0	0	0	0	0	0	0	171	0	0	0	0	0	0	0	0	0
chr1	51443232	51479174	TCONS_00000937	132	106	114	175	654	106	272	217	138	0	148	123	0	206	292	42	112	89	207	0	68	16
chr1	51443452	51475968	TCONS_00000938	132	106	114	175	654	106	272	217	138	0	148	123	0	206	292	42	112	89	207	0	68	16
chr1	51617574	51621124	TCONS_00000939	0	0	0	0	0	0	0	0	0	0	0	0	0	0	0	0	0	0	252	312	0	0
chr1	52016845	52032193	TCONS_l2_00001232	0	0	0	0	0	0	0	0	0	0	0	84	0	0	0	0	0	0	0	405	76	0
chr1	53656724	53657133	TCONS_00000942	0	0	0	0	0	0	0	0	0	0	0	359	0	0	0	0	0	0	0	0	0	0
chr1	53793904	53802889	TCONS_00000041	0	100	182	217	0	0	0	0	0	0	0	0	0	231	35	0	0	82	63	307	0	145
chr1	53793920	53802890	TCONS_00000199	0	100	182	217	0	0	0	0	0	0	0	0	0	231	35	0	0	82	63	307	0	145
chr1	53798052	53812604	TCONS_00001496	0	0	0	0	0	0	0	0	0	0	0	0	0	0	0	0	0	0	341	659	0	0
chr1	53798547	53806483	TCONS_00002383	0	0	0	0	0	0	0	0	0	0	0	0	0	0	0	0	0	0	341	659	0	0
chr1	53814159	53814905	TCONS_00000522	0	0	0	0	0	0	0	0	0	0	0	0	0	0	0	0	0	0	232	0	0	0
chr1	53832339	53833917	TCONS_00000523	0	163	0	0	0	0	0	0	0	0	0	0	0	160	0	0	0	0	0	0	0	352
chr1	53878820	53905741	TCONS_l2_00001237	0	0	0	0	0	0	0	0	0	0	0	0	0	0	292	0	0	0	659	791	55	0
chr1	53878824	53893551	TCONS_l2_00001238	0	0	0	0	0	0	0	0	0	0	0	0	0	0	292	0	0	0	659	791	55	0
chr1	53904043	53905693	TCONS_l2_00002500	0	0	0	0	0	0	0	0	0	0	0	0	0	0	292	0	0	0	659	791	55	0
chr1	53905437	53923449	TCONS_00000946	0	0	0	0	0	0	0	0	0	0	0	0	0	0	0	0	0	0	501	718	0	0
chr1	53905447	53905770	TCONS_00002032	0	0	0	0	0	0	0	0	0	0	0	0	0	0	0	0	0	0	501	718	0	0
chr1	54377675	54378843	TCONS_00001498	0	132	0	0	85	0	0	0	0	0	257	0	0	0	0	0	0	0	94	0	84	0
chr1	54440300	54441604	TCONS_l2_00001240	1000	1000	878	0	873	994	662	554	875	539	1000	614	820	741	1000	657	767	619	1000	520	1000	836
chr1	54440814	54441432	TCONS_l2_00001241	1000	1000	878	0	873	994	662	554	875	539	1000	614	820	741	1000	657	767	619	1000	520	1000	836
chr1	54447916	54452234	TCONS_00000200	0	0	0	0	0	0	0	0	0	0	0	32	0	0	0	0	0	0	0	0	0	0
chr1	54878380	54879139	TCONS_00000524	153	142	0	0	140	204	0	0	0	0	0	0	0	0	116	0	249	0	0	0	0	152
chr1	54881928	54886533	TCONS_00000201	0	0	0	0	0	0	0	0	0	0	0	0	0	0	0	0	0	0	0	0	0	0
chr1	54982084	54982932	TCONS_00000525	0	0	0	0	0	0	0	0	0	0	0	0	0	0	0	0	0	0	0	0	0	0
chr1	54982176	54983024	TCONS_00000947	0	0	0	0	0	0	0	0	0	0	0	0	0	0	0	0	0	0	276	0	0	0
chr1	55353235	55354391	TCONS_l2_00002051	0	0	0	0	0	0	0	0	203	0	0	242	72	0	0	0	0	0	790	948	0	0
chr1	55353399	55354336	TCONS_l2_00002052	0	0	0	0	0	0	0	0	203	0	0	242	72	0	0	0	0	0	790	948	0	0
chr1	55353400	55354523	TCONS_l2_00002053	0	0	0	0	0	0	0	0	203	0	0	242	72	0	0	0	0	0	790	948	0	0
chr1	55353584	55354946	TCONS_l2_00000291	0	0	0	0	0	0	0	0	203	0	0	242	72	0	0	0	0	0	790	948	0	0
chr1	55461469	55462838	TCONS_00000949	0	0	0	0	0	0	0	0	0	0	200	0	0	0	0	0	0	0	0	0	0	0
chr1	55681080	55683124	TCONS_00000205	278	206	221	0	333	147	0	87	167	0	74	54	98	59	39	0	44	130	185	379	171	152
chr1	55683533	55699850	TCONS_l2_00002055	0	0	0	0	0	0	0	0	0	0	0	0	0	0	0	0	0	0	0	0	0	0
chr1	56289439	56313133	TCONS_00002038	0	0	0	0	0	244	0	0	0	0	0	0	0	127	0	0	0	0	876	933	0	0
chr1	56289479	56333921	TCONS_00000206	0	0	0	0	0	244	0	0	0	0	0	0	0	127	0	0	0	0	876	933	0	0
chr1	56289504	56298251	TCONS_00000950	0	0	0	0	0	244	0	0	0	0	0	0	0	127	0	0	0	0	876	933	0	0
chr1	56336185	56345756	TCONS_00000951	0	0	0	0	0	0	0	0	0	0	0	0	0	0	0	0	0	0	243	446	107	0
chr1	56336787	56345476	TCONS_00002039	0	0	0	0	0	0	0	0	0	0	0	0	0	0	0	0	0	0	243	446	107	0
chr1	56381281	56410636	TCONS_l2_00002502	0	0	0	0	0	0	0	0	0	0	0	0	0	0	0	0	0	0	417	509	0	0
chr1	56381306	56410612	TCONS_l2_00001243	0	0	0	0	0	0	0	0	0	0	0	0	0	0	0	0	0	0	417	509	0	0
chr1	56410759	56415792	TCONS_00000207	0	0	0	0	0	0	0	0	0	0	0	0	0	0	0	0	0	0	387	467	0	0
chr1	56427583	56436730	TCONS_00000952	0	0	0	0	0	0	0	0	0	0	0	0	0	0	0	0	0	0	0	0	135	0
chr1	56441022	56483498	TCONS_00000953	0	0	0	0	0	0	0	0	0	0	0	0	0	0	0	0	0	0	202	0	259	0
chr1	56522356	56526505	TCONS_00001499	0	0	0	0	0	0	0	0	0	0	0	0	0	0	0	0	0	0	0	0	204	0
chr1	56611392	56620896	TCONS_00000208	0	0	0	0	0	0	0	0	0	0	0	0	0	0	0	0	0	0	81	0	0	0
chr1	56620355	56621430	TCONS_00001500	0	0	0	0	0	0	0	0	0	0	0	0	0	141	0	0	0	0	256	388	0	0
chr1	56700767	56703535	TCONS_00000954	0	0	0	0	0	0	0	0	0	0	0	0	0	0	0	0	0	0	261	518	0	0
chr1	56700767	56701465	TCONS_00002040	0	0	0	0	0	0	0	0	0	0	0	0	0	0	0	0	0	0	261	518	0	0
chr1	56701943	56714875	TCONS_00001501	0	0	141	0	0	0	0	0	0	0	229	163	136	0	112	0	401	0	213	0	0	0
chr1	56714581	56719436	TCONS_00001502	0	0	141	0	0	0	0	0	0	0	229	163	136	0	112	0	401	0	213	0	0	0
chr1	56797823	56840926	TCONS_00001503	0	0	0	0	270	0	0	0	0	0	0	0	0	0	0	0	0	0	0	0	0	0
chr1	56880634	56881638	TCONS_00000209	0	0	0	0	0	0	0	137	0	0	231	601	188	0	0	0	0	0	0	0	0	0
chr1	56880646	56881609	TCONS_00002041	0	0	0	0	0	0	0	137	0	0	231	601	188	0	0	0	0	0	0	0	0	0
chr1	56880646	56881599	TCONS_00000955	0	0	0	0	0	0	0	137	0	0	231	601	188	0	0	0	0	0	0	0	0	0
chr1	56880969	56881504	TCONS_00000956	0	0	0	0	0	0	0	137	0	0	231	601	188	0	0	0	0	0	0	0	0	0
chr1	57093428	57110930	TCONS_00001504	0	0	0	0	0	0	0	144	0	0	0	0	0	0	0	0	0	0	450	486	167	0
chr1	57093428	57109907	TCONS_00002384	0	0	0	0	0	0	0	144	0	0	0	0	0	0	0	0	0	0	450	486	167	0
chr1	57109276	57110681	TCONS_00001505	0	0	0	0	0	0	0	144	0	0	0	0	0	0	0	0	0	0	450	486	167	0
chr1	57289360	57292593	TCONS_00000080	0	0	0	0	0	0	0	0	0	0	0	0	0	0	0	0	0	0	0	0	0	0
chr1	59180599	59181440	TCONS_00000959	227	137	0	0	0	0	0	0	0	0	77	0	399	0	72	0	83	0	0	0	0	0
chr1	59181175	59184660	TCONS_00000960	227	137	0	0	0	0	0	0	0	0	77	0	399	0	72	0	83	0	0	0	0	0
chr1	59486058	59498735	TCONS_l2_00002059	0	208	0	0	0	261	0	167	200	0	127	0	299	551	319	0	118	191	156	0	176	319
chr1	59486078	59488732	TCONS_l2_00000307	0	208	0	0	0	261	0	167	200	0	127	0	299	551	319	0	118	191	156	0	176	319
chr1	59487218	59498801	TCONS_l2_00000309	0	208	0	0	0	261	0	167	200	0	127	0	299	551	319	0	118	191	156	0	176	319
chr1	59521670	59543788	TCONS_00000527	0	0	0	0	0	0	0	0	0	0	0	0	0	0	0	0	0	0	0	0	0	0
chr1	59522314	59553867	TCONS_00000528	0	0	0	0	0	0	0	0	0	0	0	0	89	248	71	0	114	0	80	0	0	0
chr1	59592660	59598505	TCONS_00000963	0	0	112	0	0	0	0	0	0	0	0	0	0	137	0	0	0	0	2	183	0	0
chr1	59597608	59612564	TCONS_00002386	101	0	0	0	149	0	0	0	0	0	0	0	42	0	0	0	0	71	851	837	0	0
chr1	59597609	59612479	TCONS_00000017	101	0	0	0	149	0	0	0	0	0	0	0	42	0	0	0	0	71	851	837	0	0
chr1	59613312	59615760	TCONS_00002046	0	0	0	0	0	0	0	0	0	0	0	0	0	0	0	0	0	0	338	388	0	0
chr1	59760541	59761578	TCONS_00001507	0	188	0	0	217	0	0	463	0	0	0	0	0	0	245	0	365	183	0	0	509	0
chr1	59760716	59762053	TCONS_00001508	0	188	0	0	217	0	0	463	0	0	0	0	0	0	245	0	365	183	0	0	509	0
chr1	59761065	59761673	TCONS_00001509	0	188	0	0	217	0	0	463	0	0	0	0	0	0	245	0	365	183	0	0	509	0
chr1	60238466	60254499	TCONS_00000042	0	0	0	0	0	0	0	0	0	0	0	252	426	0	0	0	155	151	0	0	0	0
chr1	60238530	60239749	TCONS_00002047	0	0	0	0	0	0	0	0	0	0	0	252	426	0	0	0	155	151	0	0	0	0
chr1	60429955	60433906	TCONS_00001510	0	0	0	0	0	0	0	0	0	0	0	0	0	0	0	0	0	0	493	437	0	0
chr1	60539553	60542979	TCONS_00000964	0	0	0	0	0	0	0	0	0	0	0	0	0	0	0	0	0	0	229	0	0	0
chr1	60580546	60615351	TCONS_00000213	0	0	0	0	0	0	0	0	0	0	0	0	0	0	0	0	0	0	258	0	0	0
chr1	60612851	60614325	TCONS_00000965	0	0	0	0	0	0	0	0	0	0	0	0	0	0	0	0	0	0	258	0	0	0
chr1	60708562	60724248	TCONS_00000966	0	0	0	0	0	0	0	0	0	0	261	0	0	0	0	0	0	0	0	0	0	0
chr1	60880142	60881834	TCONS_00000967	0	0	0	0	0	0	0	0	0	0	0	0	0	0	0	0	0	0	177	0	0	0
chr1	62102823	62113990	TCONS_00000968	0	0	0	0	0	0	0	0	0	0	0	0	0	0	218	0	0	0	0	0	0	0
chr1	63154152	63176365	TCONS_00000214	0	48	165	0	0	0	0	0	282	0	53	108	0	0	62	0	0	0	40	0	74	0
chr1	63361679	63367310	TCONS_00000215	0	0	0	0	0	0	0	0	0	0	0	0	0	0	0	0	0	0	0	0	0	0
chr1	63466167	63478142	TCONS_00000534	0	0	0	0	0	0	0	0	0	0	0	0	0	0	0	0	0	0	123	0	0	0
chr1	63466167	63476939	TCONS_00000533	0	0	0	0	0	0	0	0	0	0	0	0	0	0	0	0	0	0	123	0	0	0
chr1	63466167	63476596	TCONS_00000532	0	0	0	0	0	0	0	0	0	0	0	0	0	0	0	0	0	0	123	0	0	0
chr1	63489877	63491329	TCONS_00000216	0	0	0	0	0	0	0	0	0	0	0	0	0	0	0	0	0	0	0	0	0	0
chr1	63604920	63628824	TCONS_00000217	0	0	0	0	0	0	0	0	0	0	0	0	0	0	0	0	0	0	0	0	0	0
chr1	63662011	63664798	TCONS_00002048	0	0	0	0	0	0	0	0	0	0	0	0	0	0	0	0	0	0	121	288	0	0
chr1	63715693	63717442	TCONS_00000218	0	0	0	0	0	0	0	0	0	0	0	0	0	0	0	0	0	0	147	0	0	0
chr1	64652511	64657832	TCONS_00000970	0	0	0	0	0	0	0	223	0	0	0	0	0	0	0	0	0	0	0	0	0	0
chr1	65437907	65458695	TCONS_l2_00002521	330	393	409	399	380	138	0	269	0	0	383	0	713	629	610	0	202	92	338	778	596	60
chr1	65444182	65455589	TCONS_l2_00001272	330	393	409	399	380	138	0	269	0	0	383	0	713	629	610	0	202	92	338	778	596	60
chr1	65445259	65457087	TCONS_l2_00002522	330	393	409	399	380	138	0	269	0	0	383	0	713	629	610	0	202	92	338	778	596	60
chr1	65445260	65468159	TCONS_l2_00002523	330	393	409	399	380	138	0	269	0	0	383	0	713	629	610	0	202	92	338	778	596	60
chr1	65445346	65455927	TCONS_l2_00001273	330	393	409	399	380	138	0	269	0	0	383	0	713	629	610	0	202	92	338	778	596	60
chr1	65450880	65451399	TCONS_l2_00001274	424	0	0	0	0	213	0	0	0	0	0	0	60	403	165	0	596	46	152	0	198	459
chr1	65455136	65460759	TCONS_l2_00001275	330	393	409	399	380	138	0	269	0	0	383	0	713	629	610	0	202	92	338	778	596	60
chr1	65455777	65468107	TCONS_l2_00001277	330	393	409	399	380	138	0	269	0	0	383	0	713	629	610	0	202	92	338	778	596	60
chr1	65455777	65463009	TCONS_l2_00001276	330	393	409	399	380	138	0	269	0	0	383	0	713	629	610	0	202	92	338	778	596	60
chr1	65458601	65468123	TCONS_l2_00002524	330	393	409	399	380	138	0	269	0	0	383	0	713	629	610	0	202	92	338	778	596	60
chr1	65459194	65510206	TCONS_l2_00001278	330	393	409	399	380	138	0	269	0	0	383	0	713	629	610	0	202	92	338	778	596	60
chr1	65459964	65463009	TCONS_l2_00001279	330	393	409	399	380	138	0	269	0	0	383	0	713	629	610	0	202	92	338	778	596	60
chr1	65466855	65468107	TCONS_l2_00001280	330	393	409	399	380	138	0	269	0	0	383	0	713	629	610	0	202	92	338	778	596	60
chr1	65532309	65533420	TCONS_00000543	366	0	335	0	159	251	0	0	0	0	0	0	0	244	290	0	221	0	194	0	333	0
chr1	67987995	67998014	TCONS_00002052	0	0	0	0	0	0	0	0	0	0	715	985	0	0	0	0	0	0	0	0	0	0
chr1	67987995	67998014	TCONS_00002051	0	0	0	0	0	0	0	0	0	0	715	985	0	0	0	0	0	0	0	0	0	0
chr1	67988052	67998015	TCONS_00002053	0	0	0	0	0	0	0	0	0	0	715	985	0	0	0	0	0	0	0	0	0	0
chr1	67988059	67998015	TCONS_00000971	0	0	0	0	0	0	0	0	0	0	715	985	0	0	0	0	0	0	0	0	0	0
chr1	67995303	67998014	TCONS_00002054	0	0	0	0	0	0	0	0	0	0	715	985	0	0	0	0	0	0	0	0	0	0
chr1	67995312	67998012	TCONS_00000219	0	0	0	0	0	0	0	0	0	0	715	985	0	0	0	0	0	0	0	0	0	0
chr1	68421108	68441255	TCONS_00000973	0	0	0	0	0	0	0	0	0	0	0	0	0	0	0	0	0	0	293	358	0	0
chr1	69486138	69499025	TCONS_00001522	0	0	0	0	0	0	0	0	0	0	0	0	0	0	0	0	0	0	0	451	0	0
chr1	69521557	69554218	TCONS_l2_00000323	0	0	0	0	0	0	0	0	0	0	0	0	0	0	0	0	0	0	190	0	0	0
chr1	69709054	69715106	TCONS_00000544	0	0	0	0	0	0	0	0	0	0	0	0	0	0	0	0	0	0	164	0	0	0
chr1	69898937	69901092	TCONS_00000221	0	0	0	0	0	0	0	0	0	0	0	0	0	0	0	0	0	0	97	0	0	0
chr1	71110665	71114581	TCONS_00001523	0	0	0	0	0	0	0	0	0	0	0	0	0	0	0	0	0	0	298	0	0	0
chr1	71172135	71252149	TCONS_00000044	0	0	0	0	0	73	0	0	0	0	418	0	0	0	0	0	0	0	91	130	0	0
chr1	71181615	71185972	TCONS_00000546	0	0	0	0	0	0	0	0	0	0	0	0	0	0	0	0	0	0	0	0	0	0
chr1	71226072	71252214	TCONS_00000975	0	0	0	0	0	73	0	0	0	0	418	0	0	0	0	0	0	0	91	130	0	0
chr1	71303919	71304747	TCONS_00000976	0	0	0	0	0	0	0	0	0	0	301	0	0	0	0	0	0	0	0	0	0	0
chr1	73020892	73023568	TCONS_00000982	0	0	394	0	0	0	0	0	0	0	0	0	0	0	0	0	0	0	0	0	246	0
chr1	73240863	73249663	TCONS_00000983	0	0	0	0	0	0	0	0	0	0	0	0	0	0	0	0	0	0	342	353	0	0
chr1	73240953	73256963	TCONS_00000227	0	0	0	0	0	0	0	0	0	0	0	0	0	0	0	0	0	0	342	353	0	0
chr1	73315919	73320112	TCONS_00000984	0	0	0	0	0	0	0	0	0	0	0	0	0	0	0	0	0	0	149	0	0	0
chr1	73771820	73785323	TCONS_00002065	0	0	0	0	0	0	0	0	0	0	0	0	0	0	0	0	0	0	835	686	0	0
chr1	73771820	73785323	TCONS_00002064	0	0	0	0	0	0	0	0	0	0	0	0	0	0	0	0	0	0	835	686	0	0
chr1	73771921	73773255	TCONS_00000230	0	0	0	0	0	0	0	0	0	0	0	0	0	0	0	0	0	0	835	686	0	0
chr1	73772898	73785344	TCONS_00000231	0	0	0	0	0	0	0	0	0	0	0	0	0	0	0	0	0	0	835	686	0	0
chr1	74100898	74175264	TCONS_l2_00002080	0	0	0	0	0	0	0	0	0	0	0	0	0	0	0	0	0	0	0	0	159	0
chr1	74165469	74180654	TCONS_l2_00000337	0	0	0	0	0	0	0	0	0	0	0	0	0	0	0	0	0	0	0	0	159	0
chr1	74175050	74180897	TCONS_l2_00002081	0	0	0	0	0	0	0	0	0	0	0	0	0	0	0	0	0	0	0	0	159	0
chr1	75428997	75430802	TCONS_00000234	0	0	0	0	0	0	0	0	0	0	0	0	0	0	0	0	0	0	0	0	0	0
chr1	76175699	76189696	TCONS_00000549	0	0	0	0	0	0	0	0	0	0	0	0	0	0	0	0	0	0	0	0	0	0
chr1	77223808	77244952	TCONS_00000550	0	0	0	0	0	0	0	0	0	0	0	0	0	0	0	0	0	0	0	0	0	0
chr1	77533604	77544167	TCONS_00000237	0	0	0	0	0	0	0	0	0	0	0	0	0	0	114	0	100	0	0	0	0	0
chr1	77685226	77686671	TCONS_00000997	0	0	417	0	0	0	0	0	484	0	335	0	0	0	0	0	265	0	0	0	316	0
chr1	77686608	77686969	TCONS_00000998	0	0	417	0	0	0	0	0	484	0	335	0	0	0	0	0	265	0	0	0	316	0
chr1	78689325	78758219	TCONS_00000999	39	0	0	0	0	80	0	0	0	0	558	402	454	0	0	0	32	0	0	0	0	0
chr1	78689325	78717247	TCONS_00002073	39	0	0	0	0	80	0	0	0	0	558	402	454	0	0	0	32	0	0	0	0	0
chr1	78690957	78717378	TCONS_00001001	39	0	0	0	0	80	0	0	0	0	558	402	454	0	0	0	32	0	0	0	0	0
chr1	78690957	78716742	TCONS_00001000	39	0	0	0	0	80	0	0	0	0	558	402	454	0	0	0	32	0	0	0	0	0
chr1	78695282	78759574	TCONS_00000048	39	0	0	0	0	80	0	0	0	0	558	402	454	0	0	0	32	0	0	0	0	0
chr1	78695384	78717210	TCONS_00002074	39	0	0	0	0	80	0	0	0	0	558	402	454	0	0	0	32	0	0	0	0	0
chr1	78717386	78758219	TCONS_00002075	39	0	0	0	0	80	0	0	0	0	558	402	454	0	0	0	32	0	0	0	0	0
chr1	79346569	79351681	TCONS_00001527	0	0	0	0	0	0	0	0	0	0	0	0	0	0	0	0	241	0	0	0	0	0
chr1	79490857	79493876	TCONS_00001528	0	0	0	0	0	0	0	0	0	0	0	0	0	0	0	0	0	0	316	0	0	0
chr1	79520520	79521039	TCONS_l2_00001296	547	392	469	361	454	278	559	46	338	241	572	473	206	517	259	0	351	0	204	94	106	32
chr1	79561088	79589211	TCONS_l2_00001297	547	392	469	361	454	278	559	46	338	241	572	473	206	517	259	0	351	0	204	94	106	32
chr1	79561208	79588723	TCONS_l2_00001298	547	392	469	361	454	278	559	46	338	241	572	473	206	517	259	0	351	0	204	94	106	32
chr1	79575424	79654137	TCONS_l2_00001299	547	392	469	361	454	278	559	46	338	241	572	473	206	517	259	0	351	0	204	94	106	32
chr1	79578627	79589194	TCONS_l2_00001300	547	392	469	361	454	278	559	46	338	241	572	473	206	517	259	0	351	0	204	94	106	32
chr1	79735991	79775346	TCONS_00002076	0	51	0	0	0	0	0	0	0	0	0	0	0	0	0	0	0	0	479	486	0	0
chr1	79775129	79779074	TCONS_00001533	0	0	0	0	0	0	0	0	0	0	0	0	0	0	0	0	0	0	2	431	0	0
chr1	79786812	79787278	TCONS_00001534	0	0	0	0	0	0	0	0	0	0	0	0	0	0	0	0	0	0	223	0	0	0
chr1	79789341	79790552	TCONS_00001535	0	0	0	0	0	0	0	0	0	0	0	0	0	0	0	0	0	0	427	746	0	0
chr1	79789453	79790534	TCONS_00000238	0	0	0	0	0	0	0	0	0	0	0	0	0	0	0	0	0	0	130	359	0	0
chr1	79842762	79871942	TCONS_00002078	0	51	0	0	0	0	0	0	0	0	0	0	0	0	0	0	0	0	479	486	0	0
chr1	79868875	79871942	TCONS_00002079	0	51	0	0	0	0	0	0	0	0	0	0	0	0	0	0	0	0	479	486	0	0
chr1	80839048	80840306	TCONS_00000552	0	0	0	0	0	0	0	0	0	0	0	0	0	0	0	0	0	0	0	0	0	0
chr1	81106968	81112473	TCONS_00000241	0	1000	0	0	0	0	0	0	0	0	688	0	0	1000	0	0	0	0	0	0	0	877
chr1	81106972	81112834	TCONS_00001004	0	1000	0	0	0	0	0	0	0	0	688	0	0	1000	0	0	0	0	0	0	0	877
chr1	83001857	83021203	TCONS_00001536	0	0	271	0	156	0	0	0	0	0	0	0	0	0	0	0	0	0	141	0	0	0
chr1	83373244	83463244	TCONS_00000243	0	0	0	0	0	0	0	0	0	0	0	0	0	0	0	0	0	0	56	143	0	0
chr1	83439564	83450605	TCONS_l2_00002537	0	0	192	219	0	0	0	0	0	0	0	0	0	0	0	0	0	0	0	0	0	0
chr1	83439566	83451891	TCONS_l2_00002538	0	0	192	219	0	0	0	0	0	0	0	0	0	0	0	0	0	0	0	0	0	0
chr1	83440308	83444939	TCONS_l2_00001305	0	0	192	219	0	0	0	0	0	0	0	0	0	0	0	0	0	0	0	0	0	0
chr1	83911671	83928345	TCONS_l2_00000359	0	0	0	0	0	0	0	0	0	0	0	0	0	0	0	0	0	0	401	783	0	0
chr1	83911736	83920453	TCONS_l2_00002091	0	0	0	0	0	0	0	0	0	0	0	0	0	0	0	0	0	0	401	783	0	0
chr1	83912389	83928345	TCONS_l2_00000360	0	0	0	0	0	0	0	0	0	0	0	0	0	0	0	0	0	0	401	783	0	0
chr1	83912547	83928345	TCONS_l2_00000361	0	0	0	0	0	0	0	0	0	0	0	0	0	0	0	0	0	0	401	783	0	0
chr1	84464969	84466352	TCONS_00001545	0	0	0	0	0	0	0	0	0	0	0	0	0	0	0	0	0	0	377	639	0	0
chr1	84542061	84543595	TCONS_00001546	72	187	367	276	159	141	136	68	375	0	185	124	0	113	205	157	432	119	181	386	287	52
chr1	84830647	84863576	TCONS_00000018	0	0	0	165	0	0	0	0	0	0	0	0	0	144	0	0	36	0	82	196	302	136
chr1	84830730	84831416	TCONS_00001549	0	0	0	165	0	0	0	0	0	0	0	0	0	144	0	0	36	0	82	196	302	136
chr1	84920351	84924713	TCONS_00001550	0	0	0	0	0	0	0	0	0	0	0	0	0	0	0	0	0	0	0	538	0	0
chr1	84937580	84943596	TCONS_00001551	0	0	0	0	0	0	0	0	0	0	196	0	0	0	0	0	0	0	193	0	0	0
chr1	85079754	85086673	TCONS_00001553	0	176	551	0	0	0	0	0	0	0	330	0	0	0	135	0	0	0	337	0	56	0
chr1	85079754	85086497	TCONS_00002400	0	176	551	0	0	0	0	0	0	0	330	0	0	0	135	0	0	0	337	0	56	0
chr1	85080034	85084508	TCONS_00002401	0	176	551	0	0	0	0	0	0	0	330	0	0	0	135	0	0	0	337	0	56	0
chr1	85463021	85463597	TCONS_00001009	0	0	0	0	0	0	0	0	0	0	0	0	162	0	0	0	0	0	0	0	0	0
chr1	85691287	85710928	TCONS_00001011	0	0	0	0	0	0	0	0	0	0	0	0	0	0	0	0	0	0	200	356	0	0
chr1	86064813	86066417	TCONS_00000244	0	0	0	0	0	0	0	0	0	0	0	0	0	0	0	0	0	0	0	0	0	0
chr1	86093301	86094050	TCONS_00001012	0	0	220	0	0	0	0	0	0	0	199	0	0	0	0	0	0	156	0	0	0	0
chr1	86966981	86969353	TCONS_00001555	0	0	0	0	0	409	0	256	0	0	0	0	34	0	51	0	87	0	38	235	89	0
chr1	87099955	87117349	TCONS_l2_00002093	0	0	0	0	186	0	0	0	0	0	0	0	0	0	0	0	0	0	1	0	0	0
chr1	87099958	87121058	TCONS_l2_00002094	0	0	0	0	186	0	0	0	0	0	0	0	0	0	0	0	0	0	1	0	0	0
chr1	87781429	87786243	TCONS_00001557	0	0	0	0	0	0	0	0	0	0	0	0	0	0	0	0	0	0	191	0	0	0
chr1	87818531	87837373	TCONS_00001559	0	0	221	0	0	0	0	0	0	0	0	0	66	159	28	0	0	0	597	969	0	0
chr1	87818851	87837373	TCONS_00002402	0	0	221	0	0	0	0	0	0	0	0	0	66	159	28	0	0	0	597	969	0	0
chr1	87819001	87837382	TCONS_00001560	0	0	221	0	0	0	0	0	0	0	0	0	66	159	28	0	0	0	597	969	0	0
chr1	87819211	87837338	TCONS_00000086	0	0	221	0	0	0	0	0	0	0	0	0	66	159	28	0	0	0	597	969	0	0
chr1	87836884	87837373	TCONS_00002403	0	0	221	0	0	0	0	0	0	0	0	0	66	159	28	0	0	0	597	969	0	0
chr1	87992046	87995624	TCONS_l2_00001335	0	0	0	0	0	0	0	0	0	0	0	0	0	0	0	0	0	0	233	205	0	0
chr1	88365591	88371397	TCONS_00000558	0	0	0	0	304	0	0	0	0	0	0	0	235	0	0	0	0	0	0	0	0	0
chr1	88365781	88442197	TCONS_00001561	0	0	0	0	304	0	0	0	0	0	0	0	235	0	0	0	0	0	0	0	0	0
chr1	88369580	88371222	TCONS_00001562	0	0	0	0	304	0	0	0	0	0	0	0	235	0	0	0	0	0	0	0	0	0
chr1	88425114	88427536	TCONS_00001014	0	0	396	0	0	0	0	0	0	0	0	0	0	0	0	0	0	0	0	0	0	0
chr1	88817764	88821171	TCONS_00001563	0	0	0	0	0	0	0	0	0	0	0	0	0	0	0	0	0	0	265	591	0	0
chr1	88928657	88931553	TCONS_00001015	0	0	335	267	0	116	0	0	0	0	0	0	109	0	84	0	0	0	213	0	0	0
chr1	88928735	88929762	TCONS_00001016	0	0	335	267	0	116	0	0	0	0	0	0	109	0	84	0	0	0	213	0	0	0
chr1	88937998	88939861	TCONS_00001564	0	0	0	0	0	0	0	0	0	0	0	0	0	0	0	0	0	0	269	570	0	0
chr1	88994517	88995833	TCONS_00001566	0	0	0	0	0	0	0	0	0	0	0	0	0	0	0	0	0	0	476	715	0	0
chr1	88994517	88995568	TCONS_00001565	0	0	0	0	0	0	0	0	0	0	0	0	0	0	0	0	0	0	476	715	0	0
chr1	89500493	89501303	TCONS_00001017	0	194	0	0	0	0	0	0	0	0	0	0	0	0	0	0	0	0	0	0	0	0
chr1	89510012	89512879	TCONS_00001018	0	285	0	0	191	0	0	0	0	0	0	0	0	0	97	0	0	0	0	0	154	90
chr1	89873150	89892819	TCONS_l2_00000382	343	609	260	155	544	604	108	443	431	0	382	412	1000	515	712	228	783	274	531	124	448	736
chr1	89873171	89893634	TCONS_l2_00000383	343	609	260	155	544	604	108	443	431	0	382	412	1000	515	712	228	783	274	531	124	448	736
chr1	89873214	89887381	TCONS_l2_00000384	343	609	260	155	544	604	108	443	431	0	382	412	1000	515	712	228	783	274	531	124	448	736
chr1	89873237	89890493	TCONS_l2_00002095	343	609	260	155	544	604	108	443	431	0	382	412	1000	515	712	228	783	274	531	124	448	736
chr1	89875696	89886870	TCONS_l2_00000385	343	609	260	155	544	604	108	443	431	0	382	412	1000	515	712	228	783	274	531	124	448	736
chr1	89885749	89893743	TCONS_l2_00000386	343	609	260	155	544	604	108	443	431	0	382	412	1000	515	712	228	783	274	531	124	448	736
chr1	89887589	89890763	TCONS_l2_00000387	343	609	260	155	544	604	108	443	431	0	382	412	1000	515	712	228	783	274	531	124	448	736
chr1	89887999	89892819	TCONS_l2_00000388	343	609	260	155	544	604	108	443	431	0	382	412	1000	515	712	228	783	274	531	124	448	736
chr1	89888177	89890150	TCONS_l2_00000389	343	609	260	155	544	604	108	443	431	0	382	412	1000	515	712	228	783	274	531	124	448	736
chr1	89889198	89891745	TCONS_l2_00000390	343	609	260	155	544	604	108	443	431	0	382	412	1000	515	712	228	783	274	531	124	448	736
chr1	89938508	89939606	TCONS_00001568	0	0	0	0	0	0	0	0	0	0	0	0	0	0	0	0	0	0	0	0	0	247
chr1	90076597	90098553	TCONS_00001570	296	414	683	677	367	312	0	389	0	0	259	99	287	496	382	0	319	0	744	1000	258	586
chr1	90076597	90098492	TCONS_00002404	296	414	683	677	367	312	0	389	0	0	259	99	287	496	382	0	319	0	744	1000	258	586
chr1	90086313	90098492	TCONS_00001571	296	414	683	677	367	312	0	389	0	0	259	99	287	496	382	0	319	0	744	1000	258	586
chr1	90090407	90098453	TCONS_00000019	296	414	683	677	367	312	0	389	0	0	259	99	287	496	382	0	319	0	744	1000	258	586
chr1	90091480	90098492	TCONS_00001572	296	414	683	677	367	312	0	389	0	0	259	99	287	496	382	0	319	0	744	1000	258	586
chr1	90091546	90098507	TCONS_00001573	296	414	683	677	367	312	0	389	0	0	259	99	287	496	382	0	319	0	744	1000	258	586
chr1	90097403	90098507	TCONS_00001574	296	414	683	677	367	312	0	389	0	0	259	99	287	496	382	0	319	0	744	1000	258	586
chr1	90224275	90227625	TCONS_00001023	0	302	0	0	0	0	0	199	0	0	0	174	0	0	0	0	0	0	0	0	0	328
chr1	90224687	90229610	TCONS_00001575	146	0	202	0	129	0	0	61	0	0	0	0	62	0	59	0	66	0	446	464	0	46
chr1	90226520	90227777	TCONS_00001576	0	0	0	0	0	0	0	0	0	0	0	0	0	223	0	0	0	0	257	0	0	2
chr1	90251626	90253148	TCONS_00001024	0	136	0	0	77	0	0	0	0	0	0	0	0	0	0	0	0	0	0	0	0	0
chr1	90254472	90256051	TCONS_00000245	0	173	113	0	0	0	0	0	0	0	0	0	86	0	136	0	0	0	0	0	0	99
chr1	90421224	90422281	TCONS_00000561	0	96	0	0	0	0	0	0	0	0	0	0	0	0	0	0	0	0	0	0	0	0
chr1	90752759	90763021	TCONS_00001577	0	0	233	0	0	0	0	0	0	0	244	0	0	0	0	0	0	0	0	0	0	0
chr1	90976466	90999029	TCONS_00000562	0	0	0	0	0	0	0	0	0	0	0	0	0	0	0	0	0	0	331	287	0	0
chr1	90978719	90998992	TCONS_00001578	0	0	0	0	0	0	0	0	0	0	0	0	0	0	0	0	0	0	331	287	0	0
chr1	91248094	91317232	TCONS_00001580	541	449	858	894	488	466	0	607	0	0	125	872	461	553	764	0	617	516	899	888	695	0
chr1	91248094	91301414	TCONS_00001579	541	449	858	894	488	466	0	607	0	0	125	872	461	553	764	0	617	516	899	888	695	0
chr1	91248546	91255092	TCONS_00001581	541	449	858	894	488	466	0	607	0	0	125	872	461	553	764	0	617	516	899	888	695	0
chr1	91295103	91317175	TCONS_00000089	541	449	858	894	488	466	0	607	0	0	125	872	461	553	764	0	617	516	899	888	695	0
chr1	91295103	91301718	TCONS_00000088	541	449	858	894	488	466	0	607	0	0	125	872	461	553	764	0	617	516	899	888	695	0
chr1	91297425	91317207	TCONS_00000563	541	449	858	894	488	466	0	607	0	0	125	872	461	553	764	0	617	516	899	888	695	0
chr1	91302831	91317317	TCONS_00001582	541	449	858	894	488	466	0	607	0	0	125	872	461	553	764	0	617	516	899	888	695	0
chr1	91316659	91320293	TCONS_00001025	0	0	222	0	0	0	0	0	196	0	0	0	0	0	0	0	54	0	264	776	0	0
chr1	91317297	91320704	TCONS_00001026	0	0	222	0	0	0	0	0	196	0	0	0	0	0	0	0	54	0	264	776	0	0
chr1	91317315	91319843	TCONS_00000246	0	0	222	0	0	0	0	0	196	0	0	0	0	0	0	0	54	0	264	776	0	0
chr1	91954576	91964760	TCONS_00001583	326	0	0	0	119	200	0	78	0	0	0	0	57	87	59	0	94	0	371	644	0	0
chr1	91954576	91956630	TCONS_00002405	326	0	0	0	119	200	0	78	0	0	0	0	57	87	59	0	94	0	371	644	0	0
chr1	93770667	93804931	TCONS_00000564	730	784	676	355	761	723	739	563	743	513	839	461	775	597	790	886	658	340	654	1000	883	535
chr1	93775309	93804091	TCONS_00000565	730	784	676	355	761	723	739	563	743	513	839	461	775	597	790	886	658	340	654	1000	883	535
chr1	93775665	93811368	TCONS_00000020	730	784	676	355	761	723	739	563	743	513	839	461	775	597	790	886	658	340	654	1000	883	535
chr1	93776836	93802994	TCONS_00000566	730	784	676	355	761	723	739	563	743	513	839	461	775	597	790	886	658	340	654	1000	883	535
chr1	93776963	93804222	TCONS_00001585	730	784	676	355	761	723	739	563	743	513	839	461	775	597	790	886	658	340	654	1000	883	535
chr1	93777041	93803122	TCONS_00000567	730	784	676	355	761	723	739	563	743	513	839	461	775	597	790	886	658	340	654	1000	883	535
chr1	93790262	93811360	TCONS_00000568	730	784	676	355	761	723	739	563	743	513	839	461	775	597	790	886	658	340	654	1000	883	535
chr1	93791324	93806055	TCONS_00001586	730	784	676	355	761	723	739	563	743	513	839	461	775	597	790	886	658	340	654	1000	883	535
chr1	93792164	93806036	TCONS_00001587	730	784	676	355	761	723	739	563	743	513	839	461	775	597	790	886	658	340	654	1000	883	535
chr1	93795118	93805355	TCONS_00001027	99	484	311	235	366	450	135	241	531	118	298	35	123	508	399	286	587	0	369	546	505	320
chr1	93797323	93798755	TCONS_00002090	99	484	311	235	366	450	135	241	531	118	298	35	123	508	399	286	587	0	369	546	505	320
chr1	93802948	93811306	TCONS_00001588	730	784	676	355	761	723	739	563	743	513	839	461	775	597	790	886	658	340	654	1000	883	535
chr1	93804251	93811405	TCONS_00000569	730	784	676	355	761	723	739	563	743	513	839	461	775	597	790	886	658	340	654	1000	883	535
chr1	93804471	93811357	TCONS_00000570	730	784	676	355	761	723	739	563	743	513	839	461	775	597	790	886	658	340	654	1000	883	535
chr1	93804485	93811340	TCONS_00000571	730	784	676	355	761	723	739	563	743	513	839	461	775	597	790	886	658	340	654	1000	883	535
chr1	93804494	93811403	TCONS_00000572	730	784	676	355	761	723	739	563	743	513	839	461	775	597	790	886	658	340	654	1000	883	535
chr1	93804495	93811384	TCONS_00000573	730	784	676	355	761	723	739	563	743	513	839	461	775	597	790	886	658	340	654	1000	883	535
chr1	94610666	94611175	TCONS_00000247	0	0	0	0	0	0	0	0	0	0	0	0	0	0	0	0	0	0	202	0	0	0
chr1	94784034	94790125	TCONS_00000574	0	0	0	0	0	0	0	0	0	0	188	0	0	0	0	0	0	0	0	0	0	0
chr1	94792783	94800746	TCONS_00001034	0	0	0	0	0	0	0	0	0	0	0	0	308	0	0	0	0	0	414	680	0	0
chr1	94794156	94800425	TCONS_00001035	0	0	0	0	0	0	0	0	0	0	0	0	308	0	0	0	0	0	414	680	0	0
chr1	94798822	94800404	TCONS_00000248	0	0	0	0	0	0	0	0	0	0	0	0	308	0	0	0	0	0	414	680	0	0
chr1	94798874	94808287	TCONS_00001036	0	0	0	0	0	0	0	0	0	0	0	0	308	0	0	0	0	0	414	680	0	0
chr1	95007607	95008571	TCONS_00001037	153	97	319	0	414	0	0	517	330	0	0	0	74	0	145	390	299	0	216	317	399	0
chr1	95051111	95057853	TCONS_00000575	29	0	103	0	0	0	0	0	0	0	0	0	0	0	0	0	0	0	0	0	0	0
chr1	95081952	95086543	TCONS_00001590	71	410	322	0	157	245	0	411	273	0	491	0	287	394	253	136	198	0	288	0	180	0
chr1	95082301	95088440	TCONS_00002406	71	410	322	0	157	245	0	411	273	0	491	0	287	394	253	136	198	0	288	0	180	0
chr1	95086706	95089740	TCONS_00000576	71	410	322	0	157	245	0	411	273	0	491	0	287	394	253	136	198	0	288	0	180	0
chr1	95099371	95145877	TCONS_l2_00001386	133	608	305	0	400	480	0	397	594	0	707	169	565	259	529	456	463	0	363	314	459	0
chr1	95104055	95145166	TCONS_l2_00001387	133	608	305	0	400	480	0	397	594	0	707	169	565	259	529	456	463	0	363	314	459	0
chr1	95131779	95145121	TCONS_l2_00001389	133	608	305	0	400	480	0	397	594	0	707	169	565	259	529	456	463	0	363	314	459	0
chr1	95143553	95155440	TCONS_00001038	0	19	46	0	0	0	0	0	0	0	87	0	15	0	34	0	33	0	110	773	70	0
chr1	95148856	95153875	TCONS_00002094	0	19	46	0	0	0	0	0	0	0	87	0	15	0	34	0	33	0	110	773	70	0
chr1	95149855	95153875	TCONS_00002095	0	19	46	0	0	0	0	0	0	0	87	0	15	0	34	0	33	0	110	773	70	0
chr1	95170994	95285775	TCONS_l2_00002573	133	608	305	0	400	480	0	397	594	0	707	169	565	259	529	456	463	0	363	314	459	0
chr1	95171103	95198157	TCONS_l2_00001393	133	608	305	0	400	480	0	397	594	0	707	169	565	259	529	456	463	0	363	314	459	0
chr1	95187174	95209119	TCONS_l2_00001394	133	608	305	0	400	480	0	397	594	0	707	169	565	259	529	456	463	0	363	314	459	0
chr1	95197688	95208051	TCONS_l2_00002574	133	608	305	0	400	480	0	397	594	0	707	169	565	259	529	456	463	0	363	314	459	0
chr1	95197965	95285744	TCONS_l2_00001395	133	608	305	0	400	480	0	397	594	0	707	169	565	259	529	456	463	0	363	314	459	0
chr1	95235817	95285737	TCONS_l2_00001396	133	608	305	0	400	480	0	397	594	0	707	169	565	259	529	456	463	0	363	314	459	0
chr1	95426880	95428826	TCONS_00000250	764	924	849	751	896	903	509	757	646	480	818	880	1000	827	768	515	945	363	969	811	659	136
chr1	95546645	95550539	TCONS_00001045	0	0	0	0	0	0	0	0	0	0	0	0	0	0	0	0	0	0	289	0	0	0
chr1	95749338	95753228	TCONS_00001046	0	0	61	0	0	0	0	214	0	0	0	132	0	0	0	0	37	0	54	0	0	0
chr1	95776483	95783819	TCONS_00000583	0	0	0	0	0	0	0	0	0	0	0	0	0	0	0	0	0	0	1000	1000	0	0
chr1	95781344	95783539	TCONS_00002410	0	0	0	0	0	0	0	0	0	0	0	0	0	0	0	0	0	0	1000	1000	0	0
chr1	95781383	95783970	TCONS_00001601	0	0	0	0	0	0	0	0	0	0	0	0	0	0	0	0	0	0	1000	1000	0	0
chr1	95783150	95787167	TCONS_00001047	0	0	0	0	0	0	0	0	0	0	0	0	0	0	0	0	0	0	174	452	0	0
chr1	95816806	95817810	TCONS_00000584	0	0	0	0	0	0	0	0	0	0	0	0	0	0	0	0	0	0	315	621	0	0
chr1	95820944	95846556	TCONS_00000092	38	0	0	0	0	0	0	0	0	0	0	0	0	0	91	0	0	0	0	0	0	0
chr1	96282860	96284231	TCONS_00001052	228	0	0	0	0	0	0	0	0	0	0	0	0	0	0	0	0	0	0	0	0	0
chr1	96979645	96986919	TCONS_00001055	0	0	0	0	0	500	0	0	0	0	0	0	0	0	0	0	173	0	174	0	0	0
chr1	96986707	96989651	TCONS_00002104	0	0	0	0	0	500	0	0	0	0	0	0	0	0	0	0	173	0	174	0	0	0
chr1	98389796	98394621	TCONS_00001602	0	0	0	0	0	0	0	0	0	0	0	0	0	0	0	0	0	0	239	0	0	0
chr1	98399531	98407226	TCONS_00002412	0	0	371	0	0	0	0	0	134	0	0	0	0	0	85	0	0	0	0	0	0	0
chr1	98654034	98675034	TCONS_l2_00000436	0	64	0	0	0	0	0	0	0	0	0	0	0	0	0	0	0	0	361	454	0	0
chr1	99891592	99895068	TCONS_00001604	0	0	0	0	0	0	0	0	0	0	0	0	399	0	0	0	0	0	0	0	0	0
chr1	99937917	99999571	TCONS_00000586	0	0	0	0	0	0	0	0	0	0	0	0	111	0	153	0	0	0	377	0	0	0
chr1	100728862	100731675	TCONS_00001608	63	286	359	308	291	296	0	406	208	0	524	141	335	22	317	142	446	228	439	320	576	220
chr1	100729564	100731676	TCONS_00000587	63	286	359	308	291	296	0	406	208	0	524	141	335	22	317	142	446	228	439	320	576	220
chr1	100730849	100731675	TCONS_00001609	63	286	359	308	291	296	0	406	208	0	524	141	335	22	317	142	446	228	439	320	576	220
chr1	101092604	101094500	TCONS_00000588	0	0	0	0	0	0	0	0	0	0	0	0	0	0	0	0	0	0	187	562	0	0
chr1	101092692	101110754	TCONS_00001610	0	0	0	0	0	0	0	0	0	0	0	0	0	0	0	0	0	0	187	562	0	0
chr1	101121834	101171700	TCONS_00001058	0	0	0	0	42	0	0	0	0	0	706	28	0	0	0	0	0	0	0	0	0	0
chr1	101616108	101640009	TCONS_00001079	615	621	17	0	574	772	0	218	0	0	46	13	29	313	75	0	569	415	50	0	82	0
chr1	101616108	101630503	TCONS_00002106	615	621	17	0	574	772	0	218	0	0	46	13	29	313	75	0	569	415	50	0	82	0
chr1	101616108	101630276	TCONS_00001078	615	621	17	0	574	772	0	218	0	0	46	13	29	313	75	0	569	415	50	0	82	0
chr1	101616145	101641117	TCONS_00001080	615	621	17	0	574	772	0	218	0	0	46	13	29	313	75	0	569	415	50	0	82	0
chr1	101701238	101702084	TCONS_00000589	737	452	248	0	327	235	0	398	0	0	0	0	543	214	0	0	316	131	144	0	202	407
chr1	101788892	101815732	TCONS_00000261	0	0	0	0	0	0	0	0	0	0	0	0	0	0	0	0	0	0	0	0	0	0
chr1	101789392	101842869	TCONS_00000262	0	0	0	0	0	0	0	0	0	0	0	0	0	0	0	0	0	0	0	0	0	0
chr1	102251816	102252854	TCONS_l2_00001418	1000	1000	964	1000	1000	1000	1000	1000	1000	1000	1000	1000	1000	1000	1000	1000	1000	1000	1000	1000	1000	1000
chr1	102569885	102571564	TCONS_00001081	0	0	0	0	0	0	0	0	0	0	0	0	0	0	0	0	0	0	0	0	215	0
chr1	102775824	102830793	TCONS_00001611	0	0	307	0	0	0	0	0	0	0	0	0	0	0	0	0	0	0	320	0	0	0
chr1	102852643	102855163	TCONS_00001612	0	0	307	0	0	0	0	0	0	0	0	0	0	0	0	0	0	0	320	0	0	0
chr1	102853514	102854120	TCONS_00001613	0	0	307	0	0	0	0	0	0	0	0	0	0	0	0	0	0	0	320	0	0	0
chr1	103142327	103145365	TCONS_00001082	0	0	0	0	0	0	0	0	0	0	0	0	0	0	0	0	0	0	387	0	0	0
chr1	103817768	103828355	TCONS_00000264	0	0	0	0	0	0	0	0	0	0	0	0	0	0	0	0	0	0	0	0	0	0
chr1	103820968	103835986	TCONS_00000592	0	0	164	0	287	0	0	0	0	0	174	0	0	0	0	0	0	0	531	0	0	0
chr1	103821643	103835986	TCONS_00000593	0	0	164	0	287	0	0	0	0	0	174	0	0	0	0	0	0	0	531	0	0	0
chr1	103957500	103968087	TCONS_00000265	0	0	0	0	0	0	0	0	0	0	0	0	0	0	0	0	0	0	0	0	0	0
chr1	103960700	104068105	TCONS_00000594	0	0	164	0	287	0	0	0	0	0	174	0	0	0	0	0	0	0	531	0	0	0
chr1	103961375	104068115	TCONS_00000595	0	0	164	0	287	0	0	0	0	0	174	0	0	0	0	0	0	0	531	0	0	0
chr1	103961390	104068139	TCONS_00001615	0	0	164	0	287	0	0	0	0	0	174	0	0	0	0	0	0	0	531	0	0	0
chr1	103975599	104068139	TCONS_00002423	0	0	164	0	287	0	0	0	0	0	174	0	0	0	0	0	0	0	531	0	0	0
chr1	104615644	104619691	TCONS_l2_00002117	128	110	95	0	108	139	0	131	0	0	201	0	117	163	138	0	162	85	263	460	226	127
chr1	104668178	104672483	TCONS_00001083	0	0	0	0	0	0	0	0	0	0	0	0	0	0	0	0	0	0	180	0	0	0
chr1	106015902	106029242	TCONS_00001617	0	0	0	0	0	0	0	0	0	0	0	0	0	0	0	0	0	0	412	0	0	0
chr1	106016110	106021789	TCONS_00002424	0	0	0	0	0	0	0	0	0	0	0	0	0	0	0	0	0	0	412	0	0	0
chr1	106132314	106161581	TCONS_00001618	0	0	0	0	0	0	0	0	0	0	0	0	0	0	0	0	0	0	1000	1000	0	0
chr1	106132315	106161540	TCONS_00000596	0	0	0	0	0	0	0	0	0	0	0	0	0	0	0	0	0	0	1000	1000	0	0
chr1	106144775	106161557	TCONS_00000093	0	0	0	0	0	0	0	0	0	0	0	0	0	0	0	0	0	0	1000	1000	0	0
chr1	106432382	106434018	TCONS_l2_00001429	567	623	848	356	516	699	280	529	406	0	746	328	483	658	771	158	663	648	752	0	742	622
chr1	106470245	106495516	TCONS_l2_00002591	0	0	0	0	0	0	0	0	0	0	0	0	0	0	0	0	0	0	404	514	0	0
chr1	106470246	106496111	TCONS_l2_00002593	0	0	0	0	0	0	0	0	0	0	0	0	0	0	0	0	0	0	404	514	0	0
chr1	106590149	106615790	TCONS_00001621	0	0	0	0	0	0	0	0	0	0	0	0	0	0	0	0	0	0	692	532	0	0
chr1	106590149	106595345	TCONS_00001620	0	0	0	0	0	0	0	0	0	0	0	0	0	0	0	0	0	0	692	532	0	0
chr1	106590689	106615790	TCONS_00002428	0	0	0	0	0	0	0	0	0	0	0	0	0	0	0	0	0	0	692	532	0	0
chr1	106590689	106615790	TCONS_00002427	0	0	0	0	0	0	0	0	0	0	0	0	0	0	0	0	0	0	692	532	0	0
chr1	106594913	106615801	TCONS_00001622	0	0	0	0	0	0	0	0	0	0	0	0	0	0	0	0	0	0	692	532	0	0
chr1	106993264	107028330	TCONS_00001085	0	0	0	0	0	0	0	0	0	0	0	0	0	0	0	0	0	0	415	580	0	0
chr1	106993297	106995113	TCONS_00001086	0	0	0	0	0	0	0	0	0	0	0	0	0	0	0	0	0	0	415	580	0	0
chr1	106993297	106994678	TCONS_00002109	0	0	0	0	0	0	0	0	0	0	0	0	0	0	0	0	0	0	415	580	0	0
chr1	107360860	107380815	TCONS_l2_00002120	0	0	0	0	0	0	0	0	0	0	0	0	0	0	0	0	0	0	493	462	0	0
chr1	107360915	107408733	TCONS_l2_00000468	0	0	0	0	0	0	0	0	0	0	0	0	0	0	0	0	0	0	493	462	0	0
chr1	107362892	107380802	TCONS_l2_00000469	0	0	0	0	0	0	0	0	0	0	0	0	0	0	0	0	0	0	493	462	0	0
chr1	107383642	107407996	TCONS_l2_00000470	0	0	0	0	0	0	0	0	0	0	0	0	0	0	0	0	0	0	493	462	0	0
chr1	108593041	108594976	TCONS_00001088	0	0	0	0	195	0	0	0	0	0	0	0	120	312	0	0	0	0	127	0	0	252
chr1	108614103	108617141	TCONS_l2_00002122	144	0	0	0	0	0	0	0	0	0	0	0	0	0	0	0	0	0	0	0	116	464
chr1	108614115	108615265	TCONS_l2_00000472	144	0	0	0	0	0	0	0	0	0	0	0	0	0	0	0	0	0	0	0	116	464
chr1	108614992	108617115	TCONS_l2_00002123	144	0	0	0	0	0	0	0	0	0	0	0	0	0	0	0	0	0	0	0	116	464
chr1	108815564	108880475	TCONS_l2_00002124	0	0	0	0	0	0	0	0	0	0	0	0	0	0	0	174	0	0	299	325	0	55
chr1	108815657	108880726	TCONS_l2_00000473	0	0	0	0	0	0	0	0	0	0	0	0	0	0	0	174	0	0	299	325	0	55
chr1	109621257	109627542	TCONS_00001623	0	237	0	0	0	0	0	0	403	0	0	0	143	190	0	0	0	0	0	0	0	0
chr1	109754801	109756393	TCONS_00001091	0	0	0	0	0	0	0	0	0	0	0	0	0	250	0	0	0	140	0	0	0	0
chr1	110138846	110140403	TCONS_00000270	302	237	330	426	240	221	0	220	0	0	288	108	466	362	161	0	206	0	261	0	109	467
chr1	110370976	110414058	TCONS_00000271	0	0	0	0	0	0	0	0	0	0	0	0	0	0	0	0	0	0	0	0	0	0
chr1	110426797	110428886	TCONS_00000600	0	0	0	0	0	0	0	0	0	0	0	0	0	0	0	0	0	0	0	0	0	95
chr1	110624851	110652861	TCONS_00001092	398	119	87	0	0	0	924	0	0	0	0	0	0	382	0	0	0	0	59	185	234	0
chr1	110625269	110627823	TCONS_00002116	398	119	87	0	0	0	924	0	0	0	0	0	0	382	0	0	0	0	59	185	234	0
chr1	110626115	110627730	TCONS_00001093	398	119	87	0	0	0	924	0	0	0	0	0	0	382	0	0	0	0	59	185	234	0
chr1	110626179	110627797	TCONS_00001094	398	119	87	0	0	0	924	0	0	0	0	0	0	382	0	0	0	0	59	185	234	0
chr1	110751455	110752609	TCONS_00000601	0	90	197	0	0	0	0	0	0	0	166	0	75	0	176	0	57	0	419	582	108	67
chr1	110825155	110825722	TCONS_00000272	0	0	0	0	0	0	0	0	0	0	0	0	0	0	0	0	0	0	0	0	0	0
chr1	110829000	110881793	TCONS_00000094	219	67	0	0	20	0	0	26	0	0	34	52	0	108	27	0	0	0	323	223	80	413
chr1	110835096	110881727	TCONS_00001624	219	67	0	0	20	0	0	26	0	0	34	52	0	108	27	0	0	0	323	223	80	413
chr1	110950567	110958882	TCONS_l2_00000481	243	223	443	0	0	0	0	0	0	0	357	373	282	352	197	0	118	202	846	1000	311	0
chr1	110954794	110969563	TCONS_l2_00000482	243	223	443	0	0	0	0	0	0	0	357	373	282	352	197	0	118	202	846	1000	311	0
chr1	110955614	110961033	TCONS_l2_00002128	243	223	443	0	0	0	0	0	0	0	357	373	282	352	197	0	118	202	846	1000	311	0
chr1	110956795	110960989	TCONS_l2_00000484	243	223	443	0	0	0	0	0	0	0	357	373	282	352	197	0	118	202	846	1000	311	0
chr1	110956795	110958872	TCONS_l2_00000483	243	223	443	0	0	0	0	0	0	0	357	373	282	352	197	0	118	202	846	1000	311	0
chr1	111015164	111017588	TCONS_l2_00000485	0	0	0	0	0	0	0	0	0	0	0	0	0	0	0	0	0	0	610	756	0	0
chr1	111023387	111033891	TCONS_l2_00002130	0	0	0	0	0	0	0	0	0	0	0	0	0	0	0	0	0	0	610	756	0	0
chr1	111030301	111032880	TCONS_00000602	0	0	27	0	0	0	0	0	0	0	0	0	0	0	0	0	0	0	0	133	0	0
chr1	111031150	111033892	TCONS_l2_00002131	0	0	0	0	0	0	0	0	0	0	0	0	0	0	0	0	0	0	610	756	0	0
chr1	111390707	111391552	TCONS_l2_00001442	448	387	404	0	443	371	390	338	442	268	417	626	467	470	335	317	442	545	409	0	384	833
chr1	111794401	111795135	TCONS_l2_00000487	0	298	0	0	0	0	0	0	0	0	0	0	0	0	0	0	0	0	0	0	0	0
chr1	111822686	111825089	TCONS_l2_00000488	0	0	0	0	0	0	0	0	0	0	0	0	786	0	0	0	0	0	0	0	0	0
chr1	111823145	111828729	TCONS_l2_00002132	0	0	0	0	0	0	0	0	0	0	0	0	786	0	0	0	0	0	0	0	0	0
chr1	111927140	111932473	TCONS_l2_00002597	0	0	0	0	0	0	0	0	0	0	0	0	0	0	0	0	0	0	0	0	0	0
chr1	111930958	111933696	TCONS_l2_00002598	0	0	0	0	0	0	0	0	0	0	0	0	0	0	0	0	0	0	0	0	0	0
chr1	112549542	112550756	TCONS_00001103	0	0	0	0	0	0	0	0	0	0	0	0	0	0	0	0	0	0	138	392	0	0
chr1	112635476	112686569	TCONS_00001629	47	0	35	0	50	52	0	189	0	0	43	0	0	0	0	0	18	0	98	0	14	0
chr1	113289870	113291621	TCONS_l2_00000491	324	328	218	0	223	250	0	249	340	0	441	158	316	310	268	0	241	377	391	0	142	182
chr1	113362877	113368380	TCONS_00001631	0	23	120	217	0	0	56	0	408	0	21	0	0	0	0	122	65	0	129	423	0	0
chr1	113392649	113420493	TCONS_00000274	0	221	174	0	0	0	272	0	386	0	160	0	234	100	0	501	76	0	184	477	0	0
chr1	113392697	113420489	TCONS_00000275	0	221	174	0	0	0	272	0	386	0	160	0	234	100	0	501	76	0	184	477	0	0
chr1	113554308	113615724	TCONS_00000096	94	164	276	285	188	146	97	136	219	0	64	69	127	185	177	0	130	84	171	111	150	42
chr1	113673732	113674746	TCONS_00001109	549	669	621	695	656	553	530	515	583	423	756	374	370	690	880	308	768	410	686	386	644	598
chr1	114749048	114804900	TCONS_00000279	0	0	0	0	0	0	0	0	0	0	0	0	0	0	0	0	0	0	0	0	0	0
chr1	115642292	115645279	TCONS_00000280	0	0	0	0	0	439	0	151	0	0	0	0	734	0	434	0	204	0	128	0	0	393
chr1	115813552	115819102	TCONS_00001634	0	0	0	0	0	0	0	0	0	0	0	0	0	0	154	0	0	0	110	0	0	0
chr1	116461996	116468528	TCONS_00000052	0	0	166	0	0	0	0	0	0	0	0	0	0	0	0	0	0	0	212	427	0	0
chr1	116463388	116466789	TCONS_00001635	0	27	420	229	0	0	0	131	0	0	0	0	31	0	0	0	0	0	38	0	0	0
chr1	116473511	116474136	TCONS_00001115	0	0	177	0	0	0	0	0	0	0	0	0	0	0	0	0	0	0	315	0	0	0
chr1	116706904	116708862	TCONS_00000282	0	0	0	0	0	0	0	0	0	0	0	0	0	0	0	0	0	0	0	0	0	0
chr1	116783460	116784684	TCONS_00001636	0	0	0	0	0	0	0	0	0	0	0	0	0	0	0	0	0	0	565	596	0	0
chr1	116831855	116837107	TCONS_00002447	0	0	0	0	0	181	0	0	0	0	89	0	0	0	0	0	70	0	487	0	59	134
chr1	116966345	117021430	TCONS_l2_00002605	0	0	0	0	0	0	0	125	0	0	876	0	0	367	0	0	0	0	0	0	0	0
chr1	116966477	117017440	TCONS_l2_00001459	0	0	0	0	0	0	0	125	0	0	876	0	0	367	0	0	0	0	0	0	0	0
chr1	116971672	116975990	TCONS_00000609	0	0	0	0	0	0	0	0	0	0	0	0	0	0	0	0	0	0	0	0	0	0
chr1	116995267	117021464	TCONS_l2_00002607	0	0	0	0	0	0	0	125	0	0	876	0	0	367	0	0	0	0	0	0	0	0
chr1	116995655	117009064	TCONS_l2_00002608	0	0	0	0	0	0	0	125	0	0	876	0	0	367	0	0	0	0	0	0	0	0
chr1	116995656	117021448	TCONS_l2_00002610	0	0	0	0	0	0	0	125	0	0	876	0	0	367	0	0	0	0	0	0	0	0
chr1	116995656	117020849	TCONS_l2_00002609	0	0	0	0	0	0	0	125	0	0	876	0	0	367	0	0	0	0	0	0	0	0
chr1	116997686	117021488	TCONS_l2_00001460	0	0	0	0	0	0	0	125	0	0	876	0	0	367	0	0	0	0	0	0	0	0
chr1	117004305	117020870	TCONS_l2_00001461	0	0	0	0	0	0	0	125	0	0	876	0	0	367	0	0	0	0	0	0	0	0
chr1	117006342	117009074	TCONS_l2_00002611	0	0	0	0	0	0	0	125	0	0	876	0	0	367	0	0	0	0	0	0	0	0
chr1	117315569	117319121	TCONS_l2_00001462	0	327	0	0	63	0	0	29	0	0	0	0	324	438	47	0	28	0	52	0	87	591
chr1	117315571	117325219	TCONS_l2_00001463	0	327	0	0	63	0	0	29	0	0	0	0	324	438	47	0	28	0	52	0	87	591
chr1	117338493	117349012	TCONS_00001640	0	251	0	0	44	0	0	0	0	0	0	0	200	250	0	0	0	0	0	0	0	388
chr1	117647168	117647504	TCONS_00002142	300	221	456	0	568	339	0	338	0	0	488	0	175	295	400	0	257	469	468	0	429	278
chr1	117838141	117863958	TCONS_00000283	0	0	0	0	0	0	0	0	0	0	0	0	0	0	0	0	0	0	529	508	0	0
chr1	117839406	117863955	TCONS_00002143	0	0	0	0	0	0	0	0	0	0	0	0	0	0	0	0	0	0	529	508	0	0
chr1	118139453	118148333	TCONS_00000615	0	0	0	0	0	0	0	0	0	0	0	0	0	0	0	0	0	0	491	813	0	0
chr1	118139486	118148443	TCONS_00001642	0	0	0	0	0	0	0	0	0	0	0	0	0	0	0	0	0	0	491	813	0	0
chr1	118139486	118147593	TCONS_00002449	0	0	0	0	0	0	0	0	0	0	0	0	0	0	0	0	0	0	491	813	0	0
chr1	118139491	118148443	TCONS_00002452	0	0	0	0	0	0	0	0	0	0	0	0	0	0	0	0	0	0	491	813	0	0
chr1	118139491	118148443	TCONS_00002453	0	0	0	0	0	0	0	0	0	0	0	0	0	0	0	0	0	0	491	813	0	0
chr1	118139491	118147980	TCONS_00002451	0	0	0	0	0	0	0	0	0	0	0	0	0	0	0	0	0	0	491	813	0	0
chr1	118139491	118147980	TCONS_00002450	0	0	0	0	0	0	0	0	0	0	0	0	0	0	0	0	0	0	491	813	0	0
chr1	118146620	118148392	TCONS_00000616	0	0	0	0	0	0	0	0	0	0	0	0	0	0	0	0	0	0	491	813	0	0
chr1	118147245	118148307	TCONS_00000617	0	0	0	0	0	0	0	0	0	0	0	0	0	0	0	0	0	0	491	813	0	0
chr1	118359008	118363596	TCONS_l2_00001469	0	0	0	0	0	0	182	103	423	0	0	0	0	0	0	0	261	69	0	0	66	0
chr1	118359347	118363642	TCONS_l2_00001470	0	0	0	0	0	0	182	103	423	0	0	0	0	0	0	0	261	69	0	0	66	0
chr1	118738865	118749628	TCONS_00001117	0	0	0	0	0	0	0	0	0	0	0	0	0	0	0	0	0	0	346	558	0	0
chr1	119542966	119544015	TCONS_00000618	0	0	0	0	0	0	0	0	0	0	0	0	0	0	0	0	0	0	154	607	0	0
chr1	119543240	119544028	TCONS_00000619	0	0	0	0	0	0	0	0	0	0	0	0	0	0	0	0	0	0	154	607	0	0
chr1	119802887	119869926	TCONS_00000620	0	0	0	0	0	0	0	0	0	0	0	380	0	0	0	0	0	0	0	0	89	0
chr1	119805546	119818393	TCONS_00001129	0	149	0	0	0	0	0	0	0	0	0	0	0	212	185	0	0	0	97	0	144	0
chr1	119860047	119860947	TCONS_00002455	0	0	0	0	0	0	0	0	0	0	0	459	0	0	0	0	0	0	0	0	0	0
chr1	119869507	119870538	TCONS_00001644	0	0	0	0	0	0	0	0	0	0	0	380	0	0	0	0	0	0	0	0	89	0
chr1	119870798	119873438	TCONS_00000287	0	0	0	0	0	0	0	0	0	0	167	158	0	0	0	0	0	0	0	0	0	0
chr1	120102716	120147798	TCONS_l2_00000536	369	49	326	296	81	37	59	164	76	67	420	12	194	205	167	656	104	95	112	0	135	42
chr1	120102716	120147798	TCONS_l2_00001475	62	98	41	118	306	168	41	113	0	16	235	9	109	152	86	582	143	53	49	0	30	26
chr1	120102883	120148480	TCONS_l2_00000537	369	49	326	296	81	37	59	164	76	67	420	12	194	205	167	656	104	95	112	0	135	42
chr1	120111647	120150111	TCONS_l2_00001476	195	26	155	242	58	30	0	102	0	0	255	0	81	0	136	134	40	66	72	0	107	16
chr1	120143599	120152817	TCONS_l2_00000538	369	49	326	296	81	37	59	164	76	67	420	12	194	205	167	656	104	95	112	0	135	42
chr1	120143779	120145118	TCONS_l2_00002145	369	49	326	296	81	37	59	164	76	67	420	12	194	205	167	656	104	95	112	0	135	42
chr1	120388520	120389383	TCONS_00001130	0	0	0	0	118	0	0	0	0	0	0	0	0	0	96	0	0	0	326	0	0	0
chr1	120612585	120638073	TCONS_00001131	0	252	0	0	0	0	0	0	0	0	0	0	0	0	0	0	0	0	0	0	0	0
chr1	120615907	120619716	TCONS_00001648	0	252	67	0	21	0	0	0	54	0	85	0	35	98	23	0	24	0	226	90	55	110
chr1	120904726	120906123	TCONS_l2_00000542	131	237	350	517	200	210	574	235	332	537	321	71	348	292	832	377	360	125	273	664	437	108
chr1	120905763	120907438	TCONS_l2_00000543	131	237	350	517	200	210	574	235	332	537	321	71	348	292	832	377	360	125	273	664	437	108
chr1	120906033	120914842	TCONS_l2_00002146	131	237	350	517	200	210	574	235	332	537	321	71	348	292	832	377	360	125	273	664	437	108
chr1	121138613	121204983	TCONS_00000289	238	162	553	454	550	250	0	442	0	0	328	403	131	367	128	111	40	0	134	0	167	172
chr1	121138739	121204974	TCONS_00001132	238	162	553	454	550	250	0	442	0	0	328	403	131	367	128	111	40	0	134	0	167	172
chr1	121166922	121171134	TCONS_00000290	238	162	553	454	550	250	0	442	0	0	328	403	131	367	128	111	40	0	134	0	167	172
chr1	121169840	121202469	TCONS_00002147	238	162	553	454	550	250	0	442	0	0	328	403	131	367	128	111	40	0	134	0	167	172
chr1	121315743	121322322	TCONS_00000627	0	125	0	0	0	0	0	0	0	0	0	138	0	0	0	0	0	0	0	0	0	0
chr1	121484056	121485434	TCONS_00001651	879	345	555	892	388	438	163	221	115	540	103	81	230	146	239	0	126	0	412	280	160	176
chr1	121484423	121485429	TCONS_00001652	879	345	555	892	388	438	163	221	115	540	103	81	230	146	239	0	126	0	412	280	160	176
chr1	142553292	142559170	TCONS_00000291	0	0	0	0	0	0	0	0	0	0	0	0	0	0	0	0	0	0	0	0	0	0
chr1	142569265	142588234	TCONS_00000628	0	0	0	0	0	0	0	0	0	0	0	0	0	0	0	0	0	0	0	0	0	0
chr1	142618768	142621059	TCONS_00000292	295	353	351	0	365	337	0	276	0	0	293	0	146	68	298	815	57	0	367	0	245	294
chr1	142618794	142621532	TCONS_00000293	295	353	351	0	365	337	0	276	0	0	293	0	146	68	298	815	57	0	367	0	245	294
chr1	142618801	142624223	TCONS_00001133	295	353	351	0	365	337	0	276	0	0	293	0	146	68	298	815	57	0	367	0	245	294
chr1	142618820	142621057	TCONS_00002148	295	353	351	0	365	337	0	276	0	0	293	0	146	68	298	815	57	0	367	0	245	294
chr1	142618820	142621008	TCONS_00001134	295	353	351	0	365	337	0	276	0	0	293	0	146	68	298	815	57	0	367	0	245	294
chr1	142618828	142619415	TCONS_00001135	295	353	351	0	365	337	0	276	0	0	293	0	146	68	298	815	57	0	367	0	245	294
chr1	142618921	142625251	TCONS_00001136	295	353	351	0	365	337	0	276	0	0	293	0	146	68	298	815	57	0	367	0	245	294
chr1	142620644	142714605	TCONS_l2_00002624	248	308	96	0	582	110	0	368	28	0	69	19	410	167	90	277	134	78	129	321	88	141
chr1	142699253	142716631	TCONS_l2_00001483	248	308	96	0	582	110	0	368	28	0	69	19	410	167	90	277	134	78	129	321	88	141
chr1	142711391	142716779	TCONS_l2_00001484	248	308	96	0	582	110	0	368	28	0	69	19	410	167	90	277	134	78	129	321	88	141
chr1	142711518	142716790	TCONS_l2_00001485	248	308	96	0	582	110	0	368	28	0	69	19	410	167	90	277	134	78	129	321	88	141
chr1	142803530	142826641	TCONS_l2_00002153	435	248	22	90	514	15	0	412	341	0	32	344	310	711	140	830	88	0	456	333	244	0
chr1	142803533	142808679	TCONS_l2_00000549	435	248	22	90	514	15	0	412	341	0	32	344	310	711	140	830	88	0	456	333	244	0
chr1	142804988	142816789	TCONS_l2_00001490	235	676	704	362	670	734	141	643	358	212	838	68	548	611	737	660	521	440	562	740	786	303
chr1	142805124	142816784	TCONS_l2_00001491	235	676	704	362	670	734	141	643	358	212	838	68	548	611	737	660	521	440	562	740	786	303
chr1	142813234	142826580	TCONS_l2_00000550	435	248	22	90	514	15	0	412	341	0	32	344	310	711	140	830	88	0	456	333	244	0
chr1	142818798	142826503	TCONS_l2_00000551	435	248	22	90	514	15	0	412	341	0	32	344	310	711	140	830	88	0	456	333	244	0
chr1	142823382	142825093	TCONS_l2_00000552	435	248	22	90	514	15	0	412	341	0	32	344	310	711	140	830	88	0	456	333	244	0
chr1	142826653	142829106	TCONS_l2_00000553	10	87	18	0	339	41	0	171	0	0	55	0	138	89	25	200	6	0	17	103	56	0
chr1	142840926	142861553	TCONS_l2_00000554	6	113	12	72	163	6	0	216	8	64	32	1	39	14	68	199	26	0	21	284	65	2
chr1	142950834	142956716	TCONS_00000629	0	0	0	0	0	0	0	0	0	0	0	0	0	0	0	0	0	0	0	0	0	0
chr1	143183875	143194239	TCONS_l2_00002629	132	228	136	0	450	158	0	417	381	0	125	57	246	140	376	454	187	0	395	307	190	24
chr1	143186761	143196803	TCONS_l2_00002630	132	228	136	0	450	158	0	417	381	0	125	57	246	140	376	454	187	0	395	307	190	24
chr1	143188508	143195834	TCONS_l2_00002631	132	228	136	0	450	158	0	417	381	0	125	57	246	140	376	454	187	0	395	307	190	24
chr1	143188794	143196803	TCONS_l2_00002632	132	228	136	0	450	158	0	417	381	0	125	57	246	140	376	454	187	0	395	307	190	24
chr1	143188827	143189695	TCONS_00000294	44	161	44	0	130	30	0	119	0	0	0	0	0	0	311	0	106	0	0	0	378	272
chr1	143189433	143211070	TCONS_l2_00002633	132	228	136	0	450	158	0	417	381	0	125	57	246	140	376	454	187	0	395	307	190	24
chr1	143193901	143196803	TCONS_l2_00002634	132	228	136	0	450	158	0	417	381	0	125	57	246	140	376	454	187	0	395	307	190	24
chr1	143194310	143195990	TCONS_l2_00001495	132	228	136	0	450	158	0	417	381	0	125	57	246	140	376	454	187	0	395	307	190	24
chr1	143211627	143226664	TCONS_l2_00002636	222	179	156	0	417	142	58	388	87	0	299	67	262	176	255	317	95	19	204	390	211	41
chr1	143213236	143240439	TCONS_l2_00002637	222	179	156	0	417	142	58	388	87	0	299	67	262	176	255	317	95	19	204	390	211	41
chr1	143223330	143240429	TCONS_l2_00002638	222	179	156	0	417	142	58	388	87	0	299	67	262	176	255	317	95	19	204	390	211	41
chr1	143229765	143233121	TCONS_l2_00002639	222	179	156	0	417	142	58	388	87	0	299	67	262	176	255	317	95	19	204	390	211	41
chr1	143231331	143232085	TCONS_00001137	212	198	275	0	155	280	0	441	156	0	378	155	0	493	418	0	248	349	299	456	337	217
chr1	143236904	143240420	TCONS_l2_00002641	222	179	156	0	417	142	58	388	87	0	299	67	262	176	255	317	95	19	204	390	211	41
chr1	143236904	143237715	TCONS_l2_00002640	222	179	156	0	417	142	58	388	87	0	299	67	262	176	255	317	95	19	204	390	211	41
chr1	143347957	143365041	TCONS_l2_00002156	195	495	32	0	681	351	48	660	277	0	182	29	637	531	336	475	409	0	259	312	559	13
chr1	143347969	143376699	TCONS_l2_00002157	195	495	32	0	681	351	48	660	277	0	182	29	637	531	336	475	409	0	259	312	559	13
chr1	143347987	143351592	TCONS_l2_00000557	195	495	32	0	681	351	48	660	277	0	182	29	637	531	336	475	409	0	259	312	559	13
chr1	143348739	143351483	TCONS_l2_00002158	195	495	32	0	681	351	48	660	277	0	182	29	637	531	336	475	409	0	259	312	559	13
chr1	143355261	143379903	TCONS_l2_00002159	195	495	32	0	681	351	48	660	277	0	182	29	637	531	336	475	409	0	259	312	559	13
chr1	143356183	143357032	TCONS_00001660	119	0	100	0	84	128	0	76	0	0	153	84	72	211	114	0	39	101	126	0	129	51
chr1	143361707	143376737	TCONS_l2_00002160	195	495	32	0	681	351	48	660	277	0	182	29	637	531	336	475	409	0	259	312	559	13
chr1	143361976	143375173	TCONS_l2_00002161	195	495	32	0	681	351	48	660	277	0	182	29	637	531	336	475	409	0	259	312	559	13
chr1	143376801	143378219	TCONS_l2_00000558	195	495	32	0	681	351	48	660	277	0	182	29	637	531	336	475	409	0	259	312	559	13
chr1	143378735	143380964	TCONS_l2_00002163	195	495	32	0	681	351	48	660	277	0	182	29	637	531	336	475	409	0	259	312	559	13
chr1	143380476	143392649	TCONS_l2_00000559	195	495	32	0	681	351	48	660	277	0	182	29	637	531	336	475	409	0	259	312	559	13
chr1	143391525	143392104	TCONS_l2_00002164	195	495	32	0	681	351	48	660	277	0	182	29	637	531	336	475	409	0	259	312	559	13
chr1	143394093	143404415	TCONS_l2_00002171	195	495	32	0	681	351	48	660	277	0	182	29	637	531	336	475	409	0	259	312	559	13
chr1	143394150	143399814	TCONS_l2_00002172	195	495	32	0	681	351	48	660	277	0	182	29	637	531	336	475	409	0	259	312	559	13
chr1	143398220	143401768	TCONS_l2_00000563	195	495	32	0	681	351	48	660	277	0	182	29	637	531	336	475	409	0	259	312	559	13
chr1	143424332	143467651	TCONS_l2_00002643	71	128	60	0	232	296	0	357	0	0	137	135	129	107	295	210	34	0	139	327	331	62
chr1	143425856	143465417	TCONS_l2_00001500	71	128	60	0	232	296	0	357	0	0	137	135	129	107	295	210	34	0	139	327	331	62
chr1	143429871	143467644	TCONS_l2_00002644	71	128	60	0	232	296	0	357	0	0	137	135	129	107	295	210	34	0	139	327	331	62
chr1	143464644	143467613	TCONS_l2_00002645	71	128	60	0	232	296	0	357	0	0	137	135	129	107	295	210	34	0	139	327	331	62
chr1	143465379	143467604	TCONS_l2_00002646	71	128	60	0	232	296	0	357	0	0	137	135	129	107	295	210	34	0	139	327	331	62
chr1	143498343	143517299	TCONS_00000295	0	0	0	0	0	0	0	0	0	0	0	0	0	0	0	0	0	0	0	0	0	0
chr1	143527404	143533272	TCONS_00000633	0	0	0	0	0	0	0	0	0	0	0	0	0	0	0	0	0	0	0	0	0	0
chr1	143527884	143529223	TCONS_00000634	0	0	0	0	0	0	0	0	0	0	0	0	0	0	0	0	0	0	0	0	0	0
chr1	143699872	143720401	TCONS_l2_00002175	172	185	161	96	147	97	90	91	100	184	113	108	138	286	169	90	158	46	252	112	180	261
chr1	143699872	143713999	TCONS_l2_00002174	172	185	161	96	147	97	90	91	100	184	113	108	138	286	169	90	158	46	252	112	180	261
chr1	143717588	143744587	TCONS_l2_00002651	601	721	712	880	656	753	409	413	605	442	705	567	860	993	560	538	848	354	501	455	661	955
chr1	143718512	143744587	TCONS_l2_00002652	601	721	712	880	656	753	409	413	605	442	705	567	860	993	560	538	848	354	501	455	661	955
chr1	143719238	143744587	TCONS_l2_00002653	601	721	712	880	656	753	409	413	605	442	705	567	860	993	560	538	848	354	501	455	661	955
chr1	143719662	143721171	TCONS_l2_00002654	601	721	712	880	656	753	409	413	605	442	705	567	860	993	560	538	848	354	501	455	661	955
chr1	143719892	143744935	TCONS_l2_00001501	601	721	712	880	656	753	409	413	605	442	705	567	860	993	560	538	848	354	501	455	661	955
chr1	143743239	143744355	TCONS_l2_00002655	601	721	712	880	656	753	409	413	605	442	705	567	860	993	560	538	848	354	501	455	661	955
chr1	143744077	143744544	TCONS_l2_00001502	601	721	712	880	656	753	409	413	605	442	705	567	860	993	560	538	848	354	501	455	661	955
chr1	146473498	146475178	TCONS_00000636	46	159	206	0	85	274	299	393	139	0	283	189	60	176	237	0	236	415	249	0	260	111
chr1	146473734	146474743	TCONS_00000637	46	159	206	0	85	274	299	393	139	0	283	189	60	176	237	0	236	415	249	0	260	111
chr1	146565934	146582596	TCONS_l2_00001503	0	10	0	0	3	0	0	0	0	0	0	755	5	0	0	89	2	0	7	0	13	0
chr1	146644349	146646784	TCONS_00000054	266	501	789	488	496	426	380	587	618	282	510	373	298	142	624	301	514	227	578	384	629	207
chr1	146644429	146645134	TCONS_00001662	52	271	4	413	51	8	261	6	182	315	4	27	201	40	153	412	133	25	182	351	314	10
chr1	146644892	146648626	TCONS_00002153	266	501	789	488	496	426	380	587	618	282	510	373	298	142	624	301	514	227	578	384	629	207
chr1	146986157	146989699	TCONS_l2_00002658	0	0	0	0	0	0	0	24	0	0	0	0	0	0	0	108	0	0	707	631	44	0
chr1	147169913	147171461	TCONS_00000296	0	0	0	0	0	0	0	0	0	0	0	0	0	0	0	0	0	0	0	0	0	0
chr1	147209595	147210939	TCONS_00001668	0	0	0	0	0	0	0	337	0	0	0	0	0	0	0	0	0	0	0	0	0	0
chr1	147249688	147267415	TCONS_00001139	0	0	0	0	0	0	0	0	0	0	515	0	0	0	0	0	0	0	31	0	0	0
chr1	147249699	147261065	TCONS_00000297	0	0	0	0	0	0	0	0	0	0	515	0	0	0	0	0	0	0	31	0	0	0
chr1	147281914	147283468	TCONS_00001669	0	0	0	0	0	0	0	201	0	0	77	0	0	0	0	0	0	0	0	0	0	0
chr1	147494089	147498172	TCONS_00000298	0	66	0	0	0	0	0	97	0	0	104	0	0	125	74	0	0	0	242	248	0	0
chr1	147496675	147498172	TCONS_00000299	0	66	0	0	0	0	0	97	0	0	104	0	0	125	74	0	0	0	242	248	0	0
chr1	147554487	147564821	TCONS_l2_00000569	48	71	153	173	150	38	128	1000	147	0	163	78	146	209	20	187	52	988	134	0	477	27
chr1	147554487	147564821	TCONS_l2_00000568	48	71	153	173	150	38	128	1000	147	0	163	78	146	209	20	187	52	988	134	0	477	27
chr1	147554563	147561698	TCONS_l2_00000570	48	71	153	173	150	38	128	1000	147	0	163	78	146	209	20	187	52	988	134	0	477	27
chr1	147555398	147564383	TCONS_l2_00000571	48	71	153	173	150	38	128	1000	147	0	163	78	146	209	20	187	52	988	134	0	477	27
chr1	148352315	148354746	TCONS_00001140	54	221	76	0	51	49	131	51	284	291	100	39	8	93	95	72	29	79	55	114	121	58
chr1	148556022	148557204	TCONS_00002155	621	724	519	366	493	505	821	358	811	1000	383	467	608	660	606	853	517	227	574	647	749	432
chr1	148556022	148557204	TCONS_00002154	621	724	519	366	493	505	821	358	811	1000	383	467	608	660	606	853	517	227	574	647	749	432
chr1	148556479	148558168	TCONS_00001141	621	724	519	366	493	505	821	358	811	1000	383	467	608	660	606	853	517	227	574	647	749	432
chr1	148852392	148853717	TCONS_00000300	0	0	0	0	0	0	0	0	0	0	0	0	0	0	0	0	0	0	0	0	0	0
chr1	148882244	148890225	TCONS_l2_00000577	10	0	27	0	0	0	0	24	0	0	0	0	25	21	28	0	22	0	220	183	8	60
chr1	148928061	148950992	TCONS_l2_00000578	581	677	484	568	625	642	874	444	1000	791	769	82	321	431	530	1000	491	126	478	561	590	675
chr1	148928316	148953031	TCONS_l2_00000580	581	677	484	568	625	642	874	444	1000	791	769	82	321	431	530	1000	491	126	478	561	590	675
chr1	148928316	148953031	TCONS_l2_00000579	581	677	484	568	625	642	874	444	1000	791	769	82	321	431	530	1000	491	126	478	561	590	675
chr1	148928322	148951581	TCONS_l2_00000581	581	677	484	568	625	642	874	444	1000	791	769	82	321	431	530	1000	491	126	478	561	590	675
chr1	148930404	148953054	TCONS_l2_00002185	581	677	484	568	625	642	874	444	1000	791	769	82	321	431	530	1000	491	126	478	561	590	675
chr1	148931167	148953031	TCONS_l2_00000582	581	677	484	568	625	642	874	444	1000	791	769	82	321	431	530	1000	491	126	478	561	590	675
chr1	148932630	148951577	TCONS_l2_00000583	581	677	484	568	625	642	874	444	1000	791	769	82	321	431	530	1000	491	126	478	561	590	675
chr1	148932784	148933579	TCONS_l2_00002186	581	677	484	568	625	642	874	444	1000	791	769	82	321	431	530	1000	491	126	478	561	590	675
chr1	148933290	148951501	TCONS_00002468	560	705	514	692	711	751	1000	415	1000	1000	878	0	276	557	629	1000	635	276	613	666	727	281
chr1	149042010	149045703	TCONS_l2_00000584	0	0	0	0	0	0	0	517	0	0	0	0	0	0	0	0	0	705	0	0	267	0
chr1	149065283	149067535	TCONS_l2_00000585	0	127	0	0	256	0	0	969	0	0	175	252	180	329	0	0	166	154	0	0	105	0
chr1	149065395	149067756	TCONS_l2_00000586	0	127	0	0	256	0	0	969	0	0	175	252	180	329	0	0	166	154	0	0	105	0
chr1	149186302	149187373	TCONS_00000301	0	0	0	0	0	0	0	0	0	0	0	0	0	0	0	0	0	0	0	0	0	0
chr1	149230538	149231759	TCONS_00001142	153	124	180	225	16	6	0	0	0	0	120	631	4	140	104	0	145	0	178	0	18	190
chr1	149230715	149232553	TCONS_00000055	153	124	180	225	16	6	0	0	0	0	120	631	4	140	104	0	145	0	178	0	18	190
chr1	149230786	149231757	TCONS_00002156	153	124	180	225	16	6	0	0	0	0	120	631	4	140	104	0	145	0	178	0	18	190
chr1	149238887	149250563	TCONS_l2_00000590	317	476	319	158	249	225	334	314	219	397	334	234	238	878	451	315	289	114	459	331	310	388
chr1	149239550	149245285	TCONS_l2_00002188	317	476	319	158	249	225	334	314	219	397	334	234	238	878	451	315	289	114	459	331	310	388
chr1	149239615	149255889	TCONS_l2_00000591	317	476	319	158	249	225	334	314	219	397	334	234	238	878	451	315	289	114	459	331	310	388
chr1	149239865	149265510	TCONS_l2_00002189	317	476	319	158	249	225	334	314	219	397	334	234	238	878	451	315	289	114	459	331	310	388
chr1	149239867	149255822	TCONS_l2_00002190	317	476	319	158	249	225	334	314	219	397	334	234	238	878	451	315	289	114	459	331	310	388
chr1	149242294	149245215	TCONS_l2_00002191	317	476	319	158	249	225	334	314	219	397	334	234	238	878	451	315	289	114	459	331	310	388
chr1	149245049	149245801	TCONS_l2_00002192	317	476	319	158	249	225	334	314	219	397	334	234	238	878	451	315	289	114	459	331	310	388
chr1	149250539	149251326	TCONS_l2_00002193	317	476	319	158	249	225	334	314	219	397	334	234	238	878	451	315	289	114	459	331	310	388
chr1	149251110	149252083	TCONS_l2_00000592	317	476	319	158	249	225	334	314	219	397	334	234	238	878	451	315	289	114	459	331	310	388
chr1	149369293	149378365	TCONS_l2_00002197	178	483	757	185	254	21	0	345	0	0	396	172	380	438	430	681	391	52	324	280	304	651
chr1	149369293	149378295	TCONS_l2_00002195	178	483	757	185	254	21	0	345	0	0	396	172	380	438	430	681	391	52	324	280	304	651
chr1	149369293	149370314	TCONS_l2_00002194	178	483	757	185	254	21	0	345	0	0	396	172	380	438	430	681	391	52	324	280	304	651
chr1	149369308	149379201	TCONS_l2_00000595	178	483	757	185	254	21	0	345	0	0	396	172	380	438	430	681	391	52	324	280	304	651
chr1	149369359	149375183	TCONS_l2_00000596	178	483	757	185	254	21	0	345	0	0	396	172	380	438	430	681	391	52	324	280	304	651
chr1	149370546	149375252	TCONS_l2_00002198	178	483	757	185	254	21	0	345	0	0	396	172	380	438	430	681	391	52	324	280	304	651
chr1	149380675	149400614	TCONS_l2_00001517	98	215	125	200	45	44	489	60	94	686	42	0	93	128	491	194	131	32	134	457	168	98
chr1	149590751	149591762	TCONS_00000639	36	66	213	295	79	27	0	907	0	0	69	18	38	0	59	207	0	687	74	102	254	73
chr1	149591178	149592306	TCONS_00000305	11	52	156	110	33	100	0	406	0	0	32	13	20	178	3	99	68	348	35	0	102	66
chr1	149615885	149616643	TCONS_00002158	312	648	631	872	397	710	0	376	351	0	584	912	776	946	535	496	908	52	380	0	546	1000
chr1	149615885	149616643	TCONS_00002157	312	648	631	872	397	710	0	376	351	0	584	912	776	946	535	496	908	52	380	0	546	1000
chr1	149616220	149616885	TCONS_00001143	312	648	631	872	397	710	0	376	351	0	584	912	776	946	535	496	908	52	380	0	546	1000
chr1	149627006	149632691	TCONS_l2_00002204	271	384	257	81	395	202	166	122	130	250	309	200	190	387	478	194	334	38	277	192	377	315
chr1	149627308	149651107	TCONS_l2_00002206	271	384	257	81	395	202	166	122	130	250	309	200	190	387	478	194	334	38	277	192	377	315
chr1	149627308	149641425	TCONS_l2_00002205	271	384	257	81	395	202	166	122	130	250	309	200	190	387	478	194	334	38	277	192	377	315
chr1	149636143	149636930	TCONS_l2_00002207	271	384	257	81	395	202	166	122	130	250	309	200	190	387	478	194	334	38	277	192	377	315
chr1	149640883	149666092	TCONS_l2_00000598	271	384	257	81	395	202	166	122	130	250	309	200	190	387	478	194	334	38	277	192	377	315
chr1	149672996	149677287	TCONS_l2_00002208	292	461	415	446	287	345	101	56	85	173	302	0	390	685	400	294	487	38	159	71	377	581
chr1	149674578	149677264	TCONS_l2_00000599	292	461	415	446	287	345	101	56	85	173	302	0	390	685	400	294	487	38	159	71	377	581
chr1	149691431	149698605	TCONS_l2_00002663	85	316	50	0	0	0	0	0	0	0	18	0	366	96	0	0	0	0	469	531	59	0
chr1	149691690	149698538	TCONS_l2_00001518	85	316	50	0	0	0	0	0	0	0	18	0	366	96	0	0	0	0	469	531	59	0
chr1	149694162	149720868	TCONS_l2_00001519	85	316	50	0	0	0	0	0	0	0	18	0	366	96	0	0	0	0	469	531	59	0
chr1	149698475	149719395	TCONS_l2_00001520	85	316	50	0	0	0	0	0	0	0	18	0	366	96	0	0	0	0	469	531	59	0
chr1	149718732	149719190	TCONS_l2_00001521	85	316	50	0	0	0	0	0	0	0	18	0	366	96	0	0	0	0	469	531	59	0
chr1	149993002	149998813	TCONS_00001675	0	154	0	0	0	0	0	226	0	0	194	0	0	0	0	0	229	0	0	0	0	0
chr1	150134878	150153235	TCONS_00002161	0	0	0	0	0	0	0	0	0	0	0	0	0	0	0	0	187	0	493	0	0	493
chr1	150134878	150152459	TCONS_00002160	0	0	0	0	0	0	0	0	0	0	0	0	0	0	0	0	187	0	493	0	0	493
chr1	150504636	150509813	TCONS_00001146	128	106	439	332	183	213	184	216	144	0	161	107	59	108	204	0	227	93	164	0	170	90
chr1	150505132	150509639	TCONS_00002162	128	106	439	332	183	213	184	216	144	0	161	107	59	108	204	0	227	93	164	0	170	90
chr1	150507527	150508415	TCONS_00001678	0	0	0	0	205	0	0	0	0	0	0	0	0	0	0	0	0	0	0	0	0	0
chr1	150583858	150587960	TCONS_00000640	478	582	734	633	566	494	289	292	380	268	455	95	459	533	661	468	413	259	523	348	536	260
chr1	150853704	150859519	TCONS_l2_00001532	0	0	0	0	116	82	0	0	0	0	0	0	105	0	229	0	0	0	213	0	35	0
chr1	151120884	151123810	TCONS_00001679	55	118	112	140	191	167	0	0	176	0	198	40	69	135	144	0	37	0	278	292	74	0
chr1	152616700	152621742	TCONS_l2_00001539	0	0	0	0	0	0	0	0	0	0	0	0	0	0	0	0	0	0	193	0	0	0
chr1	152627952	152629280	TCONS_00000313	0	0	0	0	0	0	0	0	0	0	0	0	0	0	0	0	0	0	0	0	0	0
chr1	152902515	152921686	TCONS_00000641	0	0	0	0	0	0	0	0	0	0	0	0	0	0	0	0	0	0	26	0	0	0
chr1	153146993	153164152	TCONS_00000314	0	0	0	0	0	0	0	0	0	0	0	0	0	0	0	0	0	0	0	0	0	0
chr1	154442112	154445591	TCONS_00002485	574	642	259	0	569	403	0	333	0	0	295	222	470	514	363	272	383	256	511	485	426	0
chr1	154671124	154675050	TCONS_00002486	59	274	816	425	151	571	0	244	0	0	408	79	135	436	421	0	443	730	192	0	412	0
chr1	155596546	155618335	TCONS_l2_00002667	271	274	279	0	751	468	185	65	234	290	46	53	514	632	44	518	219	0	341	197	69	862
chr1	155604580	155618312	TCONS_l2_00001553	271	274	279	0	751	468	185	65	234	290	46	53	514	632	44	518	219	0	341	197	69	862
chr1	155961180	155971578	TCONS_00000316	0	202	0	0	0	0	0	0	0	0	0	0	0	0	0	0	0	0	224	501	0	0
chr1	155966113	155972355	TCONS_00000643	0	0	0	0	0	0	0	0	0	0	0	0	370	0	127	0	0	0	0	0	142	0
chr1	156358017	156365401	TCONS_00000317	0	0	85	0	0	0	0	0	0	0	0	0	0	0	0	0	0	0	0	0	0	0
chr1	156416203	156426258	TCONS_l2_00002668	0	0	0	0	0	358	0	0	0	0	0	0	0	0	0	0	340	0	372	0	0	0
chr1	156416207	156426368	TCONS_l2_00001557	0	0	0	0	0	358	0	0	0	0	0	0	0	0	0	0	340	0	372	0	0	0
chr1	156422688	156426369	TCONS_l2_00002669	0	0	0	0	0	358	0	0	0	0	0	0	0	0	0	0	340	0	372	0	0	0
chr1	156425476	156426314	TCONS_l2_00001558	0	0	0	0	0	358	0	0	0	0	0	0	0	0	0	0	340	0	372	0	0	0
chr1	156471575	156478185	TCONS_00001690	0	0	0	0	0	0	0	0	0	0	0	0	0	0	0	0	0	374	0	0	160	0
chr1	156481486	156483108	TCONS_00001172	0	0	54	0	0	106	0	78	0	0	0	0	0	0	0	0	0	352	51	0	361	0
chr1	156481505	156481844	TCONS_00002182	0	0	54	0	0	106	0	78	0	0	0	0	0	0	0	0	0	352	51	0	361	0
chr1	156584262	156587138	TCONS_00001691	0	124	506	334	0	78	0	0	0	0	239	0	0	0	113	0	215	173	241	0	49	0
chr1	156657488	156661789	TCONS_00000646	0	0	0	0	0	0	0	0	0	0	0	0	0	0	0	0	0	0	11	0	0	0
chr1	156681158	156682982	TCONS_00002495	181	407	395	0	121	0	0	142	114	0	230	0	0	111	141	0	46	76	195	0	196	0
chr1	156682003	156682966	TCONS_00000647	181	407	395	0	121	0	0	142	114	0	230	0	0	111	141	0	46	76	195	0	196	0
chr1	157019845	157021546	TCONS_00001692	0	0	0	0	0	0	0	0	0	0	0	0	0	0	0	0	0	0	381	0	0	0
chr1	157202020	157206926	TCONS_00000648	0	0	0	0	0	0	0	0	0	0	0	0	0	0	0	0	0	0	0	0	0	0
chr1	157256917	157257785	TCONS_00001693	0	0	0	0	0	0	0	0	0	0	238	0	0	0	0	0	0	0	0	0	224	0
chr1	157606099	157609826	TCONS_l2_00001567	0	277	0	0	0	0	0	0	0	0	0	0	0	376	0	0	0	0	0	0	0	0
chr1	157895763	157918861	TCONS_l2_00002224	0	0	0	0	0	0	0	0	0	0	0	0	0	0	0	0	0	0	0	0	0	0
chr1	157899320	157912986	TCONS_l2_00002225	0	0	0	0	0	0	0	0	0	0	0	0	0	0	0	0	0	0	0	0	0	0
chr1	158096903	158098261	TCONS_00001694	0	0	0	0	0	0	0	0	0	0	0	0	0	0	0	0	0	0	432	683	0	0
chr1	158096903	158097410	TCONS_00002497	0	0	0	0	0	0	0	0	0	0	0	0	0	0	0	0	0	0	432	683	0	0
chr1	158099403	158110407	TCONS_00001695	315	0	0	0	0	0	0	160	0	0	0	0	0	68	0	0	0	0	588	429	0	0
chr1	158101833	158110430	TCONS_00000021	315	0	0	0	0	0	0	160	0	0	0	0	0	68	0	0	0	0	588	429	0	0
chr1	158101833	158110420	TCONS_00000649	315	0	0	0	0	0	0	160	0	0	0	0	0	68	0	0	0	0	588	429	0	0
chr1	158101837	158110443	TCONS_00001697	315	0	0	0	0	0	0	160	0	0	0	0	0	68	0	0	0	0	588	429	0	0
chr1	158101837	158110443	TCONS_00001696	315	0	0	0	0	0	0	160	0	0	0	0	0	68	0	0	0	0	588	429	0	0
chr1	158119643	158122023	TCONS_00001175	0	0	0	0	0	0	0	0	0	0	0	0	0	0	0	0	0	0	233	0	0	0
chr1	158130280	158132748	TCONS_00001176	0	0	0	0	0	0	0	0	0	0	0	0	0	0	0	0	0	0	297	0	0	0
chr1	158164425	158173692	TCONS_l2_00001572	18	31	0	0	35	21	0	12	55	0	15	12	0	73	26	0	12	0	139	465	16	34
chr1	159436110	159453166	TCONS_00000319	0	0	0	0	0	0	0	0	0	0	0	0	0	0	0	0	0	0	0	0	0	0
chr1	159746249	159748375	TCONS_00002502	442	105	101	0	243	529	0	131	0	0	0	0	288	489	160	0	272	359	228	0	98	0
chr1	159746263	159749163	TCONS_00001701	442	105	101	0	243	529	0	131	0	0	0	0	288	489	160	0	272	359	228	0	98	0
chr1	159746263	159749163	TCONS_00001700	442	105	101	0	243	529	0	131	0	0	0	0	288	489	160	0	272	359	228	0	98	0
chr1	159746280	159748577	TCONS_00001702	442	105	101	0	243	529	0	131	0	0	0	0	288	489	160	0	272	359	228	0	98	0
chr1	159748207	159749138	TCONS_00001703	442	105	101	0	243	529	0	131	0	0	0	0	288	489	160	0	272	359	228	0	98	0
chr1	159930876	159950196	TCONS_l2_00000659	437	157	0	0	678	770	947	155	136	0	0	0	336	267	566	237	512	119	580	142	195	105
chr1	159931007	159946902	TCONS_l2_00002227	437	157	0	0	678	770	947	155	136	0	0	0	336	267	566	237	512	119	580	142	195	105
chr1	159931044	159949261	TCONS_l2_00000660	437	157	0	0	678	770	947	155	136	0	0	0	336	267	566	237	512	119	580	142	195	105
chr1	159968941	159987494	TCONS_00001704	0	0	630	605	0	0	0	0	0	0	121	0	0	0	0	0	0	0	109	0	0	0
chr1	160864696	160866290	TCONS_l2_00000663	966	886	1000	923	940	1000	946	863	1000	1000	1000	766	1000	903	1000	1000	1000	762	1000	817	1000	1000
chr1	160901528	160904170	TCONS_00000651	0	0	0	0	0	0	0	0	0	0	0	0	90	0	0	0	0	0	0	0	0	0
chr1	161259150	161262269	TCONS_00001705	0	214	126	0	219	134	0	0	0	0	73	0	0	154	182	0	97	0	204	285	48	0
chr1	161265663	161266179	TCONS_00001179	0	174	0	0	0	0	0	0	0	0	0	0	183	0	124	0	0	0	178	0	0	0
chr1	161337811	161341754	TCONS_00000324	606	616	1000	827	824	716	378	893	326	177	793	572	377	545	782	199	591	829	648	472	759	406
chr1	161389332	161390169	TCONS_00001706	0	219	0	0	0	0	0	0	0	0	0	0	0	0	0	0	0	0	276	0	0	0
chr1	161401997	161410779	TCONS_l2_00001586	182	411	210	185	101	153	0	140	0	0	85	38	284	303	259	0	308	142	483	612	109	269
chr1	161526079	161526868	TCONS_00000652	0	0	0	0	0	0	0	0	0	0	0	0	0	0	0	0	0	0	0	0	0	0
chr1	161607437	161608218	TCONS_00000653	0	0	0	0	0	0	0	0	0	0	0	0	0	0	0	0	0	0	0	0	0	0
chr1	161732645	161736000	TCONS_00000655	0	0	72	0	0	97	0	0	0	0	0	0	177	233	71	0	93	157	329	0	286	65
chr1	161735114	161735766	TCONS_00000656	0	0	72	0	0	97	0	0	0	0	0	0	177	233	71	0	93	157	329	0	286	65
chr1	162004994	162009289	TCONS_00001180	0	0	0	0	0	0	0	0	0	0	0	0	0	0	0	0	0	0	300	0	0	0
chr1	162008805	162009357	TCONS_00000325	0	0	0	0	0	0	0	0	0	0	0	0	0	0	0	0	0	0	300	0	0	0
chr1	162530262	162531146	TCONS_00001707	0	0	0	0	0	0	0	0	0	0	0	0	0	0	0	0	0	0	483	542	0	0
chr1	163229639	163230449	TCONS_00000327	0	0	0	0	0	0	0	0	0	0	0	0	0	0	0	0	0	0	0	0	0	0
chr1	163393105	163394820	TCONS_00001181	0	0	0	0	0	0	0	0	0	0	0	0	0	0	0	0	0	0	299	370	0	0
chr1	164513990	164515524	TCONS_00001709	0	0	0	0	0	0	0	0	0	0	0	0	0	0	0	0	0	0	246	0	0	0
chr1	164879221	164881715	TCONS_00001710	0	0	0	0	0	0	0	504	0	0	0	0	0	0	0	0	0	0	0	0	0	0
chr1	166304120	166304999	TCONS_00000328	0	0	209	0	0	0	0	135	0	0	0	0	0	0	0	0	0	0	0	0	0	0
chr1	166304660	166308626	TCONS_00001187	0	0	209	0	0	0	0	135	0	0	0	0	0	0	0	0	0	0	0	0	0	0
chr1	166356963	166421869	TCONS_00000665	0	0	0	0	0	0	0	0	0	0	0	0	0	0	0	0	0	0	0	0	0	0
chr1	166542929	166543981	TCONS_l2_00000673	0	0	0	0	0	0	0	0	0	0	0	0	0	0	0	0	246	0	0	0	0	0
chr1	166864947	166877317	TCONS_00000666	0	0	328	466	0	0	0	0	0	0	232	0	0	0	0	0	0	0	250	0	0	0
chr1	167145153	167165026	TCONS_00000667	0	0	0	0	0	0	0	0	0	0	0	0	0	0	0	0	0	0	0	0	0	0
chr1	167145310	167164717	TCONS_00000668	0	0	0	0	0	0	0	0	0	0	0	0	0	0	0	0	0	0	0	0	0	0
chr1	167145457	167164985	TCONS_00000669	0	0	0	0	0	0	0	0	0	0	0	0	0	0	0	0	0	0	0	0	0	0
chr1	167145583	167165029	TCONS_00000670	0	0	0	0	0	0	0	0	0	0	0	0	0	0	0	0	0	0	0	0	0	0
chr1	167498602	167502878	TCONS_00001714	183	170	66	0	219	349	0	160	0	0	256	91	251	333	279	0	266	258	190	0	162	44
chr1	168286743	168288713	TCONS_00001189	0	0	0	0	0	0	0	0	0	0	0	0	0	0	0	0	0	0	283	0	0	0
chr1	168370066	168391894	TCONS_00000671	0	0	0	0	0	0	0	0	0	0	56	55	0	0	0	129	0	0	35	147	0	0
chr1	168370720	168376512	TCONS_00000672	0	0	0	0	0	0	0	0	0	0	56	55	0	0	0	129	0	0	35	147	0	0
chr1	168433451	168464882	TCONS_00000673	0	0	0	0	0	0	0	0	0	0	0	104	0	0	0	0	0	0	0	0	0	0
chr1	168732602	168743728	TCONS_00000674	0	0	178	0	0	0	0	0	0	0	277	0	0	0	0	0	0	0	0	0	0	0
chr1	168756178	168762120	TCONS_00000008	0	0	0	0	0	0	0	0	0	0	322	0	0	0	0	0	0	0	0	0	51	0
chr1	168756186	168758111	TCONS_00001190	0	0	0	0	0	0	0	0	0	0	322	0	0	0	0	0	0	0	0	0	51	0
chr1	168893335	168908348	TCONS_l2_00000681	121	61	0	0	55	97	0	92	104	0	52	76	183	321	184	0	270	314	425	567	158	260
chr1	169073361	169074145	TCONS_00000330	0	0	0	0	0	0	0	0	0	0	919	0	0	0	0	0	0	0	0	0	0	0
chr1	170240546	170253349	TCONS_00000023	88	0	0	0	0	0	0	0	0	0	0	0	0	0	0	0	0	0	369	183	0	0
chr1	170240732	170242964	TCONS_00002510	88	0	0	0	0	0	0	0	0	0	0	0	0	0	0	0	0	0	369	183	0	0
chr1	170240743	170248073	TCONS_00000676	88	0	0	0	0	0	0	0	0	0	0	0	0	0	0	0	0	0	369	183	0	0
chr1	170240907	170253349	TCONS_00000677	88	0	0	0	0	0	0	0	0	0	0	0	0	0	0	0	0	0	369	183	0	0
chr1	170567994	170616480	TCONS_00000332	0	0	0	0	0	0	0	0	0	0	0	0	34	0	0	0	0	0	0	0	0	0
chr1	171584010	171593241	TCONS_00001200	0	0	0	0	0	0	0	0	0	0	0	0	0	0	0	0	0	0	201	496	0	0
chr1	171591382	171595732	TCONS_00000333	0	0	0	0	0	0	0	0	0	0	0	0	0	0	0	0	0	0	201	496	0	0
chr1	171652533	171653191	TCONS_l2_00001619	710	694	355	0	632	735	0	491	500	0	400	436	603	609	858	0	692	527	569	0	743	728
chr1	173143438	173144642	TCONS_00000683	0	0	119	0	0	0	0	0	0	0	0	0	0	129	0	0	0	0	0	0	0	0
chr1	173428874	173430356	TCONS_l2_00001626	269	530	482	567	394	279	494	263	644	172	326	309	492	528	323	459	521	0	406	679	367	464
chr1	173431573	173446295	TCONS_l2_00001627	269	530	482	567	394	279	494	263	644	172	326	309	492	528	323	459	521	0	406	679	367	464
chr1	173831289	173833079	TCONS_00000336	420	367	317	352	383	361	243	404	469	358	469	220	279	405	446	299	362	197	249	0	428	234
chr1	173978404	173985344	TCONS_00000685	0	0	0	0	194	0	0	0	204	0	0	0	0	0	0	0	0	0	0	0	0	0
chr1	173991646	173992123	TCONS_00000337	0	0	0	0	0	0	0	0	0	0	0	0	0	0	0	0	0	0	523	766	0	0
chr1	174966628	174968522	TCONS_00002518	0	135	71	0	156	0	0	62	0	0	107	0	181	0	54	0	0	111	422	663	206	0
chr1	175172363	175173985	TCONS_00000690	0	0	0	0	0	0	0	0	0	0	0	0	0	0	0	0	0	0	0	0	0	0
chr1	175846478	175849604	TCONS_00000338	0	0	0	0	0	0	0	0	0	0	0	0	0	0	0	0	0	0	0	0	0	0
chr1	175873897	175889649	TCONS_00000691	0	206	168	0	0	0	0	0	298	0	0	0	101	0	85	0	133	143	0	0	0	147
chr1	176176783	176198466	TCONS_00000339	0	85	326	0	0	0	0	164	0	0	0	0	0	204	76	0	168	0	186	0	238	0
chr1	176187686	176198485	TCONS_00001205	0	85	326	0	0	0	0	164	0	0	0	0	0	204	76	0	168	0	186	0	238	0
chr1	177320720	177339442	TCONS_l2_00000700	119	263	0	0	193	0	0	0	0	0	0	0	0	0	0	0	0	0	0	0	0	0
chr1	177320721	177335408	TCONS_l2_00002247	119	263	0	0	193	0	0	0	0	0	0	0	0	0	0	0	0	0	0	0	0	0
chr1	177320754	177332675	TCONS_l2_00000701	119	263	0	0	193	0	0	0	0	0	0	0	0	0	0	0	0	0	0	0	0	0
chr1	177669658	177679465	TCONS_00000341	0	0	0	0	0	0	0	0	0	0	0	0	0	0	0	0	0	0	69	264	0	0
chr1	178459066	178468784	TCONS_l2_00001638	0	0	0	0	0	0	0	0	0	0	0	0	0	0	0	0	0	0	124	485	0	0
chr1	178463033	178468769	TCONS_l2_00002723	0	0	0	0	0	0	0	0	0	0	0	0	0	0	0	0	0	0	124	485	0	0
chr1	178621016	178631642	TCONS_00001208	0	261	0	0	0	374	0	0	0	0	0	0	0	228	172	0	0	0	0	0	216	0
chr1	178675708	178676861	TCONS_00001209	0	187	0	0	90	0	0	0	0	0	0	0	0	0	0	0	0	0	0	0	0	0
chr1	179798743	179805259	TCONS_00000693	0	0	0	0	0	0	0	0	0	0	0	0	173	150	0	0	0	0	336	0	0	263
chr1	179895424	179896015	TCONS_00002525	0	0	0	0	0	0	0	0	0	0	0	0	0	0	0	0	0	0	411	546	0	0
chr1	180100863	180103986	TCONS_00001210	0	0	0	0	0	0	0	0	0	0	0	0	0	0	0	0	0	0	0	0	0	305
chr1	180121716	180123589	TCONS_00001737	0	0	0	0	0	0	0	0	0	0	0	0	0	0	0	0	0	0	252	0	0	0
chr1	180528109	180535654	TCONS_00000058	0	0	0	0	0	0	0	304	0	0	0	0	0	0	0	0	0	0	0	0	0	0
chr1	180530379	180535634	TCONS_00001211	0	0	0	0	0	0	0	304	0	0	0	0	0	0	0	0	0	0	0	0	0	0
chr1	180531405	180535508	TCONS_00002198	0	0	0	0	0	0	0	304	0	0	0	0	0	0	0	0	0	0	0	0	0	0
chr1	180864245	180869874	TCONS_00001212	64	43	0	0	0	109	0	46	58	0	227	0	58	196	46	137	0	0	76	0	24	0
chr1	180875786	180878302	TCONS_l2_00002250	0	0	0	0	0	0	0	0	0	0	159	0	0	0	0	0	0	0	207	0	0	0
chr1	180876936	180878078	TCONS_l2_00002251	0	0	0	0	0	0	0	0	0	0	159	0	0	0	0	0	0	0	207	0	0	0
chr1	180877831	180878239	TCONS_l2_00000708	0	0	0	0	0	0	0	0	0	0	159	0	0	0	0	0	0	0	207	0	0	0
chr1	181143619	181151340	TCONS_00000059	0	0	0	0	0	0	0	88	0	0	0	0	0	206	0	0	0	0	0	0	0	0
chr1	181144472	181151343	TCONS_00000344	0	0	0	0	0	0	0	88	0	0	0	0	0	206	0	0	0	0	0	0	0	0
chr1	181159606	181160285	TCONS_00000694	0	0	0	0	0	0	0	0	0	0	0	0	0	0	0	0	0	0	0	0	0	0
chr1	181205452	181206811	TCONS_l2_00000709	0	0	0	0	0	0	0	249	0	0	0	0	0	0	0	0	0	0	0	0	0	0
chr1	181205523	181207740	TCONS_l2_00002254	0	0	0	0	0	0	0	249	0	0	0	0	0	0	0	0	0	0	0	0	0	0
chr1	181904061	181906113	TCONS_00001215	0	0	0	0	0	0	0	0	0	0	0	0	0	0	0	0	0	0	204	0	0	0
chr1	182031811	182038388	TCONS_l2_00002726	0	0	0	0	0	0	0	0	0	0	63	50	0	40	85	0	0	0	54	0	30	0
chr1	182096431	182097800	TCONS_00000695	0	0	0	0	0	0	0	0	0	0	0	0	0	0	0	0	0	0	0	0	0	0
chr1	182159254	182173160	TCONS_l2_00002729	0	46	0	0	0	0	0	0	0	0	0	0	0	0	0	0	0	0	190	442	0	0
chr1	182376755	182383948	TCONS_00000009	0	0	0	0	0	0	0	0	0	0	0	0	0	0	0	0	0	0	0	0	0	0
chr1	182667343	182667678	TCONS_00001741	0	0	0	0	0	0	0	0	0	0	0	0	0	0	0	0	0	0	310	0	0	0
chr1	182681804	182683733	TCONS_00001216	0	0	0	0	0	0	0	0	0	0	0	0	0	0	0	0	0	0	626	834	0	0
chr1	182681996	182683679	TCONS_00000347	0	0	0	0	0	0	0	0	0	0	0	0	0	0	0	0	0	0	626	834	0	0
chr1	182709782	182710939	TCONS_00000698	0	0	0	0	0	0	0	0	0	0	0	0	0	0	0	0	0	0	0	0	0	0
chr1	183118843	183119157	TCONS_00001745	0	0	0	0	318	0	0	0	0	0	0	0	0	0	0	0	0	362	0	0	0	0
chr1	183408442	183412805	TCONS_00001746	0	0	0	0	0	0	0	0	0	0	0	0	0	0	0	0	0	0	86	319	0	0
chr1	184090199	184091540	TCONS_00001218	0	234	115	0	220	87	0	0	241	0	133	0	106	176	102	0	0	0	0	0	137	0
chr1	184298204	184301960	TCONS_00000348	0	0	0	0	0	0	0	0	0	0	0	0	0	0	0	0	0	0	0	0	0	0
chr1	184618283	184622348	TCONS_00001756	0	194	0	0	0	0	0	0	0	0	0	0	0	0	0	0	0	0	0	0	0	0
chr1	184632074	184634810	TCONS_00001219	31	0	242	416	0	55	0	106	0	0	0	0	0	0	33	0	65	91	92	214	74	0
chr1	184638175	184641354	TCONS_00001757	0	0	0	0	0	0	0	0	0	0	0	0	0	0	0	0	0	0	348	0	0	0
chr1	184746599	184748797	TCONS_00001220	0	105	0	0	0	0	0	0	0	0	0	0	0	0	0	0	0	0	312	392	0	161
chr1	185292980	185304139	TCONS_l2_00002734	0	0	0	0	0	0	0	0	0	0	0	0	0	0	0	0	0	0	218	487	0	0
chr1	185300424	185304144	TCONS_l2_00001682	0	0	0	0	0	0	0	0	0	0	0	0	0	0	0	0	0	0	218	487	0	0
chr1	185339833	185344123	TCONS_00001221	0	131	177	0	0	0	0	0	0	0	200	0	55	0	0	0	0	0	131	0	99	0
chr1	185527501	185597648	TCONS_00002543	0	0	0	0	0	0	0	0	0	0	0	0	0	0	0	0	0	0	1000	1000	0	0
chr1	185527501	185532492	TCONS_00002542	0	0	0	0	0	0	0	0	0	0	0	0	0	0	0	0	0	0	1000	1000	0	0
chr1	185527510	185534763	TCONS_00000349	0	0	0	0	0	0	0	0	0	0	0	0	0	0	0	0	0	0	869	744	0	0
chr1	185527513	185597620	TCONS_00000109	0	0	0	0	0	0	0	0	0	0	0	0	0	0	0	0	0	0	1000	1000	0	0
chr1	185532163	185597648	TCONS_00001758	0	0	0	0	0	0	0	0	0	0	0	0	0	0	0	0	0	0	1000	1000	0	0
chr1	185532299	185590112	TCONS_00002202	0	0	0	0	0	0	0	0	0	0	0	0	0	0	0	0	0	0	869	744	0	0
chr1	185534766	185597648	TCONS_00001759	0	0	0	0	0	0	0	0	0	0	0	0	0	0	0	0	0	0	1000	1000	0	0
chr1	185576315	185597659	TCONS_00000700	0	0	0	0	0	0	0	0	0	0	0	0	0	0	0	0	0	0	1000	1000	0	0
chr1	185576315	185591914	TCONS_00000110	0	0	0	0	0	0	0	0	0	0	0	0	0	0	0	0	0	0	1000	1000	0	0
chr1	185591744	185597648	TCONS_00002544	0	0	0	0	0	0	0	0	0	0	0	0	0	0	0	0	0	0	1000	1000	0	0
chr1	187454054	187515717	TCONS_l2_00001689	0	0	0	0	0	0	0	124	0	0	0	0	0	0	109	0	0	148	133	0	0	120
chr1	188674753	188680011	TCONS_00000701	0	0	0	0	0	0	0	0	0	0	0	0	0	0	0	0	0	0	0	0	0	0
chr1	188838607	188856565	TCONS_00000702	0	0	0	0	0	0	0	0	0	0	0	0	0	0	0	0	0	0	0	0	0	0
chr1	189118916	189119860	TCONS_00001225	0	0	0	0	0	0	0	0	0	0	0	0	0	0	0	0	0	0	328	0	0	0
chr1	189744594	189784048	TCONS_00000355	0	0	0	0	0	0	0	0	0	0	0	0	0	0	0	0	0	0	126	0	0	0
chr1	189837130	189837658	TCONS_00000703	0	0	0	0	0	0	0	0	0	0	0	0	0	0	0	0	0	0	0	0	0	0
chr1	190447680	190449865	TCONS_00000356	0	0	691	691	0	136	0	89	0	0	287	0	62	0	0	0	0	0	475	726	0	0
chr1	190447752	190450669	TCONS_00001229	0	0	691	691	0	136	0	89	0	0	287	0	62	0	0	0	0	0	475	726	0	0
chr1	190447938	190450669	TCONS_00001230	0	0	691	691	0	136	0	89	0	0	287	0	62	0	0	0	0	0	475	726	0	0
chr1	190448135	190449865	TCONS_00000357	0	0	691	691	0	136	0	89	0	0	287	0	62	0	0	0	0	0	475	726	0	0
chr1	190449508	190463427	TCONS_00000358	0	0	691	691	0	136	0	89	0	0	287	0	62	0	0	0	0	0	475	726	0	0
chr1	191190288	191197597	TCONS_00000359	0	0	0	0	0	0	0	0	0	0	0	0	0	0	0	0	0	0	0	0	0	0
chr1	191685358	191686611	TCONS_00001761	0	0	0	0	0	0	0	0	0	0	0	0	0	0	0	0	0	0	261	0	0	0
chr1	191827836	191836090	TCONS_00000704	0	0	0	0	0	0	0	0	0	0	0	0	0	0	0	0	0	0	0	0	0	0
chr1	191827892	191859359	TCONS_00000705	0	0	0	0	0	0	0	0	0	0	0	0	0	0	0	0	0	0	0	0	0	0
chr1	192486768	192536347	TCONS_00000706	0	0	0	0	0	0	0	0	0	0	0	0	0	0	0	0	0	0	0	0	0	0
chr1	192498708	192507232	TCONS_l2_00002268	0	0	0	0	0	0	0	0	0	0	0	0	0	0	0	0	0	0	0	0	0	0
chr1	192685462	192685814	TCONS_l2_00000739	1000	1000	1000	1000	1000	1000	1000	1000	1000	1000	1000	1000	1000	1000	1000	1000	1000	1000	1000	1000	1000	1000
chr1	192904812	192916494	TCONS_00001762	77	262	79	0	120	0	0	0	0	0	0	0	0	0	0	0	152	48	400	559	0	0
chr1	192906429	192917387	TCONS_00000707	77	262	79	0	120	0	0	0	0	0	0	0	0	0	0	0	152	48	400	559	0	0
chr1	192916447	192918218	TCONS_00001763	77	262	79	0	120	0	0	0	0	0	0	0	0	0	0	0	152	48	400	559	0	0
chr1	192916760	192924138	TCONS_00001764	77	262	79	0	120	0	0	0	0	0	0	0	0	0	0	0	152	48	400	559	0	0
chr1	192921310	192924493	TCONS_00001765	77	262	79	0	120	0	0	0	0	0	0	0	0	0	0	0	152	48	400	559	0	0
chr1	192921888	192924311	TCONS_00002545	77	262	79	0	120	0	0	0	0	0	0	0	0	0	0	0	152	48	400	559	0	0
chr1	193318338	193325627	TCONS_00001231	0	82	0	0	0	0	0	0	209	0	259	0	246	0	0	0	0	0	157	0	0	54
chr1	193648023	193696313	TCONS_00000362	0	0	0	0	0	0	0	0	0	0	0	0	0	0	0	0	0	0	0	0	0	0
chr1	193653375	193657559	TCONS_00000708	0	0	0	0	0	0	0	0	0	0	0	0	0	0	0	0	0	0	0	0	0	0
chr1	194118602	194167824	TCONS_l2_00002271	0	0	0	0	0	0	0	0	0	0	0	83	0	0	0	0	0	0	0	0	0	0
chr1	194320072	194321556	TCONS_00000363	0	0	0	0	0	0	0	0	0	0	0	0	0	0	0	0	0	0	0	0	0	0
chr1	195450555	195469368	TCONS_00001232	0	0	0	0	250	0	0	0	0	0	0	0	0	0	0	0	0	0	0	0	0	0
chr1	195727481	195732530	TCONS_00000709	0	0	268	178	0	0	0	0	0	0	0	0	0	0	0	0	0	0	0	0	0	0
chr1	196014125	196030203	TCONS_00000710	0	0	0	0	0	0	0	0	347	0	0	0	0	0	0	0	0	0	0	0	0	0
chr1	198566853	198567998	TCONS_00000711	0	0	0	0	0	0	0	0	0	0	0	0	0	0	0	0	0	0	0	0	0	0
chr1	198776621	198796345	TCONS_00000712	0	0	0	0	60	0	0	0	0	0	0	0	0	0	0	389	0	0	0	0	0	0
chr1	198867622	198906558	TCONS_00000111	0	0	68	137	0	0	0	0	77	400	0	0	0	48	0	163	0	0	0	0	0	37
chr1	198952449	198954330	TCONS_00000364	0	0	0	0	0	0	0	0	0	0	0	0	0	0	0	0	0	0	153	0	0	0
chr1	198952752	198954529	TCONS_00000365	0	0	0	0	0	0	0	0	0	0	0	0	0	0	0	0	0	0	153	0	0	0
chr1	198975169	198990166	TCONS_00000112	0	0	0	0	0	0	0	0	0	0	0	0	0	0	0	0	0	0	0	0	0	68
chr1	198985261	199045864	TCONS_00000366	0	0	0	0	0	0	0	0	0	0	0	0	0	0	0	0	0	0	0	0	0	0
chr1	199916538	199929079	TCONS_l2_00001700	0	0	0	0	0	0	0	0	0	0	0	0	0	0	0	0	0	0	230	0	0	0
chr1	200380828	200384659	TCONS_00001233	0	36	0	0	57	0	0	0	352	0	31	677	64	0	0	0	0	0	90	0	37	0
chr1	200443047	200447421	TCONS_00000367	0	36	0	0	57	0	0	0	352	0	31	677	64	0	0	0	0	0	90	0	37	0
chr1	200661852	200663035	TCONS_00001234	311	0	270	0	0	0	0	0	0	0	0	0	0	0	0	0	226	0	0	0	0	0
chr1	200917965	200926618	TCONS_l2_00000747	0	0	0	0	0	0	0	0	0	0	0	0	0	0	0	0	196	0	242	0	0	0
chr1	200926334	200926877	TCONS_l2_00000748	0	0	0	0	0	0	0	0	0	0	0	0	0	0	0	0	196	0	242	0	0	0
chr1	201084903	201096312	TCONS_00000713	0	0	0	0	0	0	0	0	0	0	0	0	0	0	0	0	0	0	0	0	0	0
chr1	201424769	201430083	TCONS_00001771	0	0	0	0	59	0	0	0	0	0	0	0	0	0	0	0	0	0	0	0	237	0
chr1	201508267	201557780	TCONS_00002216	847	255	318	0	191	381	0	0	0	0	0	0	489	343	0	688	290	0	0	0	131	0
chr1	201508267	201552961	TCONS_00002215	847	255	318	0	191	381	0	0	0	0	0	0	489	343	0	688	290	0	0	0	131	0
chr1	201509227	201553236	TCONS_00001243	847	255	318	0	191	381	0	0	0	0	0	0	489	343	0	688	290	0	0	0	131	0
chr1	202779995	202781186	TCONS_00002217	318	306	294	388	442	232	509	215	814	0	202	0	368	0	190	443	306	203	1000	1000	290	0
chr1	202780089	202781041	TCONS_00000371	318	306	294	388	442	232	509	215	814	0	202	0	368	0	190	443	306	203	1000	1000	290	0
chr1	202789393	202796339	TCONS_l2_00002280	0	0	0	0	0	0	0	0	0	0	33	0	0	0	0	0	0	0	223	191	0	0
chr1	202792781	202794425	TCONS_l2_00000774	0	0	0	0	0	0	0	0	0	0	33	0	0	0	0	0	0	0	223	191	0	0
chr1	202830881	202844369	TCONS_l2_00002282	0	47	93	166	4	59	0	0	77	0	129	59	0	0	56	0	63	0	137	213	40	25
chr1	202956404	202957610	TCONS_l2_00002751	0	0	0	0	0	0	0	0	0	0	0	0	0	0	0	0	0	0	0	0	0	0
chr1	203343729	203369257	TCONS_00002219	140	0	0	0	671	0	0	62	0	0	0	0	16	29	54	0	0	0	0	0	23	0
chr1	203343729	203369257	TCONS_00002218	140	0	0	0	671	0	0	62	0	0	0	0	16	29	54	0	0	0	0	0	23	0
chr1	203343737	203369257	TCONS_00001247	140	0	0	0	671	0	0	62	0	0	0	0	16	29	54	0	0	0	0	0	23	0
chr1	203364731	203369257	TCONS_00001248	140	0	0	0	671	0	0	62	0	0	0	0	16	29	54	0	0	0	0	0	23	0
chr1	203395869	203398365	TCONS_00001775	0	0	0	0	0	299	0	0	0	0	0	0	0	0	0	0	174	0	0	0	0	0
chr1	203507262	203525190	TCONS_00001776	0	91	0	0	101	243	0	464	0	0	0	0	0	0	0	0	44	0	0	0	0	0
chr1	204001574	204010392	TCONS_00000114	0	0	0	0	0	0	0	0	0	0	0	0	0	0	0	0	0	0	544	449	0	0
chr1	204001574	204010392	TCONS_00000113	0	0	0	0	0	0	0	0	0	0	0	0	0	0	0	0	0	0	544	449	0	0
chr1	204001574	204010392	TCONS_00000024	0	0	0	0	0	0	0	0	0	0	0	0	0	0	0	0	0	0	544	449	0	0
chr1	204009302	204010311	TCONS_00001778	0	0	0	0	0	0	0	0	0	0	0	0	0	0	0	0	0	0	544	449	0	0
chr1	204009302	204010092	TCONS_00001777	0	0	0	0	0	0	0	0	0	0	0	0	0	0	0	0	0	0	544	449	0	0
chr1	205425185	205438152	TCONS_00000064	0	0	18	0	0	0	0	0	0	0	0	0	0	0	122	0	0	0	123	87	0	0
chr1	205744729	205752610	TCONS_00001250	0	0	0	0	0	0	0	0	0	0	0	0	0	0	0	0	0	0	211	273	0	0
chr1	205831206	205865215	TCONS_l2_00002287	30	38	168	0	397	343	444	529	155	0	48	371	595	0	49	0	0	0	27	81	21	0
chr1	205858154	205865156	TCONS_l2_00000780	30	38	168	0	397	343	444	529	155	0	48	371	595	0	49	0	0	0	27	81	21	0
chr1	206164083	206166270	TCONS_00000373	0	0	0	0	0	0	0	0	0	0	0	0	0	0	0	0	0	0	0	0	0	0
chr1	206214525	206223548	TCONS_00000716	0	0	0	0	0	0	0	0	0	0	0	0	0	0	0	0	0	0	0	0	0	0
chr1	206296384	206306131	TCONS_00000717	0	242	0	0	0	0	0	0	0	0	0	0	0	143	0	0	0	0	0	0	150	204
chr1	207058696	207064884	TCONS_00002568	0	434	0	0	0	0	0	0	0	0	0	0	0	165	0	0	0	0	338	0	0	134
chr1	207096851	207097961	TCONS_00002569	110	568	0	0	0	0	0	0	0	0	0	0	0	533	0	0	0	0	0	0	0	0
chr1	207097099	207097924	TCONS_00001785	110	568	0	0	0	0	0	0	0	0	0	0	0	533	0	0	0	0	0	0	0	0
chr1	207422411	207482466	TCONS_00000374	0	0	0	0	0	0	0	0	0	0	0	0	0	0	0	0	0	0	0	0	0	0
chr1	207558528	207560344	TCONS_00001252	0	53	247	0	0	0	0	0	0	0	0	0	0	0	0	0	0	95	0	0	0	0
chr1	207574927	207589566	TCONS_00001789	0	0	0	0	0	0	0	0	0	0	0	0	0	0	0	0	0	0	423	0	0	0
chr1	207589902	207597521	TCONS_00001253	0	0	0	0	0	0	0	0	0	0	0	0	0	0	0	0	0	0	274	0	0	0
chr1	207978670	207980881	TCONS_00002573	37	345	183	159	141	61	0	269	0	0	335	89	161	392	281	462	314	0	54	316	413	152
chr1	208047139	208052418	TCONS_00000718	0	0	0	0	0	0	0	129	0	0	0	0	0	0	0	0	0	0	0	380	0	0
chr1	208132708	208134955	TCONS_00001254	0	0	118	0	269	108	0	141	0	0	0	0	120	100	0	0	79	0	117	0	168	0
chr1	208136995	208139265	TCONS_00001255	0	239	57	0	115	31	0	88	0	0	114	0	36	125	104	180	49	0	176	0	200	0
chr1	208434037	208440263	TCONS_00001256	0	0	0	0	0	0	0	0	0	0	187	201	0	0	0	0	0	0	0	0	0	0
chr1	208442558	208443453	TCONS_00001791	0	0	185	0	0	0	0	0	0	0	0	0	0	0	0	0	0	0	0	0	0	0
chr1	208844667	208849106	TCONS_l2_00001737	0	0	0	0	0	0	0	0	0	0	0	0	0	0	0	0	0	0	396	639	0	0
chr1	208848850	208901923	TCONS_l2_00001738	0	0	0	0	0	0	0	0	0	0	0	0	0	0	0	0	0	0	396	639	0	0
chr1	208901289	208910042	TCONS_00001257	0	0	0	0	0	0	0	0	0	0	0	0	0	0	0	0	0	0	362	488	27	0
chr1	208902032	208906529	TCONS_00000375	0	0	0	0	0	0	0	0	0	0	0	0	0	0	0	0	0	0	362	488	27	0
chr1	208902049	208910106	TCONS_00002225	0	0	0	0	0	0	0	0	0	0	0	0	0	0	0	0	0	0	362	488	27	0
chr1	208902064	208910106	TCONS_00001258	0	0	0	0	0	0	0	0	0	0	0	0	0	0	0	0	0	0	362	488	27	0
chr1	208902589	208909619	TCONS_00002226	0	0	0	0	0	0	0	0	0	0	0	0	0	0	0	0	0	0	362	488	27	0
chr1	209145798	209148652	TCONS_00000376	0	0	0	0	0	0	0	0	0	0	0	0	0	0	0	0	0	0	175	409	0	0
chr1	209498776	209501869	TCONS_00002227	0	0	0	0	0	0	0	0	0	0	0	0	0	0	0	0	0	0	283	692	0	0
chr1	209498800	209501877	TCONS_00000377	0	0	0	0	0	0	0	0	0	0	0	0	0	0	0	0	0	0	283	692	0	0
chr1	209541006	209553035	TCONS_l2_00002292	0	0	0	0	0	0	0	0	0	0	0	0	0	0	0	0	0	0	423	0	0	0
chr1	209541776	209553165	TCONS_l2_00000794	0	0	0	0	0	0	0	0	0	0	0	0	0	0	0	0	0	0	423	0	0	0
chr1	209545399	209546904	TCONS_l2_00002293	0	0	0	0	0	0	0	0	0	0	0	0	0	0	0	0	0	0	423	0	0	0
chr1	210438847	210440481	TCONS_l2_00001744	921	778	863	528	868	1000	711	845	677	484	875	772	885	883	1000	550	1000	1000	928	586	956	842
chr1	210463515	210465750	TCONS_00001798	240	183	0	0	144	434	0	279	0	0	180	0	0	380	177	0	147	0	252	0	318	0
chr1	210463786	210466574	TCONS_00001799	240	183	0	0	144	434	0	279	0	0	180	0	0	380	177	0	147	0	252	0	318	0
chr1	211431655	211432110	TCONS_00001800	0	0	311	0	0	0	0	0	0	0	0	0	0	0	0	0	0	0	293	628	236	0
chr1	211849015	211860141	TCONS_00001260	0	0	0	0	0	0	0	0	0	0	0	0	209	0	313	0	0	0	332	616	0	0
chr1	211849103	211860132	TCONS_00000381	0	0	0	0	0	0	0	0	0	0	0	0	209	0	313	0	0	0	332	616	0	0
chr1	211855105	211860801	TCONS_00000382	0	0	0	0	0	0	0	0	0	0	0	0	209	0	313	0	0	0	332	616	0	0
chr1	211856052	211858284	TCONS_00001261	0	0	0	0	0	0	0	0	0	0	0	0	209	0	313	0	0	0	332	616	0	0
chr1	211859863	211863445	TCONS_00000383	0	0	0	0	0	0	0	0	0	0	0	0	209	0	313	0	0	0	332	616	0	0
chr1	211886531	211887659	TCONS_00001801	0	0	0	0	0	0	0	0	0	0	0	0	0	0	0	0	0	0	177	0	0	0
chr1	211899561	211901111	TCONS_00001262	0	0	0	0	0	0	0	0	0	0	0	0	0	0	151	0	0	0	187	0	0	0
chr1	212341548	212363601	TCONS_00000386	0	0	0	0	0	0	0	0	0	0	0	0	0	0	0	0	0	0	0	0	0	0
chr1	212398618	212408049	TCONS_00002578	0	0	0	0	448	0	0	880	0	0	0	400	0	0	0	0	0	521	268	685	439	0
chr1	212398618	212406715	TCONS_00002577	0	0	0	0	448	0	0	880	0	0	0	400	0	0	0	0	0	521	268	685	439	0
chr1	212398618	212406704	TCONS_00001802	0	0	0	0	448	0	0	880	0	0	0	400	0	0	0	0	0	521	268	685	439	0
chr1	212398619	212407888	TCONS_00000724	0	0	0	0	448	0	0	880	0	0	0	400	0	0	0	0	0	521	268	685	439	0
chr1	212398620	212458414	TCONS_00001803	0	0	0	0	448	0	0	880	0	0	0	400	0	0	0	0	0	521	268	685	439	0
chr1	212398621	212412319	TCONS_00000726	0	0	0	0	448	0	0	880	0	0	0	400	0	0	0	0	0	521	268	685	439	0
chr1	212398621	212399880	TCONS_00000725	0	0	0	0	448	0	0	880	0	0	0	400	0	0	0	0	0	521	268	685	439	0
chr1	212398625	212403606	TCONS_00001804	0	0	0	0	448	0	0	880	0	0	0	400	0	0	0	0	0	521	268	685	439	0
chr1	212398634	212399604	TCONS_00001805	0	0	0	0	448	0	0	880	0	0	0	400	0	0	0	0	0	521	268	685	439	0
chr1	212603321	212606095	TCONS_00001806	0	0	0	0	208	96	0	109	588	0	98	139	0	170	74	0	306	0	263	0	111	0
chr1	212605053	212606095	TCONS_00002579	0	0	0	0	208	96	0	109	588	0	98	139	0	170	74	0	306	0	263	0	111	0
chr1	212640157	212641085	TCONS_00000727	0	0	0	0	0	0	0	0	0	0	0	0	0	0	0	0	0	0	347	564	0	0
chr1	212679673	212688157	TCONS_00001807	0	0	0	0	0	0	0	0	0	0	0	0	0	0	0	0	0	0	185	630	0	0
chr1	212719035	212729407	TCONS_00000387	0	0	0	0	0	0	0	0	0	0	179	0	0	0	0	0	0	0	1000	0	0	0
chr1	212731195	212734165	TCONS_00001266	194	197	459	313	289	234	0	307	242	0	388	221	290	290	268	250	368	119	431	539	659	294
chr1	212733388	212734736	TCONS_00001268	194	197	459	313	289	234	0	307	242	0	388	221	290	290	268	250	368	119	431	539	659	294
chr1	212733388	212734705	TCONS_00001267	194	197	459	313	289	234	0	307	242	0	388	221	290	290	268	250	368	119	431	539	659	294
chr1	212800568	212811889	TCONS_00001808	543	613	188	49	351	328	0	368	540	61	281	80	217	376	94	140	268	30	308	174	292	254
chr1	212800581	212805924	TCONS_00001809	543	613	188	49	351	328	0	368	540	61	281	80	217	376	94	140	268	30	308	174	292	254
chr1	212802452	212811835	TCONS_00001810	543	613	188	49	351	328	0	368	540	61	281	80	217	376	94	140	268	30	308	174	292	254
chr1	212804579	212805859	TCONS_00002580	543	613	188	49	351	328	0	368	540	61	281	80	217	376	94	140	268	30	308	174	292	254
chr1	212804779	212811198	TCONS_00001811	543	613	188	49	351	328	0	368	540	61	281	80	217	376	94	140	268	30	308	174	292	254
chr1	212808799	212811197	TCONS_00002581	543	613	188	49	351	328	0	368	540	61	281	80	217	376	94	140	268	30	308	174	292	254
chr1	212811055	212811902	TCONS_00002582	543	613	188	49	351	328	0	368	540	61	281	80	217	376	94	140	268	30	308	174	292	254
chr1	212826522	212838945	TCONS_l2_00001761	190	251	44	0	55	0	0	83	0	0	0	0	0	35	0	0	224	0	95	0	0	143
chr1	212827340	212838776	TCONS_l2_00002765	190	251	44	0	55	0	0	83	0	0	0	0	0	35	0	0	224	0	95	0	0	143
chr1	212837955	212838843	TCONS_l2_00001762	190	251	44	0	55	0	0	83	0	0	0	0	0	35	0	0	224	0	95	0	0	143
chr1	212840986	212848586	TCONS_00001270	0	0	0	0	0	0	0	0	0	0	0	0	0	0	0	0	0	0	464	719	0	0
chr1	212840986	212847401	TCONS_00001269	0	0	0	0	0	0	0	0	0	0	0	0	0	0	0	0	0	0	464	719	0	0
chr1	212847301	212848581	TCONS_00002229	0	0	0	0	0	0	0	0	0	0	0	0	0	0	0	0	0	0	464	719	0	0
chr1	213028818	213031452	TCONS_00001813	434	527	294	450	323	405	320	418	481	0	580	259	255	513	274	0	369	118	464	415	345	574
chr1	213029946	213031480	TCONS_00000026	434	527	294	450	323	405	320	418	481	0	580	259	255	513	274	0	369	118	464	415	345	574
chr1	213107181	213108781	TCONS_00001814	0	0	0	0	0	0	0	0	0	0	0	0	0	0	0	0	0	0	120	376	0	0
chr1	213665643	213719790	TCONS_00000388	0	0	0	0	0	0	0	0	0	0	0	0	0	0	0	0	0	0	126	0	0	0
chr1	213990569	214013146	TCONS_00001815	82	612	695	228	13	137	0	52	0	0	14	818	172	94	126	0	150	821	609	708	488	0
chr1	213995188	214005989	TCONS_00002584	82	612	695	228	13	137	0	52	0	0	14	818	172	94	126	0	150	821	609	708	488	0
chr1	218066242	218094146	TCONS_00000391	0	0	0	0	0	0	0	0	0	0	0	0	0	0	0	0	0	0	0	0	0	0
chr1	218205176	218207002	TCONS_00000392	0	0	0	0	0	0	0	0	0	0	0	0	0	0	0	0	0	0	0	0	0	0
chr1	218216846	218232482	TCONS_00000393	0	0	0	0	0	0	0	0	0	0	0	0	0	0	0	0	0	0	0	189	0	0
chr1	218338444	218340185	TCONS_00001275	0	0	0	0	0	0	0	0	0	0	0	0	0	0	0	0	0	0	0	0	256	0
chr1	219086098	219089526	TCONS_00000731	0	0	0	0	0	0	0	0	0	0	0	0	0	0	0	0	0	0	196	0	0	0
chr1	219092181	219098186	TCONS_00002231	0	0	0	0	0	0	0	0	0	0	0	0	0	0	0	0	0	0	513	800	0	0
chr1	219092185	219098202	TCONS_00001276	0	0	0	0	0	0	0	0	0	0	0	0	0	0	0	0	0	0	513	800	0	0
chr1	219092222	219098202	TCONS_00001277	0	0	0	0	0	0	0	0	0	0	0	0	0	0	0	0	0	0	513	800	0	0
chr1	219254642	219259998	TCONS_l2_00001779	0	300	406	172	456	148	0	506	106	0	394	0	85	0	294	0	478	319	361	571	278	457
chr1	219323279	219347022	TCONS_l2_00001782	0	300	406	172	456	148	0	506	106	0	394	0	85	0	294	0	478	319	361	571	278	457
chr1	219323280	219347079	TCONS_l2_00001783	0	300	406	172	456	148	0	506	106	0	394	0	85	0	294	0	478	319	361	571	278	457
chr1	219395589	219398839	TCONS_00000732	0	0	0	0	0	50	0	0	0	0	0	0	0	118	0	0	55	0	0	0	0	0
chr1	219467415	219467990	TCONS_00001279	65	0	0	0	334	431	0	402	442	0	0	277	350	664	371	0	686	420	497	0	505	0
chr1	219467500	219500273	TCONS_00001280	65	0	0	0	334	431	0	402	442	0	0	277	350	664	371	0	686	420	497	0	505	0
chr1	219582616	219632787	TCONS_00001827	287	0	0	0	229	0	0	182	0	0	237	0	0	0	186	0	72	51	73	0	106	0
chr1	219583022	219585283	TCONS_00000733	287	0	0	0	229	0	0	182	0	0	237	0	0	0	186	0	72	51	73	0	106	0
chr1	219608493	219615984	TCONS_00000734	131	0	0	0	0	0	0	0	0	0	326	0	0	0	103	0	134	0	0	0	0	0
chr1	219608600	219610745	TCONS_00001828	131	0	0	0	0	0	0	0	0	0	326	0	0	0	103	0	134	0	0	0	0	0
chr1	219616119	219618818	TCONS_00001281	93	97	0	0	224	152	0	155	0	0	288	0	0	126	369	0	451	311	96	0	71	0
chr1	219781269	219786516	TCONS_l2_00001787	787	649	496	393	713	631	597	682	528	612	732	501	773	853	780	557	693	611	825	779	703	707
chr1	219781269	219785789	TCONS_l2_00001786	787	649	496	393	713	631	597	682	528	612	732	501	773	853	780	557	693	611	825	779	703	707
chr1	220533072	220533525	TCONS_00000735	0	0	0	0	0	0	0	0	0	0	0	0	0	0	0	0	0	0	0	0	0	0
chr1	220552593	220554659	TCONS_00001282	0	0	0	0	0	0	0	0	0	0	0	0	0	0	0	0	0	0	216	280	0	0
chr1	220605799	220608985	TCONS_00001283	0	0	0	0	0	0	0	0	0	0	283	0	0	0	0	0	0	0	0	0	0	0
chr1	220658445	220660385	TCONS_00000736	0	0	0	0	0	0	0	0	0	0	0	0	0	0	0	0	0	0	235	524	0	0
chr1	220667810	220674043	TCONS_00001284	0	0	0	0	0	0	0	0	0	0	0	0	0	0	0	0	0	0	151	0	0	0
chr1	221002596	221005768	TCONS_00000065	124	213	0	0	231	105	0	77	0	0	0	0	71	166	81	0	245	0	46	0	88	127
chr1	221681900	221684321	TCONS_l2_00002307	0	0	0	0	0	0	0	0	0	0	0	0	0	0	0	0	0	0	0	0	0	0
chr1	221728933	221736978	TCONS_00001829	0	0	0	0	0	0	0	0	0	0	0	58	0	0	0	0	0	0	428	590	0	0
chr1	222054322	222092054	TCONS_00000738	75	0	0	0	0	0	0	0	0	0	0	0	189	0	0	0	0	0	0	0	0	156
chr1	222086989	222151865	TCONS_00000739	75	0	0	0	0	0	0	0	0	0	0	0	189	0	0	0	0	0	0	0	0	156
chr1	222139682	222156485	TCONS_00000394	0	0	0	0	0	0	0	0	0	0	0	0	0	0	0	0	0	0	0	0	0	0
chr1	222139751	222158306	TCONS_00000395	0	0	0	0	0	0	0	0	0	0	0	0	0	0	0	0	0	0	0	0	0	0
chr1	222215046	222238105	TCONS_00000740	0	0	0	0	0	0	0	0	0	0	0	0	0	0	0	0	0	0	0	0	0	0
chr1	222626081	222628047	TCONS_00000741	0	0	0	0	0	0	0	0	0	0	0	0	0	0	0	0	0	0	0	0	0	0
chr1	222645270	222652914	TCONS_l2_00001793	54	108	10	16	46	14	43	26	35	0	42	57	53	138	111	112	51	42	196	886	62	43
chr1	222683785	222685126	TCONS_l2_00001794	0	0	0	0	0	0	0	259	0	0	0	108	383	0	0	0	106	0	194	0	40	0
chr1	222763272	222766075	TCONS_00000396	102	127	312	296	388	104	280	155	278	0	205	236	0	176	214	0	342	0	595	601	482	184
chr1	222763303	222766374	TCONS_00000397	102	127	312	296	388	104	280	155	278	0	205	236	0	176	214	0	342	0	595	601	482	184
chr1	222763364	222765741	TCONS_00001831	42	215	83	0	24	0	148	103	27	0	124	13	0	177	8	0	82	0	416	253	313	275
chr1	222988369	223010711	TCONS_l2_00000833	680	1000	640	400	524	803	570	444	611	570	930	764	836	659	669	397	836	476	1000	931	971	518
chr1	222988384	223010711	TCONS_l2_00000834	680	1000	640	400	524	803	570	444	611	570	930	764	836	659	669	397	836	476	1000	931	971	518
chr1	222988388	223010571	TCONS_l2_00002311	680	1000	640	400	524	803	570	444	611	570	930	764	836	659	669	397	836	476	1000	931	971	518
chr1	222988392	223010726	TCONS_l2_00002312	680	1000	640	400	524	803	570	444	611	570	930	764	836	659	669	397	836	476	1000	931	971	518
chr1	222988399	223010699	TCONS_l2_00000835	680	1000	640	400	524	803	570	444	611	570	930	764	836	659	669	397	836	476	1000	931	971	518
chr1	222988400	223010704	TCONS_l2_00000836	680	1000	640	400	524	803	570	444	611	570	930	764	836	659	669	397	836	476	1000	931	971	518
chr1	222988401	223010724	TCONS_l2_00002313	680	1000	640	400	524	803	570	444	611	570	930	764	836	659	669	397	836	476	1000	931	971	518
chr1	222988402	223010726	TCONS_l2_00002314	680	1000	640	400	524	803	570	444	611	570	930	764	836	659	669	397	836	476	1000	931	971	518
chr1	222988419	223010725	TCONS_l2_00002315	680	1000	640	400	524	803	570	444	611	570	930	764	836	659	669	397	836	476	1000	931	971	518
chr1	222988452	223000924	TCONS_l2_00002316	680	1000	640	400	524	803	570	444	611	570	930	764	836	659	669	397	836	476	1000	931	971	518
chr1	222988473	223010704	TCONS_l2_00000837	680	1000	640	400	524	803	570	444	611	570	930	764	836	659	669	397	836	476	1000	931	971	518
chr1	222988478	223010687	TCONS_l2_00000838	680	1000	640	400	524	803	570	444	611	570	930	764	836	659	669	397	836	476	1000	931	971	518
chr1	222988481	223010701	TCONS_l2_00000839	680	1000	640	400	524	803	570	444	611	570	930	764	836	659	669	397	836	476	1000	931	971	518
chr1	222988487	223010697	TCONS_l2_00000840	680	1000	640	400	524	803	570	444	611	570	930	764	836	659	669	397	836	476	1000	931	971	518
chr1	222997225	223010726	TCONS_l2_00002317	680	1000	640	400	524	803	570	444	611	570	930	764	836	659	669	397	836	476	1000	931	971	518
chr1	222997241	223010699	TCONS_l2_00000841	680	1000	640	400	524	803	570	444	611	570	930	764	836	659	669	397	836	476	1000	931	971	518
chr1	223000883	223010704	TCONS_l2_00000842	680	1000	640	400	524	803	570	444	611	570	930	764	836	659	669	397	836	476	1000	931	971	518
chr1	223004321	223010726	TCONS_l2_00002318	680	1000	640	400	524	803	570	444	611	570	930	764	836	659	669	397	836	476	1000	931	971	518
chr1	223010333	223010701	TCONS_l2_00000843	680	1000	640	400	524	803	570	444	611	570	930	764	836	659	669	397	836	476	1000	931	971	518
chr1	223266593	223269136	TCONS_00001833	0	0	0	0	0	0	0	0	0	0	409	0	0	0	0	0	0	115	122	0	127	0
chr1	223266750	223267686	TCONS_00002599	0	0	0	0	0	0	0	0	0	0	409	0	0	0	0	0	0	115	122	0	127	0
chr1	223316722	223321526	TCONS_00001294	0	0	0	0	0	0	0	0	0	0	0	0	0	158	147	0	154	0	181	0	0	0
chr1	223317390	223318296	TCONS_00000408	0	0	0	0	0	0	0	0	0	0	0	0	0	0	131	0	0	0	0	0	0	118
chr1	223354485	223361496	TCONS_00000409	0	0	0	0	0	0	0	0	0	0	0	0	0	0	0	0	0	0	0	0	0	0
chr1	223564508	223566572	TCONS_00001834	0	0	0	0	0	0	0	0	0	0	0	0	0	0	0	0	0	0	116	437	0	0
chr1	224051081	224051801	TCONS_l2_00001799	1000	1000	787	613	1000	1000	722	566	1000	467	975	796	1000	1000	1000	461	1000	655	993	0	902	1000
chr1	224139107	224142353	TCONS_l2_00001801	461	547	438	874	548	512	524	423	575	185	640	284	395	681	705	859	699	563	752	1000	616	462
chr1	224139117	224142371	TCONS_l2_00001804	461	547	438	874	548	512	524	423	575	185	640	284	395	681	705	859	699	563	752	1000	616	462
chr1	224139117	224140327	TCONS_l2_00001802	461	547	438	874	548	512	524	423	575	185	640	284	395	681	705	859	699	563	752	1000	616	462
chr1	224139118	224142262	TCONS_l2_00001805	461	547	438	874	548	512	524	423	575	185	640	284	395	681	705	859	699	563	752	1000	616	462
chr1	224140176	224142367	TCONS_l2_00001806	461	547	438	874	548	512	524	423	575	185	640	284	395	681	705	859	699	563	752	1000	616	462
chr1	224142022	224149914	TCONS_l2_00001807	461	547	438	874	548	512	524	423	575	185	640	284	395	681	705	859	699	563	752	1000	616	462
chr1	224148834	224174312	TCONS_l2_00001808	461	547	438	874	548	512	524	423	575	185	640	284	395	681	705	859	699	563	752	1000	616	462
chr1	224149534	224150120	TCONS_l2_00001809	461	547	438	874	548	512	524	423	575	185	640	284	395	681	705	859	699	563	752	1000	616	462
chr1	224151307	224159470	TCONS_00001838	125	240	141	182	178	50	124	98	284	0	120	32	198	26	197	301	87	0	157	593	218	41
chr1	224161681	224174343	TCONS_l2_00001811	461	547	438	874	548	512	524	423	575	185	640	284	395	681	705	859	699	563	752	1000	616	462
chr1	224161742	224174336	TCONS_l2_00001812	461	547	438	874	548	512	524	423	575	185	640	284	395	681	705	859	699	563	752	1000	616	462
chr1	224179797	224195317	TCONS_l2_00000846	453	664	849	227	599	86	401	600	333	329	615	273	519	480	618	523	522	508	585	958	615	223
chr1	224180426	224192442	TCONS_l2_00000848	453	664	849	227	599	86	401	600	333	329	615	273	519	480	618	523	522	508	585	958	615	223
chr1	224180426	224192438	TCONS_l2_00000847	453	664	849	227	599	86	401	600	333	329	615	273	519	480	618	523	522	508	585	958	615	223
chr1	224180461	224196185	TCONS_l2_00000849	453	664	849	227	599	86	401	600	333	329	615	273	519	480	618	523	522	508	585	958	615	223
chr1	224180489	224192503	TCONS_l2_00000850	453	664	849	227	599	86	401	600	333	329	615	273	519	480	618	523	522	508	585	958	615	223
chr1	224180493	224198290	TCONS_l2_00000851	453	664	849	227	599	86	401	600	333	329	615	273	519	480	618	523	522	508	585	958	615	223
chr1	224183658	224197405	TCONS_l2_00002321	453	664	849	227	599	86	401	600	333	329	615	273	519	480	618	523	522	508	585	958	615	223
chr1	224189608	224197818	TCONS_l2_00002322	453	664	849	227	599	86	401	600	333	329	615	273	519	480	618	523	522	508	585	958	615	223
chr1	224204521	224218727	TCONS_l2_00001813	128	215	339	0	177	69	0	205	368	0	256	262	233	187	200	0	171	154	482	231	317	213
chr1	224284516	224298709	TCONS_00001839	0	0	0	0	0	0	0	0	0	0	0	0	0	0	0	0	0	0	224	0	0	0
chr1	224396448	224400981	TCONS_00000743	0	0	134	0	0	0	0	0	0	0	0	0	0	0	87	0	88	0	0	0	0	0
chr1	224396448	224398114	TCONS_00000742	0	0	134	0	0	0	0	0	0	0	0	0	0	0	87	0	88	0	0	0	0	0
chr1	224623156	224624723	TCONS_00001840	0	0	0	0	0	0	0	0	171	0	0	0	0	0	0	0	0	0	658	710	121	0
chr1	224770787	224785257	TCONS_l2_00000862	0	0	0	0	0	0	0	0	0	0	0	0	0	0	0	0	0	0	0	0	0	0
chr1	224795998	224803762	TCONS_00001842	0	0	398	242	0	0	0	0	137	0	0	0	0	174	0	0	0	0	468	90	0	0
chr1	224795998	224803149	TCONS_00001841	0	0	398	242	0	0	0	0	137	0	0	0	0	174	0	0	0	0	468	90	0	0
chr1	224799113	224803626	TCONS_00001843	0	0	398	242	0	0	0	0	137	0	0	0	0	174	0	0	0	0	468	90	0	0
chr1	224802997	224803922	TCONS_00000744	0	0	398	242	0	0	0	0	137	0	0	0	0	174	0	0	0	0	468	90	0	0
chr1	224954057	224967057	TCONS_00001303	0	0	105	0	0	0	0	0	0	0	0	0	0	0	0	0	0	0	542	793	0	0
chr1	224954601	224961043	TCONS_00000410	0	0	105	0	0	0	0	0	0	0	0	0	0	0	0	0	0	0	542	793	0	0
chr1	225071655	225072471	TCONS_00001844	0	0	0	0	0	0	0	0	0	0	0	0	0	0	0	0	0	0	326	0	0	0
chr1	225634944	225653045	TCONS_00000745	0	0	0	0	0	298	0	0	0	0	0	0	0	246	0	0	462	0	0	0	0	0
chr1	225635692	225652985	TCONS_00000746	0	0	0	0	0	298	0	0	0	0	0	0	0	246	0	0	462	0	0	0	0	0
chr1	225636127	225649287	TCONS_00001845	0	0	0	0	0	298	0	0	0	0	0	0	0	246	0	0	462	0	0	0	0	0
chr1	225657546	225660157	TCONS_00001304	0	99	0	0	0	268	0	0	0	0	0	0	0	16	0	0	378	0	0	0	24	67
chr1	225888414	225898540	TCONS_00001306	0	0	0	0	151	89	0	0	259	0	78	0	238	0	0	0	110	567	283	448	601	0
chr1	225888417	225904065	TCONS_00001307	0	0	0	0	151	89	0	0	259	0	78	0	238	0	0	0	110	567	283	448	601	0
chr1	225888430	225904107	TCONS_00001308	0	0	0	0	151	89	0	0	259	0	78	0	238	0	0	0	110	567	283	448	601	0
chr1	225898089	225904316	TCONS_00002241	0	0	0	0	151	89	0	0	259	0	78	0	238	0	0	0	110	567	283	448	601	0
chr1	225898669	225923976	TCONS_00000747	0	0	0	0	0	0	0	0	0	0	0	0	0	0	0	0	0	0	113	0	0	0
chr1	226271655	226277990	TCONS_l2_00002324	72	242	284	0	161	242	154	168	0	0	0	0	146	0	186	0	149	106	232	0	198	0
chr1	226274502	226278045	TCONS_l2_00000871	72	242	284	0	161	242	154	168	0	0	0	0	146	0	186	0	149	106	232	0	198	0
chr1	226274581	226277993	TCONS_l2_00002325	72	242	284	0	161	242	154	168	0	0	0	0	146	0	186	0	149	106	232	0	198	0
chr1	226409811	226410285	TCONS_00001313	0	0	0	0	0	0	0	0	0	0	0	0	0	0	0	0	0	0	274	0	0	0
chr1	226680709	226681472	TCONS_l2_00001825	763	749	916	819	850	716	638	986	686	0	899	773	704	741	771	507	851	987	852	614	765	764
chr1	226723318	226730469	TCONS_l2_00002786	264	32	30	0	0	87	0	314	0	0	918	0	0	278	0	0	31	666	126	80	94	0
chr1	226726130	226728853	TCONS_l2_00001826	264	32	30	0	0	87	0	314	0	0	918	0	0	278	0	0	31	666	126	80	94	0
chr1	227581291	227618721	TCONS_l2_00002326	15	0	0	0	0	25	0	0	168	0	0	0	0	0	0	0	0	0	23	0	0	10
chr1	227597465	227613758	TCONS_l2_00002327	15	0	0	0	0	25	0	0	168	0	0	0	0	0	0	0	0	0	23	0	0	10
chr1	227976987	227979782	TCONS_00001315	0	69	162	229	122	80	0	0	218	0	55	0	101	0	261	0	108	0	85	248	280	52
chr1	228154669	228162651	TCONS_l2_00000879	258	191	14	12	28	8	27	13	51	0	16	56	21	154	290	119	45	41	395	982	56	37
chr1	228155358	228158853	TCONS_l2_00002788	8	1	10	27	8	7	12	33	34	0	22	15	103	10	0	126	27	2	0	9	0	10
chr1	228159872	228161284	TCONS_l2_00000880	258	191	14	12	28	8	27	13	51	0	16	56	21	154	290	119	45	41	395	982	56	37
chr1	228382415	228391302	TCONS_l2_00000881	99	330	241	234	252	130	84	129	77	0	150	76	145	267	425	57	186	51	191	229	332	45
chr1	228623043	228629593	TCONS_00001853	0	0	0	0	0	0	0	0	0	0	0	0	0	0	0	0	0	0	215	0	0	0
chr1	228688982	228697976	TCONS_00001318	129	424	0	0	237	103	312	0	0	0	0	128	0	83	135	0	288	0	278	0	202	0
chr1	228696524	228697570	TCONS_00001319	129	424	0	0	237	103	312	0	0	0	0	128	0	83	135	0	288	0	278	0	202	0
chr1	229027197	229033564	TCONS_00001854	0	0	0	0	0	0	0	0	0	0	0	0	329	0	0	0	0	0	0	0	0	0
chr1	229228561	229230652	TCONS_00000749	0	0	0	0	0	0	0	0	0	0	0	0	0	0	0	0	292	0	161	0	0	155
chr1	229359207	229363309	TCONS_00000750	0	0	0	0	0	0	0	0	0	0	0	0	0	0	0	0	0	0	0	0	0	0
chr1	229394027	229406750	TCONS_l2_00002790	327	167	526	486	462	255	249	394	158	235	561	443	183	270	504	222	344	604	482	626	721	30
chr1	229399697	229406788	TCONS_l2_00001839	327	167	526	486	462	255	249	394	158	235	561	443	183	270	504	222	344	604	482	626	721	30
chr1	229404627	229406729	TCONS_l2_00001840	327	167	526	486	462	255	249	394	158	235	561	443	183	270	504	222	344	604	482	626	721	30
chr1	229455026	229455445	TCONS_00001320	0	0	238	0	0	0	0	0	0	0	0	0	0	354	0	0	0	0	0	0	0	0
chr1	229916290	229926495	TCONS_00001856	0	0	0	0	0	0	0	0	0	0	0	0	0	0	0	0	0	0	184	0	0	0
chr1	230011296	230021499	TCONS_l2_00002792	0	0	0	0	0	0	0	0	0	0	0	0	0	0	0	0	0	0	792	1000	0	0
chr1	230011319	230027818	TCONS_l2_00001842	0	0	0	0	0	0	0	0	0	0	0	0	0	0	0	0	0	0	792	1000	0	0
chr1	230019897	230027874	TCONS_l2_00001843	0	0	0	0	0	0	0	0	0	0	0	0	0	0	0	0	0	0	792	1000	0	0
chr1	230020073	230027818	TCONS_l2_00001844	0	0	0	0	0	0	0	0	0	0	0	0	0	0	0	0	0	0	792	1000	0	0
chr1	230020073	230027818	TCONS_l2_00001845	0	0	0	0	0	0	0	0	0	0	0	0	0	0	0	0	0	0	792	1000	0	0
chr1	230138431	230142912	TCONS_00001322	0	0	267	663	0	0	0	124	0	0	209	163	0	269	0	0	102	0	101	0	0	302
chr1	230138476	230142909	TCONS_00000414	0	0	267	663	0	0	0	124	0	0	209	163	0	269	0	0	102	0	101	0	0	302
chr1	230450245	230451789	TCONS_00001323	0	0	884	874	0	0	0	137	0	0	129	111	0	0	39	0	0	0	51	173	149	0
chr1	230728405	230731329	TCONS_00000415	0	0	0	0	0	0	0	0	0	0	0	0	0	0	0	0	0	0	0	0	0	0
chr1	230774213	230776446	TCONS_00001864	0	0	150	225	0	0	0	0	0	0	0	0	0	60	0	0	0	156	252	438	0	0
chr1	230959386	230960453	TCONS_00000755	0	0	0	0	0	0	0	0	0	0	0	0	0	0	0	0	0	0	0	0	0	0
chr1	231014537	231025361	TCONS_00002621	0	0	0	0	0	0	0	0	0	0	0	0	0	0	0	0	0	0	329	0	0	0
chr1	231454149	231456100	TCONS_00001324	0	0	0	0	0	0	0	0	0	0	0	0	40	0	68	0	0	49	212	268	0	0
chr1	231464487	231467017	TCONS_00000416	406	482	429	248	493	382	318	516	249	201	606	526	526	873	335	235	420	736	479	0	442	646
chr1	231658133	231664302	TCONS_00000756	525	572	284	439	599	806	693	643	795	0	674	966	659	832	302	672	729	955	1000	1000	586	921
chr1	231658206	231664042	TCONS_00000758	525	572	284	439	599	806	693	643	795	0	674	966	659	832	302	672	729	955	1000	1000	586	921
chr1	231658206	231664001	TCONS_00000757	525	572	284	439	599	806	693	643	795	0	674	966	659	832	302	672	729	955	1000	1000	586	921
chr1	231658262	231664302	TCONS_00000759	525	572	284	439	599	806	693	643	795	0	674	966	659	832	302	672	729	955	1000	1000	586	921
chr1	231658906	231664321	TCONS_00001869	525	572	284	439	599	806	693	643	795	0	674	966	659	832	302	672	729	955	1000	1000	586	921
chr1	231662851	231664247	TCONS_00000760	525	572	284	439	599	806	693	643	795	0	674	966	659	832	302	672	729	955	1000	1000	586	921
chr1	231662868	231664082	TCONS_00001870	525	572	284	439	599	806	693	643	795	0	674	966	659	832	302	672	729	955	1000	1000	586	921
chr1	232295836	232321389	TCONS_00000417	0	0	0	0	0	0	0	0	190	0	0	0	0	0	0	0	0	0	0	0	0	0
chr1	232310677	232315859	TCONS_00000761	0	0	0	0	0	0	0	0	53	0	0	0	0	0	0	0	0	0	0	0	0	0
chr1	232447237	232448857	TCONS_00000418	0	0	0	0	0	0	0	0	0	0	0	0	0	0	0	0	0	0	378	587	0	0
chr1	232449867	232450795	TCONS_00001326	0	0	0	0	0	0	0	0	0	0	0	0	0	0	0	0	0	0	140	378	0	0
chr1	232853816	232857996	TCONS_00000419	0	0	0	0	0	0	0	0	0	0	0	0	0	0	0	0	0	0	385	492	0	0
chr1	232854525	232862099	TCONS_00001327	0	0	0	0	0	0	0	0	0	0	0	0	0	0	0	0	0	0	385	492	0	0
chr1	232862999	232878461	TCONS_00000762	0	0	0	0	0	0	0	0	0	0	0	0	0	0	0	0	0	0	691	828	0	0
chr1	232863009	232878449	TCONS_00001871	0	0	0	0	0	0	0	0	0	0	0	0	0	0	0	0	0	0	691	828	0	0
chr1	232876681	232878755	TCONS_00001873	0	0	0	0	0	0	0	0	0	0	0	0	0	0	0	0	0	0	691	828	0	0
chr1	232877015	232878449	TCONS_00001874	0	0	0	0	0	0	0	0	0	0	0	0	0	0	0	0	0	0	691	828	0	0
chr1	232979122	233033391	TCONS_00001329	0	0	0	0	0	0	0	0	0	0	0	0	0	0	0	0	0	0	592	681	0	0
chr1	232979122	233001203	TCONS_00002259	0	0	0	0	0	0	0	0	0	0	0	0	0	0	0	0	0	0	592	681	0	0
chr1	232979122	232994249	TCONS_00001328	0	0	0	0	0	0	0	0	0	0	0	0	0	0	0	0	0	0	592	681	0	0
chr1	233046449	233060203	TCONS_l2_00000903	0	0	0	0	0	0	0	0	0	0	0	0	0	0	0	0	0	0	213	0	0	0
chr1	233067053	233068773	TCONS_00001330	0	0	0	0	0	0	0	0	0	0	0	0	0	0	0	0	0	0	210	390	0	0
chr1	233860044	233866032	TCONS_00001331	0	0	84	0	0	0	0	0	0	0	0	0	0	0	0	0	0	0	424	497	0	0
chr1	233860206	233866505	TCONS_00002260	0	0	84	0	0	0	0	0	0	0	0	0	0	0	0	0	0	0	424	497	0	0
chr1	234663637	234667522	TCONS_l2_00002801	71	257	496	153	342	273	70	98	0	0	45	0	181	171	229	0	553	257	169	0	263	0
chr1	234663651	234667013	TCONS_l2_00001867	71	257	496	153	342	273	70	98	0	0	45	0	181	171	229	0	553	257	169	0	263	0
chr1	234665687	234667511	TCONS_l2_00002802	71	257	496	153	342	273	70	98	0	0	45	0	181	171	229	0	553	257	169	0	263	0
chr1	234666854	234667502	TCONS_l2_00001868	71	257	496	153	342	273	70	98	0	0	45	0	181	171	229	0	553	257	169	0	263	0
chr1	234701043	234705834	TCONS_00000420	0	0	0	0	0	0	0	0	0	0	0	0	0	0	0	0	0	0	0	494	0	0
chr1	234765056	234770524	TCONS_00000010	33	0	27	0	233	0	0	0	0	0	0	0	0	0	0	0	0	31	0	0	164	0
chr1	234782034	234796669	TCONS_00000069	0	0	0	0	0	0	0	0	0	0	0	0	0	96	0	0	0	0	215	286	0	0
chr1	234791870	234816868	TCONS_00000421	0	0	0	0	0	0	0	0	0	0	0	0	0	96	0	0	0	0	215	286	0	0
chr1	234796016	234802850	TCONS_00000422	0	0	0	0	0	0	0	0	0	0	0	0	0	96	0	0	0	0	215	286	0	0
chr1	234805268	234831900	TCONS_00000764	0	21	0	0	0	0	0	0	0	0	0	33	0	27	0	0	0	0	22	0	0	0
chr1	234809841	234818922	TCONS_00000423	0	0	0	0	0	0	0	0	0	0	0	0	0	96	0	0	0	0	215	286	0	0
chr1	234844780	234848736	TCONS_00001880	0	0	0	0	0	0	0	0	0	0	0	185	0	0	0	0	0	0	0	0	123	0
chr1	234845004	234851761	TCONS_00000424	0	25	0	0	0	0	0	0	0	0	47	447	39	0	0	0	42	0	92	0	125	0
chr1	234845129	234855967	TCONS_00000070	0	25	0	0	0	0	0	0	0	0	47	447	39	0	0	0	42	0	92	0	125	0
chr1	234852397	234855058	TCONS_00001332	0	25	0	0	0	0	0	0	0	0	47	447	39	0	0	0	42	0	92	0	125	0
chr1	234852451	234855189	TCONS_00002622	0	0	0	0	0	0	0	0	0	0	0	295	0	0	0	0	0	0	0	0	0	0
chr1	234861147	234867390	TCONS_00000071	0	120	31	0	44	0	0	62	0	0	189	0	31	74	94	0	29	0	163	99	59	76
chr1	235087870	235100203	TCONS_00001882	36	35	0	0	291	26	0	0	270	0	319	724	204	30	156	93	26	11	875	824	18	782
chr1	235087870	235096128	TCONS_00001881	36	35	0	0	291	26	0	0	270	0	319	724	204	30	156	93	26	11	875	824	18	782
chr1	235092977	235095736	TCONS_00000425	0	0	0	0	92	0	0	0	0	0	1	39	0	0	0	0	0	0	0	0	0	146
chr1	235093091	235099746	TCONS_00000118	36	35	0	0	291	26	0	0	270	0	319	724	204	30	156	93	26	11	875	824	18	782
chr1	235095394	235104171	TCONS_00001883	36	35	0	0	291	26	0	0	270	0	319	724	204	30	156	93	26	11	875	824	18	782
chr1	235095407	235099574	TCONS_00000765	36	35	0	0	291	26	0	0	270	0	319	724	204	30	156	93	26	11	875	824	18	782
chr1	235095409	235098935	TCONS_00000766	36	35	0	0	291	26	0	0	270	0	319	724	204	30	156	93	26	11	875	824	18	782
chr1	235095412	235105809	TCONS_00000767	36	35	0	0	291	26	0	0	270	0	319	724	204	30	156	93	26	11	875	824	18	782
chr1	235095420	235096128	TCONS_00001884	36	35	0	0	291	26	0	0	270	0	319	724	204	30	156	93	26	11	875	824	18	782
chr1	235095432	235097431	TCONS_00001885	36	35	0	0	291	26	0	0	270	0	319	724	204	30	156	93	26	11	875	824	18	782
chr1	235097122	235098873	TCONS_00000768	36	35	0	0	291	26	0	0	270	0	319	724	204	30	156	93	26	11	875	824	18	782
chr1	235098086	235099547	TCONS_00001886	36	35	0	0	291	26	0	0	270	0	319	724	204	30	156	93	26	11	875	824	18	782
chr1	235108773	235116431	TCONS_00001887	0	0	0	0	0	0	0	0	0	0	0	252	0	0	0	0	0	0	0	0	0	600
chr1	235115912	235116505	TCONS_00001888	0	0	0	0	0	0	0	0	0	0	0	252	0	0	0	0	0	0	0	0	0	600
chr1	236105852	236107105	TCONS_l2_00002808	0	0	0	0	0	0	0	0	0	0	0	0	0	0	0	0	0	0	0	0	0	0
chr1	236120926	236138865	TCONS_00001333	118	145	0	0	0	0	0	0	0	0	0	196	0	133	0	0	237	0	110	0	0	0
chr1	236260401	236261074	TCONS_00002266	0	0	0	0	0	0	0	0	0	0	0	0	0	0	0	0	0	0	0	1000	0	0
chr1	236260401	236261074	TCONS_00002264	0	0	0	0	0	0	0	0	0	0	0	0	0	0	0	0	0	0	0	1000	0	0
chr1	236260401	236261074	TCONS_00002265	0	0	0	0	0	0	0	0	0	0	0	0	0	0	0	0	0	0	0	1000	0	0
chr1	236260401	236261074	TCONS_00002263	0	0	0	0	0	0	0	0	0	0	0	0	0	0	0	0	0	0	0	1000	0	0
chr1	237070343	237091621	TCONS_00001335	0	20	29	110	11	251	0	196	0	0	626	69	0	161	499	0	327	457	219	329	176	11
chr1	237070343	237080231	TCONS_00002269	0	20	29	110	11	251	0	196	0	0	626	69	0	161	499	0	327	457	219	329	176	11
chr1	237076592	237080307	TCONS_00001336	0	20	29	110	11	251	0	196	0	0	626	69	0	161	499	0	327	457	219	329	176	11
chr1	237076594	237085551	TCONS_00001337	0	20	29	110	11	251	0	196	0	0	626	69	0	161	499	0	327	457	219	329	176	11
chr1	238084605	238090956	TCONS_l2_00000914	910	650	542	473	674	672	857	344	899	431	493	699	1000	846	921	737	873	482	684	449	767	953
chr1	238588740	238608261	TCONS_00001340	0	0	0	0	0	0	0	0	0	0	0	0	0	0	0	0	0	0	249	504	0	0
chr1	238643685	238649317	TCONS_00000027	0	318	99	0	50	148	127	0	90	0	840	0	0	91	321	312	377	71	244	225	344	0
chr1	239413978	239416637	TCONS_00001891	0	0	0	0	0	0	0	0	0	0	0	0	0	0	0	0	0	0	319	414	0	0
chr1	239433024	239461237	TCONS_00000769	0	0	0	0	0	0	0	0	0	0	0	0	0	0	0	0	0	0	0	0	0	0
chr1	240078738	240080255	TCONS_00000770	0	0	0	0	0	0	0	0	0	0	223	0	0	0	0	0	0	0	0	0	0	0
chr1	240170850	240176558	TCONS_l2_00000917	0	0	0	0	0	0	0	0	96	0	0	0	0	0	0	0	0	0	417	738	0	0
chr1	240821423	240821840	TCONS_00001893	0	0	0	0	0	0	0	0	475	0	0	0	0	0	0	0	347	0	0	0	0	0
chr1	240902676	240906878	TCONS_00002627	0	0	0	0	0	0	0	0	0	0	0	0	0	0	0	0	0	0	908	1000	0	0
chr1	240902676	240906878	TCONS_00002626	0	0	0	0	0	0	0	0	0	0	0	0	0	0	0	0	0	0	908	1000	0	0
chr1	240902728	240906911	TCONS_00000771	0	0	0	0	0	0	0	0	0	0	0	0	0	0	0	0	0	0	908	1000	0	0
chr1	241577018	241596639	TCONS_l2_00000923	0	0	621	586	0	0	299	0	0	0	0	0	46	0	0	0	0	0	0	0	0	0
chr1	241577065	241596930	TCONS_l2_00000924	0	0	621	586	0	0	299	0	0	0	0	0	46	0	0	0	0	0	0	0	0	0
chr1	241587502	241597079	TCONS_l2_00000925	0	0	621	586	0	0	299	0	0	0	0	0	46	0	0	0	0	0	0	0	0	0
chr1	241587591	241596628	TCONS_l2_00002345	0	0	621	586	0	0	299	0	0	0	0	0	46	0	0	0	0	0	0	0	0	0
chr1	241823780	241827485	TCONS_l2_00000927	0	0	0	0	0	0	0	0	0	0	0	0	0	0	0	0	0	0	736	610	246	0
chr1	242072239	242075035	TCONS_00001347	0	0	0	0	0	0	0	0	0	0	0	0	0	0	0	0	0	0	195	0	0	0
chr1	242692665	242693831	TCONS_00001895	0	0	0	0	0	0	0	0	0	0	0	0	0	0	0	0	0	0	220	0	0	0
chr1	242717037	242718022	TCONS_00001896	0	0	0	0	0	0	0	0	0	0	0	0	0	0	0	0	0	0	139	0	0	0
chr1	243169146	243170770	TCONS_00000772	0	0	0	0	0	0	0	0	0	0	0	0	0	0	0	0	0	0	0	0	0	0
chr1	243192813	243211127	TCONS_l2_00002811	19	196	43	0	196	160	0	0	0	0	29	48	0	0	189	0	7	0	318	296	154	0
chr1	243194573	243211171	TCONS_l2_00002812	19	196	43	0	196	160	0	0	0	0	29	48	0	0	189	0	7	0	318	296	154	0
chr1	243202215	243211826	TCONS_l2_00002813	19	196	43	0	196	160	0	0	0	0	29	48	0	0	189	0	7	0	318	296	154	0
chr1	243211038	243215554	TCONS_l2_00002814	19	196	43	0	196	160	0	0	0	0	29	48	0	0	189	0	7	0	318	296	154	0
chr1	243219130	243221165	TCONS_l2_00002815	294	309	383	310	296	246	108	289	410	88	252	179	224	432	344	587	351	70	618	1000	211	334
chr1	243219615	243265046	TCONS_l2_00002816	294	309	383	310	296	246	108	289	410	88	252	179	224	432	344	587	351	70	618	1000	211	334
chr1	243220177	243221150	TCONS_l2_00002817	294	309	383	310	296	246	108	289	410	88	252	179	224	432	344	587	351	70	618	1000	211	334
chr1	243220532	243221149	TCONS_l2_00002818	294	309	383	310	296	246	108	289	410	88	252	179	224	432	344	587	351	70	618	1000	211	334
chr1	243242312	243254828	TCONS_l2_00001892	294	309	383	310	296	246	108	289	410	88	252	179	224	432	344	587	351	70	618	1000	211	334
chr1	243244003	243251533	TCONS_l2_00001893	294	309	383	310	296	246	108	289	410	88	252	179	224	432	344	587	351	70	618	1000	211	334
chr1	243251172	243252871	TCONS_l2_00001894	294	309	383	310	296	246	108	289	410	88	252	179	224	432	344	587	351	70	618	1000	211	334
chr1	243251192	243254864	TCONS_l2_00001895	294	309	383	310	296	246	108	289	410	88	252	179	224	432	344	587	351	70	618	1000	211	334
chr1	243251336	243255900	TCONS_l2_00002819	294	309	383	310	296	246	108	289	410	88	252	179	224	432	344	587	351	70	618	1000	211	334
chr1	243251429	243265020	TCONS_l2_00002820	294	309	383	310	296	246	108	289	410	88	252	179	224	432	344	587	351	70	618	1000	211	334
chr1	243252412	243265070	TCONS_l2_00001896	294	309	383	310	296	246	108	289	410	88	252	179	224	432	344	587	351	70	618	1000	211	334
chr1	243254692	243255892	TCONS_l2_00002821	294	309	383	310	296	246	108	289	410	88	252	179	224	432	344	587	351	70	618	1000	211	334
chr1	243254767	243255860	TCONS_l2_00002822	294	309	383	310	296	246	108	289	410	88	252	179	224	432	344	587	351	70	618	1000	211	334
chr1	243259292	243260889	TCONS_l2_00002823	294	309	383	310	296	246	108	289	410	88	252	179	224	432	344	587	351	70	618	1000	211	334
chr1	243260175	243265035	TCONS_l2_00002824	294	309	383	310	296	246	108	289	410	88	252	179	224	432	344	587	351	70	618	1000	211	334
chr1	244080673	244141783	TCONS_00001348	0	0	349	0	0	0	0	0	0	0	0	0	0	54	0	0	0	0	40	0	0	0
chr1	244129380	244142778	TCONS_00001897	0	0	0	0	0	0	0	0	0	0	0	0	0	0	0	0	0	0	166	0	0	0
chr1	244210525	244212010	TCONS_00001898	0	92	0	0	0	0	0	0	0	0	64	0	0	155	0	0	56	0	118	335	0	35
chr1	244232121	244256328	TCONS_00000777	0	0	0	0	0	0	0	0	0	0	0	0	0	0	0	0	0	0	0	0	0	0
chr1	244270666	244272313	TCONS_00000428	0	0	0	0	0	0	0	0	0	0	0	0	0	0	0	0	0	0	0	0	0	0
chr1	244393072	244401962	TCONS_00001899	0	23	0	0	0	0	0	0	0	0	0	0	0	0	0	0	22	0	68	333	0	144
chr1	244938388	244944172	TCONS_00001900	0	0	0	0	0	0	0	0	0	0	0	0	0	0	0	0	0	0	213	0	0	0
chr1	245293032	245295590	TCONS_00001349	0	129	117	0	166	154	0	0	0	0	144	0	110	0	323	0	356	0	211	0	77	0
chr1	246679340	246687589	TCONS_l2_00002826	0	0	0	0	0	0	0	0	0	0	0	0	0	0	0	0	0	0	62	448	0	0
chr1	246846452	246855175	TCONS_00001350	0	68	206	0	56	0	0	0	0	0	0	0	0	0	0	0	56	0	241	425	0	88
chr1	246853348	246855123	TCONS_00000429	0	68	206	0	56	0	0	0	0	0	0	0	0	0	0	0	56	0	241	425	0	88
chr1	246939994	246956015	TCONS_00001352	0	250	378	541	120	192	208	189	542	0	448	0	142	200	413	553	402	119	383	886	204	490
chr1	246942004	246944345	TCONS_l2_00001906	43	88	469	256	149	201	56	152	193	208	194	120	224	69	268	222	222	21	197	491	224	478
chr1	246943680	246952996	TCONS_00001353	0	250	378	541	120	192	208	189	542	0	448	0	142	200	413	553	402	119	383	886	204	490
chr1	246947035	246955689	TCONS_00001354	0	250	378	541	120	192	208	189	542	0	448	0	142	200	413	553	402	119	383	886	204	490
chr1	246948951	246949406	TCONS_00002634	0	0	0	0	0	0	0	0	0	0	0	0	0	0	0	0	0	0	0	0	0	0
chr1	246952826	246955790	TCONS_00001355	0	250	378	541	120	192	208	189	542	0	448	0	142	200	413	553	402	119	383	886	204	490
chr1	246952918	246954788	TCONS_00000012	0	250	378	541	120	192	208	189	542	0	448	0	142	200	413	553	402	119	383	886	204	490
chr1	246953925	246955687	TCONS_00000432	0	250	378	541	120	192	208	189	542	0	448	0	142	200	413	553	402	119	383	886	204	490
chr1	247337100	247349185	TCONS_l2_00000939	187	283	229	101	208	314	0	68	30	0	185	385	580	112	260	108	214	55	225	261	216	84
chr1	247338626	247349215	TCONS_l2_00000940	187	283	229	101	208	314	0	68	30	0	185	385	580	112	260	108	214	55	225	261	216	84
chr1	247343764	247349239	TCONS_l2_00000941	187	283	229	101	208	314	0	68	30	0	185	385	580	112	260	108	214	55	225	261	216	84
chr1	247348511	247374139	TCONS_l2_00001907	701	859	565	522	810	482	625	607	876	562	844	393	766	1000	700	803	693	437	576	587	688	810
chr1	247349952	247374136	TCONS_l2_00001908	701	859	565	522	810	482	625	607	876	562	844	393	766	1000	700	803	693	437	576	587	688	810
chr1	247350253	247374147	TCONS_l2_00001910	701	859	565	522	810	482	625	607	876	562	844	393	766	1000	700	803	693	437	576	587	688	810
chr1	247350253	247374147	TCONS_l2_00001909	701	859	565	522	810	482	625	607	876	562	844	393	766	1000	700	803	693	437	576	587	688	810
chr1	247350444	247362791	TCONS_l2_00001911	701	859	565	522	810	482	625	607	876	562	844	393	766	1000	700	803	693	437	576	587	688	810
chr1	247350582	247374111	TCONS_l2_00001912	701	859	565	522	810	482	625	607	876	562	844	393	766	1000	700	803	693	437	576	587	688	810
chr1	247373992	247405125	TCONS_l2_00002828	701	859	565	522	810	482	625	607	876	562	844	393	766	1000	700	803	693	437	576	587	688	810
chr1	247444092	247453811	TCONS_l2_00000943	0	144	367	140	63	0	0	32	83	0	213	0	0	0	55	0	0	46	84	180	96	0
chr1	247444654	247449782	TCONS_l2_00000944	0	144	367	140	63	0	0	32	83	0	213	0	0	0	55	0	0	46	84	180	96	0
chr1	247496211	247556671	TCONS_00002272	289	471	602	395	310	335	406	382	654	362	404	141	274	417	660	551	541	363	652	783	657	345
chr1	247517240	247522638	TCONS_00001360	0	120	193	0	0	0	0	0	116	0	0	0	29	0	133	0	24	0	36	0	191	0
chr1	247537324	247538837	TCONS_00001361	0	0	478	267	0	0	0	0	0	0	0	0	0	0	193	0	0	0	0	0	214	0
chr1	247549930	247556961	TCONS_00001362	289	471	602	395	310	335	406	382	654	362	404	141	274	417	660	551	541	363	652	783	657	345
chr1	247802917	247803681	TCONS_00001363	0	1	0	0	0	3	0	0	0	0	0	0	0	124	3	0	2	0	178	241	218	0
chr1	247996651	247998156	TCONS_l2_00001916	0	0	0	0	0	0	0	0	0	0	0	0	0	0	0	0	0	0	257	0	0	0
chr1	248675755	248676345	TCONS_00001364	0	0	0	0	0	0	0	0	0	0	0	0	0	0	0	0	0	0	172	0	0	0
chr1	248881946	248885506	TCONS_l2_00002830	0	0	279	395	0	30	0	0	0	0	458	0	0	0	0	212	0	0	188	0	0	0
chr1	248883215	248894375	TCONS_l2_00001921	0	0	279	395	0	30	0	0	0	0	458	0	0	0	0	212	0	0	188	0	0	0
chr1	249153362	249158995	TCONS_00000435	0	119	0	0	0	122	0	0	0	0	0	0	0	0	0	0	0	0	163	0	0	0
chr2	8064284	8418214	TCONS_00003194	0	0	95	0	0	0	0	0	0	0	0	0	0	0	0	0	0	0	0	0	0	0
chr2	8147901	8468549	TCONS_00002661	0	0	277	206	44	37	0	0	0	0	0	0	321	0	0	0	104	0	174	606	0	539
chr2	8147901	8464814	TCONS_00002743	0	0	277	206	44	37	0	0	0	0	0	0	321	0	0	0	104	0	174	606	0	539
chr2	8200516	8427679	TCONS_00004128	0	0	277	206	44	37	0	0	0	0	0	0	321	0	0	0	104	0	174	606	0	539
chr2	8347272	8468549	TCONS_00002744	0	0	277	206	44	37	0	0	0	0	0	0	321	0	0	0	104	0	174	606	0	539
chr2	8383748	8434817	TCONS_00004129	0	0	277	206	44	37	0	0	0	0	0	0	321	0	0	0	104	0	174	606	0	539
chr2	8385242	8434806	TCONS_00004130	0	0	277	206	44	37	0	0	0	0	0	0	321	0	0	0	104	0	174	606	0	539
chr2	8385242	8431429	TCONS_00005085	0	0	277	206	44	37	0	0	0	0	0	0	321	0	0	0	104	0	174	606	0	539
chr2	3135756	3149551	TCONS_00003156	0	0	0	0	0	0	0	0	0	0	0	0	0	0	0	0	0	0	0	0	0	0
chr2	11531860	11542386	TCONS_l2_00013476	0	0	0	0	0	150	0	0	0	0	0	0	482	0	0	0	125	0	155	411	0	0
chr2	11534244	11542378	TCONS_l2_00013477	0	0	0	0	0	150	0	0	0	0	0	0	482	0	0	0	125	0	155	411	0	0
chr2	18825463	19125152	TCONS_00003590	0	0	0	0	0	0	0	0	0	0	0	0	170	0	0	0	165	0	263	0	0	0
chr2	37716638	37764397	TCONS_00003637	0	0	0	0	0	0	0	295	0	0	0	0	0	0	0	0	0	0	0	0	0	0
chr2	63902747	64054976	TCONS_l2_00014609	267	156	31	0	1000	0	0	558	0	0	0	234	47	22	0	0	0	561	521	584	238	57
chr2	78639672	78769187	TCONS_l2_00015845	34	128	212	0	166	145	0	272	0	0	257	23	57	136	144	0	89	115	232	238	200	92
chr2	107978737	108022716	TCONS_00002969	0	0	0	0	0	0	0	0	0	0	0	0	0	0	0	0	0	0	0	0	0	0
chr2	107978774	108023785	TCONS_00002970	0	0	0	0	0	0	0	0	0	0	0	0	0	0	0	0	0	0	0	0	0	0
chr2	107997647	108017142	TCONS_00002971	0	0	0	0	0	0	0	0	0	0	0	0	0	0	0	0	0	0	0	0	0	0
chr2	108002087	108159105	TCONS_00003362	0	0	111	0	0	0	0	0	0	0	0	0	0	0	0	0	0	0	0	0	0	0
chr2	111143732	111169453	TCONS_l2_00014779	468	630	219	195	511	374	634	368	210	0	596	593	366	430	631	815	719	326	1000	1000	512	269
chr2	111143987	111192743	TCONS_l2_00015904	468	630	219	195	511	374	634	368	210	0	596	593	366	430	631	815	719	326	1000	1000	512	269
chr2	111144032	111149316	TCONS_l2_00014780	468	630	219	195	511	374	634	368	210	0	596	593	366	430	631	815	719	326	1000	1000	512	269
chr2	111144721	111181261	TCONS_l2_00014781	468	630	219	195	511	374	634	368	210	0	596	593	366	430	631	815	719	326	1000	1000	512	269
chr2	111964706	112252664	TCONS_l2_00014788	1000	1000	887	990	1000	1000	1000	992	1000	1000	1000	594	1000	1000	899	1000	1000	858	1000	753	1000	1000
chr2	111964784	112252624	TCONS_l2_00014789	1000	1000	887	990	1000	1000	1000	992	1000	1000	1000	594	1000	1000	899	1000	1000	858	1000	753	1000	1000
chr2	111964897	112253382	TCONS_l2_00014790	1000	1000	887	990	1000	1000	1000	992	1000	1000	1000	594	1000	1000	899	1000	1000	858	1000	753	1000	1000
chr2	111965358	112252692	TCONS_l2_00015909	1000	1000	887	990	1000	1000	1000	992	1000	1000	1000	594	1000	1000	899	1000	1000	858	1000	753	1000	1000
chr2	111965932	112252645	TCONS_l2_00014792	1000	1000	887	990	1000	1000	1000	992	1000	1000	1000	594	1000	1000	899	1000	1000	858	1000	753	1000	1000
chr2	111996295	112252597	TCONS_l2_00015910	1000	1000	887	990	1000	1000	1000	992	1000	1000	1000	594	1000	1000	899	1000	1000	858	1000	753	1000	1000
chr2	111997400	112252625	TCONS_l2_00015911	1000	1000	887	990	1000	1000	1000	992	1000	1000	1000	594	1000	1000	899	1000	1000	858	1000	753	1000	1000
chr2	111997546	112252618	TCONS_l2_00014796	1000	1000	887	990	1000	1000	1000	992	1000	1000	1000	594	1000	1000	899	1000	1000	858	1000	753	1000	1000
chr2	112033907	112252677	TCONS_l2_00015913	1000	1000	887	990	1000	1000	1000	992	1000	1000	1000	594	1000	1000	899	1000	1000	858	1000	753	1000	1000
chr2	112071888	112252610	TCONS_l2_00015914	1000	1000	887	990	1000	1000	1000	992	1000	1000	1000	594	1000	1000	899	1000	1000	858	1000	753	1000	1000
chr2	112101664	112252712	TCONS_l2_00014800	1000	1000	887	990	1000	1000	1000	992	1000	1000	1000	594	1000	1000	899	1000	1000	858	1000	753	1000	1000
chr2	112101667	112252631	TCONS_l2_00015915	1000	1000	887	990	1000	1000	1000	992	1000	1000	1000	594	1000	1000	899	1000	1000	858	1000	753	1000	1000
chr2	112124910	112252691	TCONS_l2_00014801	1000	1000	887	990	1000	1000	1000	992	1000	1000	1000	594	1000	1000	899	1000	1000	858	1000	753	1000	1000
chr2	112124944	112252613	TCONS_l2_00014802	1000	1000	887	990	1000	1000	1000	992	1000	1000	1000	594	1000	1000	899	1000	1000	858	1000	753	1000	1000
chr2	112186885	112252611	TCONS_l2_00015917	1000	1000	887	990	1000	1000	1000	992	1000	1000	1000	594	1000	1000	899	1000	1000	858	1000	753	1000	1000
chr2	112186885	112199198	TCONS_l2_00015916	1000	1000	887	990	1000	1000	1000	992	1000	1000	1000	594	1000	1000	899	1000	1000	858	1000	753	1000	1000
chr2	112186888	112252628	TCONS_l2_00015918	1000	1000	887	990	1000	1000	1000	992	1000	1000	1000	594	1000	1000	899	1000	1000	858	1000	753	1000	1000
chr2	112186889	112252645	TCONS_l2_00014803	1000	1000	887	990	1000	1000	1000	992	1000	1000	1000	594	1000	1000	899	1000	1000	858	1000	753	1000	1000
chr2	112186895	112252565	TCONS_l2_00015919	1000	1000	887	990	1000	1000	1000	992	1000	1000	1000	594	1000	1000	899	1000	1000	858	1000	753	1000	1000
chr2	112186899	112237838	TCONS_l2_00015920	1000	1000	887	990	1000	1000	1000	992	1000	1000	1000	594	1000	1000	899	1000	1000	858	1000	753	1000	1000
chr2	112186901	112252671	TCONS_l2_00014804	1000	1000	887	990	1000	1000	1000	992	1000	1000	1000	594	1000	1000	899	1000	1000	858	1000	753	1000	1000
chr2	112186905	112253251	TCONS_l2_00014805	1000	1000	887	990	1000	1000	1000	992	1000	1000	1000	594	1000	1000	899	1000	1000	858	1000	753	1000	1000
chr2	112187019	112252602	TCONS_l2_00015921	1000	1000	887	990	1000	1000	1000	992	1000	1000	1000	594	1000	1000	899	1000	1000	858	1000	753	1000	1000
chr2	114285144	114300249	TCONS_l2_00015925	387	446	399	0	368	1000	0	493	758	0	115	0	532	645	409	0	1000	560	706	0	355	0
chr2	114285918	114300285	TCONS_l2_00015926	387	446	399	0	368	1000	0	493	758	0	115	0	532	645	409	0	1000	560	706	0	355	0
chr2	114286223	114300213	TCONS_l2_00015927	387	446	399	0	368	1000	0	493	758	0	115	0	532	645	409	0	1000	560	706	0	355	0
chr2	114286372	114298793	TCONS_l2_00015928	387	446	399	0	368	1000	0	493	758	0	115	0	532	645	409	0	1000	560	706	0	355	0
chr2	114286496	114300235	TCONS_l2_00015929	387	446	399	0	368	1000	0	493	758	0	115	0	532	645	409	0	1000	560	706	0	355	0
chr2	114293395	114300503	TCONS_l2_00014824	387	446	399	0	368	1000	0	493	758	0	115	0	532	645	409	0	1000	560	706	0	355	0
chr2	124774434	124782750	TCONS_00003397	0	0	0	0	0	0	0	0	0	0	0	0	0	0	0	0	0	0	0	0	0	0
chr2	129999745	130031421	TCONS_l2_00015957	0	0	0	0	0	0	0	0	0	0	0	0	0	0	0	0	0	514	34	246	127	0
chr2	130000718	130046716	TCONS_00003868	0	0	0	0	0	0	0	0	0	0	0	0	0	0	0	0	0	0	340	296	0	0
chr2	145425533	145834289	TCONS_l2_00015504	92	175	0	0	138	108	102	32	0	0	434	0	100	173	126	0	184	253	832	706	52	61
chr2	145425551	145834296	TCONS_l2_00015507	92	175	0	0	138	108	102	32	0	0	434	0	100	173	126	0	184	253	832	706	52	61
chr2	145425551	145834289	TCONS_l2_00015506	92	175	0	0	138	108	102	32	0	0	434	0	100	173	126	0	184	253	832	706	52	61
chr2	145425551	145802010	TCONS_l2_00015505	92	175	0	0	138	108	102	32	0	0	434	0	100	173	126	0	184	253	832	706	52	61
chr2	199164086	199239273	TCONS_00002773	0	0	60	0	0	0	0	0	0	0	0	0	0	0	0	0	0	0	409	0	0	181
chr2	241166976	241195452	TCONS_00003521	0	0	0	0	0	0	0	0	0	0	137	0	0	0	0	0	0	0	0	0	285	0
chr2	388411	416885	TCONS_00002788	0	0	0	0	0	0	0	0	0	0	0	0	0	0	0	0	0	0	0	0	0	0
chr2	779837	864112	TCONS_00002657	0	0	216	0	0	0	0	0	0	0	79	0	0	0	0	0	0	0	60	0	0	0
chr2	780346	863877	TCONS_00002734	0	0	216	0	0	0	0	0	0	0	79	0	0	0	0	0	0	0	60	0	0	0
chr2	3751406	3891877	TCONS_l2_00013440	44	0	82	0	0	0	0	0	0	0	78	0	0	0	0	0	0	0	719	763	0	0
chr2	5742636	5831620	TCONS_00003170	0	0	0	0	0	0	0	0	0	0	0	0	0	0	0	0	0	0	593	771	0	0
chr2	5747255	5790029	TCONS_00004107	0	0	0	0	0	0	0	0	0	0	0	0	0	0	0	0	0	0	593	771	0	0
chr2	5758458	5831250	TCONS_00003171	0	0	0	0	0	0	0	0	0	0	0	0	0	0	0	0	0	0	593	771	0	0
chr2	5758526	5831361	TCONS_00004108	0	0	0	0	0	0	0	0	0	0	0	0	0	0	0	0	0	0	593	771	0	0
chr2	5761405	5790029	TCONS_00005065	0	0	0	0	0	0	0	0	0	0	0	0	0	0	0	0	0	0	593	771	0	0
chr2	5761405	5774595	TCONS_00005064	0	0	0	0	0	0	0	0	0	0	0	0	0	0	0	0	0	0	593	771	0	0
chr2	7199702	7217995	TCONS_l2_00014406	150	237	284	109	128	0	0	95	0	0	46	16	50	181	142	0	0	0	447	700	70	37
chr2	7202857	7218011	TCONS_l2_00015692	150	237	284	109	128	0	0	95	0	0	46	16	50	181	142	0	0	0	447	700	70	37
chr2	7469791	7472585	TCONS_00004124	0	0	0	0	0	0	0	0	0	0	0	0	0	0	0	0	0	0	208	0	0	0
chr2	8180063	8258454	TCONS_00003195	0	0	277	206	44	37	0	0	0	0	0	0	321	0	0	0	104	0	174	606	0	539
chr2	8452938	8523751	TCONS_00003196	0	0	277	206	44	37	0	0	0	0	0	0	321	0	0	0	104	0	174	606	0	539
chr2	9814151	9848542	TCONS_00002817	0	0	0	0	0	0	0	0	0	0	0	0	0	0	0	0	0	0	0	0	40	0
chr2	12675861	12805597	TCONS_00004148	429	0	0	0	0	0	0	0	0	0	0	0	0	0	0	0	0	0	0	0	0	0
chr2	13106912	13147138	TCONS_00002746	0	47	82	0	0	569	0	75	0	0	230	0	0	101	296	0	99	0	472	305	0	0
chr2	13106919	13121282	TCONS_00004150	0	47	82	0	0	569	0	75	0	0	230	0	0	101	296	0	99	0	472	305	0	0
chr2	13141014	13353671	TCONS_00003580	0	0	0	0	0	0	0	586	0	0	122	0	0	0	0	0	0	0	112	0	0	0
chr2	13141120	13414889	TCONS_00003581	0	0	0	0	0	0	0	586	0	0	122	0	0	0	0	0	0	0	112	0	0	0
chr2	13850655	14541087	TCONS_l2_00015719	0	0	0	0	0	0	0	0	0	0	0	0	0	0	0	0	0	0	0	0	0	0
chr2	13863172	13898277	TCONS_00002687	0	0	0	0	0	0	0	0	0	0	0	0	0	0	0	0	0	0	0	0	0	0
chr2	14368998	14541082	TCONS_l2_00015720	0	0	0	0	0	0	0	0	0	0	0	0	0	0	0	0	0	0	0	0	0	0
chr2	16383697	16385494	TCONS_00002833	0	0	0	0	0	0	0	0	0	0	0	0	0	0	0	0	0	0	0	0	0	0
chr2	16636334	16659842	TCONS_00004156	0	0	0	0	0	0	0	0	0	0	0	0	0	0	0	0	0	0	0	0	0	365
chr2	17424590	17443007	TCONS_00003588	0	0	0	0	0	0	0	0	0	0	0	0	0	0	0	0	0	0	154	0	0	0
chr2	19657980	19668722	TCONS_00003221	0	0	0	0	0	0	0	0	0	0	0	0	0	0	0	0	0	0	0	0	0	0
chr2	20314685	20317929	TCONS_l2_00013502	0	0	0	0	0	0	0	0	0	0	0	0	0	0	0	0	0	0	284	456	0	0
chr2	21350512	21367638	TCONS_l2_00013506	0	9	0	0	0	0	0	0	0	0	0	46	0	11	0	0	0	0	576	409	0	0
chr2	22156207	22753977	TCONS_l2_00015742	0	0	0	0	0	0	0	0	0	0	0	0	0	0	0	0	0	0	0	0	0	0
chr2	22600465	22704876	TCONS_00002852	0	0	0	0	0	0	0	0	0	0	0	0	0	0	0	0	0	0	0	0	0	0
chr2	23253474	23421927	TCONS_00003232	0	0	0	0	0	0	0	0	0	0	185	449	0	0	176	0	0	0	0	0	109	0
chr2	25427181	25432071	TCONS_00002860	0	0	0	0	0	0	0	0	0	0	0	0	0	0	0	0	0	0	0	0	0	0
chr2	31046572	31083082	TCONS_00003624	0	72	0	0	250	0	0	0	0	0	0	0	0	0	0	0	0	0	244	580	0	0
chr2	31935274	31990384	TCONS_00004196	0	0	0	0	0	0	0	0	0	0	0	0	0	0	0	0	0	0	484	554	0	0
chr2	33066079	33162270	TCONS_00002692	0	158	539	429	0	0	0	309	0	0	0	0	0	54	0	0	0	0	325	655	0	72
chr2	33107765	33162270	TCONS_00002642	0	158	539	429	0	0	0	309	0	0	0	0	0	54	0	0	0	0	325	655	0	72
chr2	33152162	33162195	TCONS_00003630	0	158	539	429	0	0	0	309	0	0	0	0	0	54	0	0	0	0	325	655	0	72
chr2	33152193	33171200	TCONS_00002644	0	158	539	429	0	0	0	309	0	0	0	0	0	54	0	0	0	0	325	655	0	72
chr2	33153131	33170326	TCONS_00004745	0	158	539	429	0	0	0	309	0	0	0	0	0	54	0	0	0	0	325	655	0	72
chr2	35024916	35388178	TCONS_00002871	0	0	0	0	0	0	0	0	0	0	0	0	0	0	0	0	0	0	0	0	0	0
chr2	35224081	35293597	TCONS_l2_00014508	0	0	0	0	0	0	0	0	0	0	0	0	0	0	0	0	0	0	194	0	0	0
chr2	38658395	38673752	TCONS_00003641	0	0	0	0	0	316	0	0	0	0	0	0	0	0	0	0	74	0	284	555	0	0
chr2	43055062	43180319	TCONS_00003658	0	343	98	0	0	54	0	0	0	0	0	0	0	201	178	0	61	0	135	0	142	64
chr2	45401480	45482080	TCONS_00002663	0	0	0	0	84	0	0	0	0	0	0	0	250	161	0	0	240	73	588	678	206	0
chr2	45419317	45550434	TCONS_00003275	0	0	0	0	84	0	0	0	0	0	0	0	250	161	0	0	240	73	588	678	206	0
chr2	46656275	46671219	TCONS_00004777	0	0	0	0	0	0	0	0	0	0	0	0	0	0	0	0	0	0	773	668	0	0
chr2	46656275	46671219	TCONS_00004775	0	0	0	0	0	0	0	0	0	0	0	0	0	0	0	0	0	0	773	668	0	0
chr2	46656275	46671219	TCONS_00004776	0	0	0	0	0	0	0	0	0	0	0	0	0	0	0	0	0	0	773	668	0	0
chr2	46656275	46671219	TCONS_00004774	0	0	0	0	0	0	0	0	0	0	0	0	0	0	0	0	0	0	773	668	0	0
chr2	46656275	46668968	TCONS_00004771	0	0	0	0	0	0	0	0	0	0	0	0	0	0	0	0	0	0	773	668	0	0
chr2	46656275	46668968	TCONS_00004772	0	0	0	0	0	0	0	0	0	0	0	0	0	0	0	0	0	0	773	668	0	0
chr2	46656275	46668248	TCONS_00003665	0	0	0	0	0	0	0	0	0	0	0	0	0	0	0	0	0	0	773	668	0	0
chr2	46656286	46668961	TCONS_00004779	0	0	0	0	0	0	0	0	0	0	0	0	0	0	0	0	0	0	773	668	0	0
chr2	46656286	46667434	TCONS_00004778	0	0	0	0	0	0	0	0	0	0	0	0	0	0	0	0	0	0	773	668	0	0
chr2	46656333	46668971	TCONS_00002698	0	0	0	0	0	0	0	0	0	0	0	0	0	0	0	0	0	0	773	668	0	0
chr2	46656403	46668972	TCONS_00002886	0	0	0	0	0	0	0	0	0	0	0	0	0	0	0	0	0	0	773	668	0	0
chr2	47038721	47086117	TCONS_00003667	265	383	279	312	277	212	349	131	504	218	129	343	174	0	420	575	229	207	234	0	257	132
chr2	47038721	47086117	TCONS_00003666	265	383	279	312	277	212	349	131	504	218	129	343	174	0	420	575	229	207	234	0	257	132
chr2	47922954	47984932	TCONS_l2_00015325	0	315	0	0	0	0	0	0	0	0	0	0	0	287	63	0	0	0	0	0	0	81
[truncated: 19,627 more rows]

## Sheet: tissue specific lncRNA
number	name	Adipose	Adrenal	Brain	Brain_R	Breast	Colon	Foreskin	Heart	HLF_r1	HLF_r2	Kidney	Liver	Lung	LymphNode	Ovary	Placenta_R	Prostate	SkeletalMuscle	Testes	Testes_R	Thyroid	Whitebloodcell	tissue specificity	tissue	related disease
1	TCONS_00000720	0	0	0	0	0	0	0	0	0	0	0	0	0	0	79	0	0	0	0	0	0	0	1	Ovary	Ovary related diseases
2	TCONS_00000721	0	0	0	0	0	0	0	0	0	0	0	0	0	0	79	0	0	0	0	0	0	0	1	Ovary	Ovary related diseases
3	TCONS_l2_00001979	0	0	0	0	0	0	0	0	0	0	0	29	0	0	0	0	0	0	0	0	0	0	1	Liver	Liver related diseases
28	TCONS_00000360	0	0	0	0	0	0	0	0	0	0	0	0	0	0	0	0	0	0	0	0	0	94	1	Whitebloodcell	Whitebloodcell related diseases
29	TCONS_00001767	0	0	0	0	0	0	0	0	347	0	0	0	0	0	0	0	0	0	0	0	0	0	1	HLF_r1	HLF_r1 related diseases
33	TCONS_l2_00002779	0	0	0	0	0	0	0	0	0	0	0	0	0	0	0	0	0	0	109	0	0	0	1	Testes	Testes related diseases
44	TCONS_00000822	0	0	0	0	0	0	0	0	0	0	0	0	0	0	0	0	0	0	403	0	0	0	1	Testes	Testes related diseases
45	TCONS_00000077	0	0	69	0	0	0	0	0	0	0	0	0	0	0	0	0	0	0	0	0	0	0	1	Brain	Brain related diseases
56	TCONS_00000895	0	0	0	0	0	0	0	0	0	0	0	0	0	0	0	0	0	0	218	0	0	0	1	Testes	Testes related diseases
59	TCONS_00001488	0	0	0	0	0	0	0	0	0	0	0	0	0	0	0	0	0	0	206	0	0	0	1	Testes	Testes related diseases
63	TCONS_l2_00001233	0	0	0	0	0	0	0	0	0	0	0	0	0	0	0	0	230	0	0	0	0	0	1	Prostate	Prostate related diseases
69	TCONS_l2_00001282	0	0	174	0	0	0	0	0	0	0	0	0	0	0	0	0	0	0	0	0	0	0	1	Brain	Brain related diseases
70	TCONS_l2_00002068	0	0	0	0	0	0	0	0	0	0	0	0	0	0	0	0	0	0	190	0	0	0	1	Testes	Testes related diseases
84	TCONS_00000554	0	0	79	0	0	0	0	0	0	0	0	0	0	0	0	0	0	0	0	0	0	0	1	Brain	Brain related diseases
87	TCONS_00001008	0	0	0	0	0	0	364	0	0	0	0	0	0	0	0	0	0	0	0	0	0	0	1	Foreskin	Foreskin related diseases
108	TCONS_00001084	0	0	0	0	0	0	0	0	0	0	0	0	0	0	0	0	0	0	227	0	0	0	1	Testes	Testes related diseases
113	TCONS_00001113	0	0	0	0	0	0	0	0	0	0	0	0	0	0	0	0	0	0	0	0	200	0	1	Thyroid	Thyroid related diseases
156	TCONS_00000350	0	0	0	0	0	0	0	0	0	0	0	0	0	0	0	0	0	0	0	0	0	104	1	Whitebloodcell	Whitebloodcell related diseases
157	TCONS_00000351	0	0	0	0	0	199	0	0	0	0	0	0	0	0	0	0	0	0	0	0	0	0	1	Colon	Colon related diseases
158	TCONS_00000352	0	0	0	0	0	199	0	0	0	0	0	0	0	0	0	0	0	0	0	0	0	0	1	Colon	Colon related diseases
184	TCONS_l2_00002344	0	0	0	0	0	0	0	0	0	0	0	0	0	0	0	0	0	0	33	0	0	0	1	Testes	Testes related diseases
335	TCONS_00001926	0	0	0	0	0	0	0	0	0	0	0	0	0	0	0	0	0	0	403	0	0	0	1	Testes	Testes related diseases
336	TCONS_00000823	0	0	0	0	0	0	0	0	0	0	0	0	0	0	0	0	0	0	0	291	0	0	1	Testes_R	Testes_R related diseases
342	TCONS_00001381	0	0	0	0	0	0	0	0	0	0	0	0	0	0	0	0	0	0	302	0	0	0	1	Testes	Testes related diseases
351	TCONS_00001382	0	0	0	0	0	0	0	0	0	0	0	0	0	0	0	0	0	0	320	0	0	0	1	Testes	Testes related diseases
354	TCONS_l2_00002422	0	0	0	0	0	0	0	0	0	0	0	0	0	0	0	0	0	0	0	583	0	0	1	Testes_R	Testes_R related diseases
355	TCONS_l2_00001000	0	0	0	0	0	0	0	0	0	0	0	0	0	0	0	0	0	0	0	583	0	0	1	Testes_R	Testes_R related diseases
357	TCONS_00000464	0	0	69	0	0	0	0	0	0	0	0	0	0	0	0	0	0	0	0	0	0	0	1	Brain	Brain related diseases
373	TCONS_00001386	0	0	0	0	0	0	0	0	0	0	0	227	0	0	0	0	0	0	0	0	0	0	1	Liver	Liver related diseases
377	TCONS_00001387	0	0	0	0	0	0	0	0	0	0	0	0	0	0	0	0	0	0	189	0	0	0	1	Testes	Testes related diseases
382	TCONS_00001389	0	0	225	0	0	0	0	0	0	0	0	0	0	0	0	0	0	0	0	0	0	0	1	Brain	Brain related diseases
388	TCONS_00000841	0	0	0	0	0	0	0	0	0	0	0	0	0	0	0	0	0	0	266	0	0	0	1	Testes	Testes related diseases
394	TCONS_00001395	0	0	0	0	0	0	0	0	0	0	0	0	0	0	0	0	0	0	0	0	204	0	1	Thyroid	Thyroid related diseases
396	TCONS_00000846	0	0	0	0	0	0	0	0	0	0	0	0	0	149	0	0	0	0	0	0	0	0	1	LymphNode	LymphNode related diseases
464	TCONS_00001408	0	0	0	0	0	0	0	0	0	0	0	0	0	0	0	0	0	0	357	0	0	0	1	Testes	Testes related diseases
465	TCONS_00001409	0	0	0	0	0	0	0	0	0	0	0	0	0	0	0	0	0	0	304	0	0	0	1	Testes	Testes related diseases
495	TCONS_00001415	0	0	0	0	0	0	0	437	0	0	0	0	0	0	0	0	0	0	0	0	0	0	1	Heart	Heart related diseases
496	TCONS_00000864	0	0	0	0	0	0	0	0	0	0	0	0	0	0	0	0	0	0	143	0	0	0	1	Testes	Testes related diseases
501	TCONS_00000866	0	0	0	0	0	0	0	0	0	0	0	0	0	354	0	0	0	0	0	0	0	0	1	LymphNode	LymphNode related diseases
503	TCONS_00000867	0	0	0	0	0	221	0	0	0	0	0	0	0	0	0	0	0	0	0	0	0	0	1	Colon	Colon related diseases
504	TCONS_00001425	0	0	0	0	0	0	0	0	0	0	0	0	0	0	0	0	0	0	0	340	0	0	1	Testes_R	Testes_R related diseases
512	TCONS_00001961	0	0	0	0	0	0	0	0	0	0	0	0	0	0	0	0	0	0	0	506	0	0	1	Testes_R	Testes_R related diseases
514	TCONS_00000168	0	0	0	0	0	0	0	0	0	0	0	0	0	0	0	0	0	0	0	422	0	0	1	Testes_R	Testes_R related diseases
553	TCONS_00000877	0	0	0	0	0	0	0	0	0	0	0	0	0	0	0	0	0	0	0	363	0	0	1	Testes_R	Testes_R related diseases
560	TCONS_00000497	0	0	0	0	0	0	0	0	0	0	0	0	0	0	0	0	0	0	87	0	0	0	1	Testes	Testes related diseases
568	TCONS_l2_00002021	0	0	0	0	0	0	0	0	0	0	0	0	0	0	0	0	0	0	0	225	0	0	1	Testes_R	Testes_R related diseases
576	TCONS_00000501	0	0	0	0	0	0	0	0	0	0	0	0	0	0	102	0	0	0	0	0	0	0	1	Ovary	Ovary related diseases
577	TCONS_00001449	0	0	0	0	0	0	0	0	0	0	0	0	265	0	0	0	0	0	0	0	0	0	1	Lung	Lung related diseases
578	TCONS_00000502	0	0	0	0	0	0	0	0	0	0	0	0	0	0	0	0	107	0	0	0	0	0	1	Prostate	Prostate related diseases
582	TCONS_00001451	0	0	0	0	0	0	0	0	0	0	0	0	0	0	0	0	0	0	289	0	0	0	1	Testes	Testes related diseases
586	TCONS_00001454	0	0	0	0	0	0	0	0	0	0	0	0	0	0	0	0	0	0	381	0	0	0	1	Testes	Testes related diseases
587	TCONS_00000887	0	0	0	0	0	0	0	0	0	0	0	0	0	0	0	0	0	0	0	451	0	0	1	Testes_R	Testes_R related diseases
610	TCONS_00001468	0	0	0	0	0	0	0	0	0	0	0	0	0	0	0	0	0	0	0	602	0	0	1	Testes_R	Testes_R related diseases
612	TCONS_l2_00002032	0	0	0	0	0	0	0	0	0	0	0	0	0	0	0	0	0	0	154	0	0	0	1	Testes	Testes related diseases
613	TCONS_l2_00000244	0	0	0	0	0	0	0	0	0	0	0	0	0	0	0	0	0	0	154	0	0	0	1	Testes	Testes related diseases
614	TCONS_00001475	0	0	0	0	0	0	0	0	0	0	0	0	0	0	0	0	0	0	0	204	0	0	1	Testes_R	Testes_R related diseases
635	TCONS_00000192	0	0	0	0	0	0	0	0	0	0	0	0	0	0	0	0	0	0	0	0	209	0	1	Thyroid	Thyroid related diseases
641	TCONS_00001483	0	0	0	0	0	0	0	0	0	0	306	0	0	0	0	0	0	0	0	0	0	0	1	Kidney	Kidney related diseases
642	TCONS_00000515	0	0	0	0	0	0	0	0	0	0	397	0	0	0	0	0	0	0	0	0	0	0	1	Kidney	Kidney related diseases
649	TCONS_l2_00002041	0	0	0	0	0	0	0	0	0	0	190	0	0	0	0	0	0	0	0	0	0	0	1	Kidney	Kidney related diseases
650	TCONS_l2_00000270	0	0	0	0	0	0	0	0	0	0	190	0	0	0	0	0	0	0	0	0	0	0	1	Kidney	Kidney related diseases
656	TCONS_00000196	0	0	0	0	0	0	0	0	0	0	0	0	71	0	0	0	0	0	0	0	0	0	1	Lung	Lung related diseases
657	TCONS_00000197	0	0	0	0	0	0	0	0	0	0	0	0	71	0	0	0	0	0	0	0	0	0	1	Lung	Lung related diseases
667	TCONS_00000934	0	0	0	0	0	0	0	0	0	0	0	0	0	0	0	0	0	0	104	0	0	0	1	Testes	Testes related diseases
672	TCONS_00001494	0	0	0	0	0	0	0	0	0	0	0	0	171	0	0	0	0	0	0	0	0	0	1	Lung	Lung related diseases
677	TCONS_00000942	0	0	0	0	0	0	0	0	0	0	0	359	0	0	0	0	0	0	0	0	0	0	1	Liver	Liver related diseases
682	TCONS_00000522	0	0	0	0	0	0	0	0	0	0	0	0	0	0	0	0	0	0	232	0	0	0	1	Testes	Testes related diseases
692	TCONS_00000200	0	0	0	0	0	0	0	0	0	0	0	32	0	0	0	0	0	0	0	0	0	0	1	Liver	Liver related diseases
696	TCONS_00000947	0	0	0	0	0	0	0	0	0	0	0	0	0	0	0	0	0	0	276	0	0	0	1	Testes	Testes related diseases
701	TCONS_00000949	0	0	0	0	0	0	0	0	0	0	200	0	0	0	0	0	0	0	0	0	0	0	1	Kidney	Kidney related diseases
712	TCONS_00000952	0	0	0	0	0	0	0	0	0	0	0	0	0	0	0	0	0	0	0	0	135	0	1	Thyroid	Thyroid related diseases
714	TCONS_00001499	0	0	0	0	0	0	0	0	0	0	0	0	0	0	0	0	0	0	0	0	204	0	1	Thyroid	Thyroid related diseases
715	TCONS_00000208	0	0	0	0	0	0	0	0	0	0	0	0	0	0	0	0	0	0	81	0	0	0	1	Testes	Testes related diseases
721	TCONS_00001503	0	0	0	0	270	0	0	0	0	0	0	0	0	0	0	0	0	0	0	0	0	0	1	Breast	Breast related diseases
747	TCONS_00000964	0	0	0	0	0	0	0	0	0	0	0	0	0	0	0	0	0	0	229	0	0	0	1	Testes	Testes related diseases
748	TCONS_00000213	0	0	0	0	0	0	0	0	0	0	0	0	0	0	0	0	0	0	258	0	0	0	1	Testes	Testes related diseases
749	TCONS_00000965	0	0	0	0	0	0	0	0	0	0	0	0	0	0	0	0	0	0	258	0	0	0	1	Testes	Testes related diseases
750	TCONS_00000966	0	0	0	0	0	0	0	0	0	0	261	0	0	0	0	0	0	0	0	0	0	0	1	Kidney	Kidney related diseases
751	TCONS_00000967	0	0	0	0	0	0	0	0	0	0	0	0	0	0	0	0	0	0	177	0	0	0	1	Testes	Testes related diseases
752	TCONS_00000968	0	0	0	0	0	0	0	0	0	0	0	0	0	0	218	0	0	0	0	0	0	0	1	Ovary	Ovary related diseases
755	TCONS_00000534	0	0	0	0	0	0	0	0	0	0	0	0	0	0	0	0	0	0	123	0	0	0	1	Testes	Testes related diseases
756	TCONS_00000533	0	0	0	0	0	0	0	0	0	0	0	0	0	0	0	0	0	0	123	0	0	0	1	Testes	Testes related diseases
757	TCONS_00000532	0	0	0	0	0	0	0	0	0	0	0	0	0	0	0	0	0	0	123	0	0	0	1	Testes	Testes related diseases
761	TCONS_00000218	0	0	0	0	0	0	0	0	0	0	0	0	0	0	0	0	0	0	147	0	0	0	1	Testes	Testes related diseases
762	TCONS_00000970	0	0	0	0	0	0	0	223	0	0	0	0	0	0	0	0	0	0	0	0	0	0	1	Heart	Heart related diseases
784	TCONS_00001522	0	0	0	0	0	0	0	0	0	0	0	0	0	0	0	0	0	0	0	451	0	0	1	Testes_R	Testes_R related diseases
785	TCONS_l2_00000323	0	0	0	0	0	0	0	0	0	0	0	0	0	0	0	0	0	0	190	0	0	0	1	Testes	Testes related diseases
786	TCONS_00000544	0	0	0	0	0	0	0	0	0	0	0	0	0	0	0	0	0	0	164	0	0	0	1	Testes	Testes related diseases
787	TCONS_00000221	0	0	0	0	0	0	0	0	0	0	0	0	0	0	0	0	0	0	97	0	0	0	1	Testes	Testes related diseases
788	TCONS_00001523	0	0	0	0	0	0	0	0	0	0	0	0	0	0	0	0	0	0	298	0	0	0	1	Testes	Testes related diseases
792	TCONS_00000976	0	0	0	0	0	0	0	0	0	0	301	0	0	0	0	0	0	0	0	0	0	0	1	Kidney	Kidney related diseases
796	TCONS_00000984	0	0	0	0	0	0	0	0	0	0	0	0	0	0	0	0	0	0	149	0	0	0	1	Testes	Testes related diseases
801	TCONS_l2_00002080	0	0	0	0	0	0	0	0	0	0	0	0	0	0	0	0	0	0	0	0	159	0	1	Thyroid	Thyroid related diseases
802	TCONS_l2_00000337	0	0	0	0	0	0	0	0	0	0	0	0	0	0	0	0	0	0	0	0	159	0	1	Thyroid	Thyroid related diseases
803	TCONS_l2_00002081	0	0	0	0	0	0	0	0	0	0	0	0	0	0	0	0	0	0	0	0	159	0	1	Thyroid	Thyroid related diseases
817	TCONS_00001527	0	0	0	0	0	0	0	0	0	0	0	0	0	0	0	0	241	0	0	0	0	0	1	Prostate	Prostate related diseases
818	TCONS_00001528	0	0	0	0	0	0	0	0	0	0	0	0	0	0	0	0	0	0	316	0	0	0	1	Testes	Testes related diseases
826	TCONS_00001534	0	0	0	0	0	0	0	0	0	0	0	0	0	0	0	0	0	0	223	0	0	0	1	Testes	Testes related diseases
847	TCONS_00001550	0	0	0	0	0	0	0	0	0	0	0	0	0	0	0	0	0	0	0	538	0	0	1	Testes_R	Testes_R related diseases
852	TCONS_00001009	0	0	0	0	0	0	0	0	0	0	0	0	162	0	0	0	0	0	0	0	0	0	1	Lung	Lung related diseases
859	TCONS_00001557	0	0	0	0	0	0	0	0	0	0	0	0	0	0	0	0	0	0	191	0	0	0	1	Testes	Testes related diseases
869	TCONS_00001014	0	0	396	0	0	0	0	0	0	0	0	0	0	0	0	0	0	0	0	0	0	0	1	Brain	Brain related diseases
876	TCONS_00001017	0	194	0	0	0	0	0	0	0	0	0	0	0	0	0	0	0	0	0	0	0	0	1	Adrenal	Adrenal related diseases
888	TCONS_00001568	0	0	0	0	0	0	0	0	0	0	0	0	0	0	0	0	0	0	0	0	0	247	1	Whitebloodcell	Whitebloodcell related diseases
901	TCONS_00000561	0	96	0	0	0	0	0	0	0	0	0	0	0	0	0	0	0	0	0	0	0	0	1	Adrenal	Adrenal related diseases
934	TCONS_00000247	0	0	0	0	0	0	0	0	0	0	0	0	0	0	0	0	0	0	202	0	0	0	1	Testes	Testes related diseases
935	TCONS_00000574	0	0	0	0	0	0	0	0	0	0	188	0	0	0	0	0	0	0	0	0	0	0	1	Kidney	Kidney related diseases
958	TCONS_00001045	0	0	0	0	0	0	0	0	0	0	0	0	0	0	0	0	0	0	289	0	0	0	1	Testes	Testes related diseases
966	TCONS_00001052	228	0	0	0	0	0	0	0	0	0	0	0	0	0	0	0	0	0	0	0	0	0	1	Adipose	Adipose related diseases
969	TCONS_00001602	0	0	0	0	0	0	0	0	0	0	0	0	0	0	0	0	0	0	239	0	0	0	1	Testes	Testes related diseases
972	TCONS_00001604	0	0	0	0	0	0	0	0	0	0	0	0	399	0	0	0	0	0	0	0	0	0	1	Lung	Lung related diseases
988	TCONS_00001081	0	0	0	0	0	0	0	0	0	0	0	0	0	0	0	0	0	0	0	0	215	0	1	Thyroid	Thyroid related diseases
992	TCONS_00001082	0	0	0	0	0	0	0	0	0	0	0	0	0	0	0	0	0	0	387	0	0	0	1	Testes	Testes related diseases
1002	TCONS_00001083	0	0	0	0	0	0	0	0	0	0	0	0	0	0	0	0	0	0	180	0	0	0	1	Testes	Testes related diseases
1003	TCONS_00001617	0	0	0	0	0	0	0	0	0	0	0	0	0	0	0	0	0	0	412	0	0	0	1	Testes	Testes related diseases
1004	TCONS_00002424	0	0	0	0	0	0	0	0	0	0	0	0	0	0	0	0	0	0	412	0	0	0	1	Testes	Testes related diseases
1033	TCONS_00000600	0	0	0	0	0	0	0	0	0	0	0	0	0	0	0	0	0	0	0	0	0	95	1	Whitebloodcell	Whitebloodcell related diseases
1052	TCONS_l2_00000487	0	298	0	0	0	0	0	0	0	0	0	0	0	0	0	0	0	0	0	0	0	0	1	Adrenal	Adrenal related diseases
1053	TCONS_l2_00000488	0	0	0	0	0	0	0	0	0	0	0	0	786	0	0	0	0	0	0	0	0	0	1	Lung	Lung related diseases
1054	TCONS_l2_00002132	0	0	0	0	0	0	0	0	0	0	0	0	786	0	0	0	0	0	0	0	0	0	1	Lung	Lung related diseases
1106	TCONS_00002455	0	0	0	0	0	0	0	0	0	0	0	459	0	0	0	0	0	0	0	0	0	0	1	Liver	Liver related diseases
1116	TCONS_00001131	0	252	0	0	0	0	0	0	0	0	0	0	0	0	0	0	0	0	0	0	0	0	1	Adrenal	Adrenal related diseases
1206	TCONS_00001668	0	0	0	0	0	0	0	337	0	0	0	0	0	0	0	0	0	0	0	0	0	0	1	Heart	Heart related diseases
1276	TCONS_00001678	0	0	0	0	205	0	0	0	0	0	0	0	0	0	0	0	0	0	0	0	0	0	1	Breast	Breast related diseases
1280	TCONS_l2_00001539	0	0	0	0	0	0	0	0	0	0	0	0	0	0	0	0	0	0	193	0	0	0	1	Testes	Testes related diseases
1282	TCONS_00000641	0	0	0	0	0	0	0	0	0	0	0	0	0	0	0	0	0	0	26	0	0	0	1	Testes	Testes related diseases
1290	TCONS_00000317	0	0	85	0	0	0	0	0	0	0	0	0	0	0	0	0	0	0	0	0	0	0	1	Brain	Brain related diseases
1299	TCONS_00000646	0	0	0	0	0	0	0	0	0	0	0	0	0	0	0	0	0	0	11	0	0	0	1	Testes	Testes related diseases
1302	TCONS_00001692	0	0	0	0	0	0	0	0	0	0	0	0	0	0	0	0	0	0	381	0	0	0	1	Testes	Testes related diseases
1315	TCONS_00001175	0	0	0	0	0	0	0	0	0	0	0	0	0	0	0	0	0	0	233	0	0	0	1	Testes	Testes related diseases
1316	TCONS_00001176	0	0	0	0	0	0	0	0	0	0	0	0	0	0	0	0	0	0	297	0	0	0	1	Testes	Testes related diseases
1329	TCONS_00000651	0	0	0	0	0	0	0	0	0	0	0	0	90	0	0	0	0	0	0	0	0	0	1	Lung	Lung related diseases
1339	TCONS_00001180	0	0	0	0	0	0	0	0	0	0	0	0	0	0	0	0	0	0	300	0	0	0	1	Testes	Testes related diseases
1340	TCONS_00000325	0	0	0	0	0	0	0	0	0	0	0	0	0	0	0	0	0	0	300	0	0	0	1	Testes	Testes related diseases
1344	TCONS_00001709	0	0	0	0	0	0	0	0	0	0	0	0	0	0	0	0	0	0	246	0	0	0	1	Testes	Testes related diseases
1345	TCONS_00001710	0	0	0	0	0	0	0	504	0	0	0	0	0	0	0	0	0	0	0	0	0	0	1	Heart	Heart related diseases
1349	TCONS_l2_00000673	0	0	0	0	0	0	0	0	0	0	0	0	0	0	0	0	246	0	0	0	0	0	1	Prostate	Prostate related diseases
1356	TCONS_00001189	0	0	0	0	0	0	0	0	0	0	0	0	0	0	0	0	0	0	283	0	0	0	1	Testes	Testes related diseases
1359	TCONS_00000673	0	0	0	0	0	0	0	0	0	0	0	104	0	0	0	0	0	0	0	0	0	0	1	Liver	Liver related diseases
1364	TCONS_00000330	0	0	0	0	0	0	0	0	0	0	919	0	0	0	0	0	0	0	0	0	0	0	1	Kidney	Kidney related diseases
1369	TCONS_00000332	0	0	0	0	0	0	0	0	0	0	0	0	34	0	0	0	0	0	0	0	0	0	1	Lung	Lung related diseases
1395	TCONS_00001210	0	0	0	0	0	0	0	0	0	0	0	0	0	0	0	0	0	0	0	0	0	305	1	Whitebloodcell	Whitebloodcell related diseases
1396	TCONS_00001737	0	0	0	0	0	0	0	0	0	0	0	0	0	0	0	0	0	0	252	0	0	0	1	Testes	Testes related diseases
1397	TCONS_00000058	0	0	0	0	0	0	0	304	0	0	0	0	0	0	0	0	0	0	0	0	0	0	1	Heart	Heart related diseases
1398	TCONS_00001211	0	0	0	0	0	0	0	304	0	0	0	0	0	0	0	0	0	0	0	0	0	0	1	Heart	Heart related diseases
1399	TCONS_00002198	0	0	0	0	0	0	0	304	0	0	0	0	0	0	0	0	0	0	0	0	0	0	1	Heart	Heart related diseases
1407	TCONS_l2_00000709	0	0	0	0	0	0	0	249	0	0	0	0	0	0	0	0	0	0	0	0	0	0	1	Heart	Heart related diseases
1408	TCONS_l2_00002254	0	0	0	0	0	0	0	249	0	0	0	0	0	0	0	0	0	0	0	0	0	0	1	Heart	Heart related diseases
1409	TCONS_00001215	0	0	0	0	0	0	0	0	0	0	0	0	0	0	0	0	0	0	204	0	0	0	1	Testes	Testes related diseases
1414	TCONS_00001741	0	0	0	0	0	0	0	0	0	0	0	0	0	0	0	0	0	0	310	0	0	0	1	Testes	Testes related diseases
1422	TCONS_00001756	0	194	0	0	0	0	0	0	0	0	0	0	0	0	0	0	0	0	0	0	0	0	1	Adrenal	Adrenal related diseases
1424	TCONS_00001757	0	0	0	0	0	0	0	0	0	0	0	0	0	0	0	0	0	0	348	0	0	0	1	Testes	Testes related diseases
1442	TCONS_00001225	0	0	0	0	0	0	0	0	0	0	0	0	0	0	0	0	0	0	328	0	0	0	1	Testes	Testes related diseases
1443	TCONS_00000355	0	0	0	0	0	0	0	0	0	0	0	0	0	0	0	0	0	0	126	0	0	0	1	Testes	Testes related diseases
1451	TCONS_00001761	0	0	0	0	0	0	0	0	0	0	0	0	0	0	0	0	0	0	261	0	0	0	1	Testes	Testes related diseases
1466	TCONS_l2_00002271	0	0	0	0	0	0	0	0	0	0	0	83	0	0	0	0	0	0	0	0	0	0	1	Liver	Liver related diseases
1468	TCONS_00001232	0	0	0	0	250	0	0	0	0	0	0	0	0	0	0	0	0	0	0	0	0	0	1	Breast	Breast related diseases
1470	TCONS_00000710	0	0	0	0	0	0	0	0	347	0	0	0	0	0	0	0	0	0	0	0	0	0	1	HLF_r1	HLF_r1 related diseases
1474	TCONS_00000364	0	0	0	0	0	0	0	0	0	0	0	0	0	0	0	0	0	0	153	0	0	0	1	Testes	Testes related diseases
1475	TCONS_00000365	0	0	0	0	0	0	0	0	0	0	0	0	0	0	0	0	0	0	153	0	0	0	1	Testes	Testes related diseases
1476	TCONS_00000112	0	0	0	0	0	0	0	0	0	0	0	0	0	0	0	0	0	0	0	0	0	68	1	Whitebloodcell	Whitebloodcell related diseases
1478	TCONS_l2_00001700	0	0	0	0	0	0	0	0	0	0	0	0	0	0	0	0	0	0	230	0	0	0	1	Testes	Testes related diseases
1518	TCONS_00001789	0	0	0	0	0	0	0	0	0	0	0	0	0	0	0	0	0	0	423	0	0	0	1	Testes	Testes related diseases
1519	TCONS_00001253	0	0	0	0	0	0	0	0	0	0	0	0	0	0	0	0	0	0	274	0	0	0	1	Testes	Testes related diseases
1525	TCONS_00001791	0	0	185	0	0	0	0	0	0	0	0	0	0	0	0	0	0	0	0	0	0	0	1	Brain	Brain related diseases
1536	TCONS_l2_00002292	0	0	0	0	0	0	0	0	0	0	0	0	0	0	0	0	0	0	423	0	0	0	1	Testes	Testes related diseases
1537	TCONS_l2_00000794	0	0	0	0	0	0	0	0	0	0	0	0	0	0	0	0	0	0	423	0	0	0	1	Testes	Testes related diseases
1538	TCONS_l2_00002293	0	0	0	0	0	0	0	0	0	0	0	0	0	0	0	0	0	0	423	0	0	0	1	Testes	Testes related diseases
1548	TCONS_00001801	0	0	0	0	0	0	0	0	0	0	0	0	0	0	0	0	0	0	177	0	0	0	1	Testes	Testes related diseases
1584	TCONS_00000388	0	0	0	0	0	0	0	0	0	0	0	0	0	0	0	0	0	0	126	0	0	0	1	Testes	Testes related diseases
1589	TCONS_00000393	0	0	0	0	0	0	0	0	0	0	0	0	0	0	0	0	0	0	0	189	0	0	1	Testes_R	Testes_R related diseases
1590	TCONS_00001275	0	0	0	0	0	0	0	0	0	0	0	0	0	0	0	0	0	0	0	0	256	0	1	Thyroid	Thyroid related diseases
1591	TCONS_00000731	0	0	0	0	0	0	0	0	0	0	0	0	0	0	0	0	0	0	196	0	0	0	1	Testes	Testes related diseases
1610	TCONS_00001283	0	0	0	0	0	0	0	0	0	0	283	0	0	0	0	0	0	0	0	0	0	0	1	Kidney	Kidney related diseases
1612	TCONS_00001284	0	0	0	0	0	0	0	0	0	0	0	0	0	0	0	0	0	0	151	0	0	0	1	Testes	Testes related diseases
1673	TCONS_00001839	0	0	0	0	0	0	0	0	0	0	0	0	0	0	0	0	0	0	224	0	0	0	1	Testes	Testes related diseases
1684	TCONS_00001844	0	0	0	0	0	0	0	0	0	0	0	0	0	0	0	0	0	0	326	0	0	0	1	Testes	Testes related diseases
1693	TCONS_00000747	0	0	0	0	0	0	0	0	0	0	0	0	0	0	0	0	0	0	113	0	0	0	1	Testes	Testes related diseases
1697	TCONS_00001313	0	0	0	0	0	0	0	0	0	0	0	0	0	0	0	0	0	0	274	0	0	0	1	Testes	Testes related diseases
1708	TCONS_00001853	0	0	0	0	0	0	0	0	0	0	0	0	0	0	0	0	0	0	215	0	0	0	1	Testes	Testes related diseases
1711	TCONS_00001854	0	0	0	0	0	0	0	0	0	0	0	0	329	0	0	0	0	0	0	0	0	0	1	Lung	Lung related diseases
1718	TCONS_00001856	0	0	0	0	0	0	0	0	0	0	0	0	0	0	0	0	0	0	184	0	0	0	1	Testes	Testes related diseases
1730	TCONS_00002621	0	0	0	0	0	0	0	0	0	0	0	0	0	0	0	0	0	0	329	0	0	0	1	Testes	Testes related diseases
1740	TCONS_00000417	0	0	0	0	0	0	0	0	190	0	0	0	0	0	0	0	0	0	0	0	0	0	1	HLF_r1	HLF_r1 related diseases
1741	TCONS_00000761	0	0	0	0	0	0	0	0	53	0	0	0	0	0	0	0	0	0	0	0	0	0	1	HLF_r1	HLF_r1 related diseases
1753	TCONS_l2_00000903	0	0	0	0	0	0	0	0	0	0	0	0	0	0	0	0	0	0	213	0	0	0	1	Testes	Testes related diseases
1761	TCONS_00000420	0	0	0	0	0	0	0	0	0	0	0	0	0	0	0	0	0	0	0	494	0	0	1	Testes_R	Testes_R related diseases
1772	TCONS_00002622	0	0	0	0	0	0	0	0	0	0	0	295	0	0	0	0	0	0	0	0	0	0	1	Liver	Liver related diseases
1790	TCONS_00002266	0	0	0	0	0	0	0	0	0	0	0	0	0	0	0	0	0	0	0	1000	0	0	1	Testes_R	Testes_R related diseases
1791	TCONS_00002264	0	0	0	0	0	0	0	0	0	0	0	0	0	0	0	0	0	0	0	1000	0	0	1	Testes_R	Testes_R related diseases
1792	TCONS_00002265	0	0	0	0	0	0	0	0	0	0	0	0	0	0	0	0	0	0	0	1000	0	0	1	Testes_R	Testes_R related diseases
1793	TCONS_00002263	0	0	0	0	0	0	0	0	0	0	0	0	0	0	0	0	0	0	0	1000	0	0	1	Testes_R	Testes_R related diseases
1803	TCONS_00000770	0	0	0	0	0	0	0	0	0	0	223	0	0	0	0	0	0	0	0	0	0	0	1	Kidney	Kidney related diseases
1814	TCONS_00001347	0	0	0	0	0	0	0	0	0	0	0	0	0	0	0	0	0	0	195	0	0	0	1	Testes	Testes related diseases
1815	TCONS_00001895	0	0	0	0	0	0	0	0	0	0	0	0	0	0	0	0	0	0	220	0	0	0	1	Testes	Testes related diseases
1816	TCONS_00001896	0	0	0	0	0	0	0	0	0	0	0	0	0	0	0	0	0	0	139	0	0	0	1	Testes	Testes related diseases
1838	TCONS_00001897	0	0	0	0	0	0	0	0	0	0	0	0	0	0	0	0	0	0	166	0	0	0	1	Testes	Testes related diseases
1843	TCONS_00001900	0	0	0	0	0	0	0	0	0	0	0	0	0	0	0	0	0	0	213	0	0	0	1	Testes	Testes related diseases
1873	TCONS_l2_00001916	0	0	0	0	0	0	0	0	0	0	0	0	0	0	0	0	0	0	257	0	0	0	1	Testes	Testes related diseases
1874	TCONS_00001364	0	0	0	0	0	0	0	0	0	0	0	0	0	0	0	0	0	0	172	0	0	0	1	Testes	Testes related diseases
1878	TCONS_00003194	0	0	95	0	0	0	0	0	0	0	0	0	0	0	0	0	0	0	0	0	0	0	1	Brain	Brain related diseases
1890	TCONS_00003637	0	0	0	0	0	0	0	295	0	0	0	0	0	0	0	0	0	0	0	0	0	0	1	Heart	Heart related diseases
1896	TCONS_00003362	0	0	111	0	0	0	0	0	0	0	0	0	0	0	0	0	0	0	0	0	0	0	1	Brain	Brain related diseases
1951	TCONS_00004124	0	0	0	0	0	0	0	0	0	0	0	0	0	0	0	0	0	0	208	0	0	0	1	Testes	Testes related diseases
1954	TCONS_00002817	0	0	0	0	0	0	0	0	0	0	0	0	0	0	0	0	0	0	0	0	40	0	1	Thyroid	Thyroid related diseases
1955	TCONS_00004148	429	0	0	0	0	0	0	0	0	0	0	0	0	0	0	0	0	0	0	0	0	0	1	Adipose	Adipose related diseases
1964	TCONS_00004156	0	0	0	0	0	0	0	0	0	0	0	0	0	0	0	0	0	0	0	0	0	365	1	Whitebloodcell	Whitebloodcell related diseases
1965	TCONS_00003588	0	0	0	0	0	0	0	0	0	0	0	0	0	0	0	0	0	0	154	0	0	0	1	Testes	Testes related diseases
1981	TCONS_l2_00014508	0	0	0	0	0	0	0	0	0	0	0	0	0	0	0	0	0	0	194	0	0	0	1	Testes	Testes related diseases
2003	TCONS_l2_00015800	0	0	0	0	0	0	0	0	0	0	0	0	0	0	0	0	0	0	398	0	0	0	1	Testes	Testes related diseases
2004	TCONS_l2_00014572	0	0	0	0	0	0	0	0	0	0	0	0	0	0	0	0	0	0	398	0	0	0	1	Testes	Testes related diseases
2005	TCONS_00003691	0	0	0	0	205	0	0	0	0	0	0	0	0	0	0	0	0	0	0	0	0	0	1	Breast	Breast related diseases
2022	TCONS_00003731	0	0	0	0	0	0	0	0	0	0	0	0	0	0	0	0	0	421	0	0	0	0	1	SkeletalMuscle	SkeletalMuscle related diseases
2049	TCONS_00003350	0	0	19	0	0	0	0	0	0	0	0	0	0	0	0	0	0	0	0	0	0	0	1	Brain	Brain related diseases
2050	TCONS_00003812	0	0	0	0	0	0	0	0	0	0	0	0	0	0	0	0	0	0	239	0	0	0	1	Testes	Testes related diseases
2053	TCONS_00003360	0	0	0	0	0	0	0	0	0	0	0	0	0	0	0	0	0	0	0	0	234	0	1	Thyroid	Thyroid related diseases
2054	TCONS_00004370	0	0	0	0	0	0	0	0	0	0	0	0	0	0	0	0	0	0	235	0	0	0	1	Testes	Testes related diseases
2083	TCONS_00004434	0	0	0	0	0	0	0	0	0	0	0	0	0	0	0	0	0	0	0	0	0	421	1	Whitebloodcell	Whitebloodcell related diseases
2084	TCONS_00002999	0	0	0	0	0	0	0	0	0	0	0	0	0	0	0	0	102	0	0	0	0	0	1	Prostate	Prostate related diseases
2107	TCONS_00003029	0	0	0	0	0	0	0	0	0	0	0	412	0	0	0	0	0	0	0	0	0	0	1	Liver	Liver related diseases
2111	TCONS_l2_00016030	0	0	0	0	0	0	0	0	0	0	0	0	0	0	0	0	0	0	97	0	0	0	1	Testes	Testes related diseases
2122	TCONS_00003066	0	0	0	0	0	0	0	0	0	0	0	0	0	0	0	0	0	0	271	0	0	0	1	Testes	Testes related diseases
2123	TCONS_00003975	0	0	0	0	0	0	0	0	0	0	0	0	0	0	0	0	0	0	271	0	0	0	1	Testes	Testes related diseases
2124	TCONS_00004539	0	0	0	0	0	0	0	0	0	0	0	0	0	0	0	0	0	0	143	0	0	0	1	Testes	Testes related diseases
2151	TCONS_00004033	0	0	0	0	0	0	0	0	0	0	0	0	0	0	0	0	0	0	0	570	0	0	1	Testes_R	Testes_R related diseases
2152	TCONS_00004596	0	0	0	0	0	0	0	664	0	0	0	0	0	0	0	0	0	0	0	0	0	0	1	Heart	Heart related diseases
2153	TCONS_00004041	0	0	0	0	0	0	0	0	0	0	424	0	0	0	0	0	0	0	0	0	0	0	1	Kidney	Kidney related diseases
2156	TCONS_00004049	0	0	0	0	0	0	0	241	0	0	0	0	0	0	0	0	0	0	0	0	0	0	1	Heart	Heart related diseases
2161	TCONS_00003514	0	0	0	0	0	0	0	0	0	0	0	0	0	0	0	0	0	0	142	0	0	0	1	Testes	Testes related diseases
2168	TCONS_00003524	0	0	0	0	0	0	0	593	0	0	0	0	0	0	0	0	0	0	0	0	0	0	1	Heart	Heart related diseases
2169	TCONS_00005376	0	0	0	0	0	0	0	593	0	0	0	0	0	0	0	0	0	0	0	0	0	0	1	Heart	Heart related diseases
2170	TCONS_00005375	0	0	0	0	0	0	0	593	0	0	0	0	0	0	0	0	0	0	0	0	0	0	1	Heart	Heart related diseases
2171	TCONS_00005379	0	0	0	0	0	0	0	593	0	0	0	0	0	0	0	0	0	0	0	0	0	0	1	Heart	Heart related diseases
2172	TCONS_00005378	0	0	0	0	0	0	0	593	0	0	0	0	0	0	0	0	0	0	0	0	0	0	1	Heart	Heart related diseases
2173	TCONS_00004652	0	0	0	0	0	0	0	593	0	0	0	0	0	0	0	0	0	0	0	0	0	0	1	Heart	Heart related diseases
2185	TCONS_00003529	0	208	0	0	0	0	0	0	0	0	0	0	0	0	0	0	0	0	0	0	0	0	1	Adrenal	Adrenal related diseases
2200	TCONS_00003144	0	0	0	0	0	0	0	0	0	0	0	0	0	0	0	0	89	0	0	0	0	0	1	Prostate	Prostate related diseases
2203	TCONS_00003145	0	0	0	0	0	0	0	0	0	0	0	0	0	0	0	0	0	0	412	0	0	0	1	Testes	Testes related diseases
2204	TCONS_00003146	0	0	0	0	0	0	0	0	0	0	0	0	0	0	0	0	0	0	412	0	0	0	1	Testes	Testes related diseases
2236	TCONS_00003153	0	0	142	0	0	0	0	0	0	0	0	0	0	0	0	0	0	0	0	0	0	0	1	Brain	Brain related diseases
2241	TCONS_00004099	0	0	162	0	0	0	0	0	0	0	0	0	0	0	0	0	0	0	0	0	0	0	1	Brain	Brain related diseases
2277	TCONS_00003553	0	0	0	0	0	0	0	0	0	0	0	0	0	0	0	0	0	0	253	0	0	0	1	Testes	Testes related diseases
2278	TCONS_00003169	0	0	0	0	0	0	0	0	0	0	229	0	0	0	0	0	0	0	0	0	0	0	1	Kidney	Kidney related diseases
2286	TCONS_00004111	0	0	0	0	0	0	0	0	0	0	0	0	0	0	0	0	0	0	199	0	0	0	1	Testes	Testes related diseases
2288	TCONS_00003173	0	0	0	0	0	0	0	0	0	0	0	0	0	0	0	0	0	0	213	0	0	0	1	Testes	Testes related diseases
2289	TCONS_00004112	0	0	0	0	0	0	0	0	0	0	0	0	0	0	0	0	0	0	213	0	0	0	1	Testes	Testes related diseases
2302	TCONS_00003176	0	0	0	0	0	0	0	0	0	0	0	0	0	0	0	0	0	0	0	439	0	0	1	Testes_R	Testes_R related diseases
2303	TCONS_00003177	0	0	0	0	0	0	0	0	0	0	0	0	0	0	0	0	0	0	0	439	0	0	1	Testes_R	Testes_R related diseases
2304	TCONS_00004113	0	0	0	0	0	0	0	0	0	0	0	0	0	0	0	0	0	0	0	439	0	0	1	Testes_R	Testes_R related diseases
2321	TCONS_00004684	234	0	0	0	0	0	0	0	0	0	0	0	0	0	0	0	0	0	0	0	0	0	1	Adipose	Adipose related diseases
2338	TCONS_00003193	0	0	95	0	0	0	0	0	0	0	0	0	0	0	0	0	0	0	0	0	0	0	1	Brain	Brain related diseases
2339	TCONS_00002742	0	0	95	0	0	0	0	0	0	0	0	0	0	0	0	0	0	0	0	0	0	0	1	Brain	Brain related diseases
2340	TCONS_00002660	0	0	95	0	0	0	0	0	0	0	0	0	0	0	0	0	0	0	0	0	0	0	1	Brain	Brain related diseases
2342	TCONS_00002812	0	0	0	0	0	0	0	0	0	0	0	377	0	0	0	0	0	0	0	0	0	0	1	Liver	Liver related diseases
2351	TCONS_00003558	0	0	0	0	0	0	0	0	0	0	0	0	0	0	0	0	0	0	177	0	0	0	1	Testes	Testes related diseases
2352	TCONS_00002813	0	0	0	0	0	0	0	0	0	0	141	0	0	0	0	0	0	0	0	0	0	0	1	Kidney	Kidney related diseases
2395	TCONS_00002824	0	198	0	0	0	0	0	0	0	0	0	0	0	0	0	0	0	0	0	0	0	0	1	Adrenal	Adrenal related diseases
2396	TCONS_00003579	0	198	0	0	0	0	0	0	0	0	0	0	0	0	0	0	0	0	0	0	0	0	1	Adrenal	Adrenal related diseases
2397	TCONS_00002825	0	0	0	0	0	0	0	0	0	0	0	0	0	0	0	0	0	0	128	0	0	0	1	Testes	Testes related diseases
2399	TCONS_00004149	0	0	0	0	0	0	0	0	0	0	0	0	0	0	0	0	0	0	275	0	0	0	1	Testes	Testes related diseases
2416	TCONS_00003211	0	0	0	0	0	0	0	0	0	0	0	0	0	0	134	0	0	0	0	0	0	0	1	Ovary	Ovary related diseases
2418	TCONS_00004153	0	0	189	0	0	0	0	0	0	0	0	0	0	0	0	0	0	0	0	0	0	0	1	Brain	Brain related diseases
2421	TCONS_00002831	0	0	159	0	0	0	0	0	0	0	0	0	0	0	0	0	0	0	0	0	0	0	1	Brain	Brain related diseases
2422	TCONS_00002832	0	0	159	0	0	0	0	0	0	0	0	0	0	0	0	0	0	0	0	0	0	0	1	Brain	Brain related diseases
2425	TCONS_00002834	0	0	0	0	0	0	0	0	0	0	0	0	0	0	0	0	0	0	124	0	0	0	1	Testes	Testes related diseases
2427	TCONS_00003216	0	0	0	0	87	0	0	0	0	0	0	0	0	0	0	0	0	0	0	0	0	0	1	Breast	Breast related diseases
2434	TCONS_00003587	0	444	0	0	0	0	0	0	0	0	0	0	0	0	0	0	0	0	0	0	0	0	1	Adrenal	Adrenal related diseases
2435	TCONS_00004157	0	0	0	0	0	0	0	0	0	0	0	0	289	0	0	0	0	0	0	0	0	0	1	Lung	Lung related diseases
2439	TCONS_00004162	0	0	0	0	0	0	0	0	0	0	0	0	0	0	0	0	0	0	147	0	0	0	1	Testes	Testes related diseases
2451	TCONS_00004163	0	0	0	0	0	0	0	0	0	0	207	0	0	0	0	0	0	0	0	0	0	0	1	Kidney	Kidney related diseases
2472	TCONS_00004713	0	0	0	0	0	0	0	0	0	0	0	449	0	0	0	0	0	0	0	0	0	0	1	Liver	Liver related diseases
2473	TCONS_00004173	0	0	0	0	0	0	0	0	0	0	0	194	0	0	0	0	0	0	0	0	0	0	1	Liver	Liver related diseases
2480	TCONS_00002747	0	0	0	0	0	0	0	0	0	0	0	0	0	0	0	0	0	0	16	0	0	0	1	Testes	Testes related diseases
2482	TCONS_00004715	0	0	0	0	0	0	0	0	0	0	0	0	0	0	0	0	0	0	0	418	0	0	1	Testes_R	Testes_R related diseases
2491	TCONS_00003234	0	0	0	0	0	0	0	0	0	0	0	0	0	0	0	0	0	0	0	325	0	0	1	Testes_R	Testes_R related diseases
2507	TCONS_00003237	0	0	0	0	0	0	0	0	0	0	0	0	108	0	0	0	0	0	0	0	0	0	1	Lung	Lung related diseases
2517	TCONS_00003618	0	0	0	0	0	0	0	0	0	0	0	0	186	0	0	0	0	0	0	0	0	0	1	Lung	Lung related diseases
2547	TCONS_00003249	0	0	0	0	0	0	0	0	0	0	0	0	0	0	0	0	0	0	0	384	0	0	1	Testes_R	Testes_R related diseases
2569	TCONS_00004747	0	0	0	0	0	0	0	0	0	0	269	0	0	0	0	0	0	0	0	0	0	0	1	Kidney	Kidney related diseases
2570	TCONS_l2_00015761	0	0	0	0	0	0	0	0	0	0	0	0	0	0	0	0	0	0	194	0	0	0	1	Testes	Testes related diseases
2571	TCONS_l2_00014507	0	0	0	0	0	0	0	0	0	0	0	0	0	0	0	0	0	0	194	0	0	0	1	Testes	Testes related diseases
2585	TCONS_00004750	0	0	0	0	0	0	0	0	0	0	0	0	0	0	0	0	0	0	0	392	0	0	1	Testes_R	Testes_R related diseases
2589	TCONS_00004755	0	0	0	0	0	0	0	0	0	0	0	689	0	0	0	0	0	0	0	0	0	0	1	Liver	Liver related diseases
2593	TCONS_l2_00015312	0	0	0	0	0	0	0	0	0	0	0	0	0	0	0	0	0	0	439	0	0	0	1	Testes	Testes related diseases
2594	TCONS_l2_00013593	0	0	0	0	0	0	0	0	0	0	0	0	0	0	0	0	0	0	439	0	0	0	1	Testes	Testes related diseases
2595	TCONS_l2_00013594	0	0	0	0	0	0	0	0	0	0	0	0	0	0	0	0	0	0	439	0	0	0	1	Testes	Testes related diseases
2596	TCONS_l2_00013595	0	0	0	0	0	0	0	0	0	0	0	0	0	0	0	0	0	0	439	0	0	0	1	Testes	Testes related diseases
2600	TCONS_00003259	0	0	0	0	0	0	0	0	0	0	0	0	0	0	0	0	0	0	0	58	0	0	1	Testes_R	Testes_R related diseases
2602	TCONS_00003260	0	0	0	0	0	0	0	0	0	0	0	0	0	0	0	0	0	0	194	0	0	0	1	Testes	Testes related diseases
2604	TCONS_00004216	0	227	0	0	0	0	0	0	0	0	0	0	0	0	0	0	0	0	0	0	0	0	1	Adrenal	Adrenal related diseases
2606	TCONS_00004220	0	0	0	0	0	0	0	0	0	0	0	0	0	0	0	0	0	0	170	0	0	0	1	Testes	Testes related diseases
2613	TCONS_00003660	0	0	0	0	0	167	0	0	0	0	0	0	0	0	0	0	0	0	0	0	0	0	1	Colon	Colon related diseases
2626	TCONS_00003661	0	0	0	0	0	0	0	0	0	0	0	0	0	0	0	0	0	0	0	0	0	317	1	Whitebloodcell	Whitebloodcell related diseases
2628	TCONS_00003662	0	0	0	0	0	0	0	0	0	0	0	0	0	0	0	0	0	0	0	0	0	271	1	Whitebloodcell	Whitebloodcell related diseases
2635	TCONS_00003271	0	0	66	0	0	0	0	0	0	0	0	0	0	0	0	0	0	0	0	0	0	0	1	Brain	Brain related diseases
2636	TCONS_00003272	0	0	66	0	0	0	0	0	0	0	0	0	0	0	0	0	0	0	0	0	0	0	1	Brain	Brain related diseases
2687	TCONS_00003283	0	0	0	0	0	0	0	0	0	0	0	0	0	0	0	0	0	0	133	0	0	0	1	Testes	Testes related diseases
2689	TCONS_00003675	0	0	0	0	0	0	0	0	0	0	0	0	0	0	0	0	0	0	198	0	0	0	1	Testes	Testes related diseases
2690	TCONS_l2_00014571	0	0	0	0	0	0	0	0	0	0	0	0	0	0	0	0	0	0	398	0	0	0	1	Testes	Testes related diseases
2693	TCONS_00003680	0	0	0	0	0	0	0	0	0	0	0	0	534	0	0	0	0	0	0	0	0	0	1	Lung	Lung related diseases
2695	TCONS_00003682	0	0	0	0	207	0	0	0	0	0	0	0	0	0	0	0	0	0	0	0	0	0	1	Breast	Breast related diseases
2700	TCONS_00002752	0	0	0	0	0	0	0	0	0	0	0	0	0	0	0	0	0	0	18	0	0	0	1	Testes	Testes related diseases
2701	TCONS_00004261	0	195	0	0	0	0	0	0	0	0	0	0	0	0	0	0	0	0	0	0	0	0	1	Adrenal	Adrenal related diseases
2704	TCONS_00002895	0	0	0	0	0	0	0	0	0	0	0	0	0	0	0	0	0	0	211	0	0	0	1	Testes	Testes related diseases
2705	TCONS_00003696	0	0	0	0	0	0	0	0	0	0	0	0	0	0	0	0	0	0	211	0	0	0	1	Testes	Testes related diseases
2708	TCONS_00004264	0	219	0	0	0	0	0	0	0	0	0	0	0	0	0	0	0	0	0	0	0	0	1	Adrenal	Adrenal related diseases
2710	TCONS_l2_00015809	0	0	0	0	0	0	0	0	0	0	0	0	0	0	0	0	0	0	0	0	0	336	1	Whitebloodcell	Whitebloodcell related diseases
2711	TCONS_l2_00014586	0	0	0	0	0	0	0	0	0	0	0	0	0	0	0	0	0	0	0	0	0	336	1	Whitebloodcell	Whitebloodcell related diseases
2712	TCONS_l2_00015810	0	0	0	0	0	0	0	0	0	0	0	0	0	0	0	0	0	0	0	0	0	336	1	Whitebloodcell	Whitebloodcell related diseases
2714	TCONS_00004267	0	0	0	0	0	0	0	362	0	0	0	0	0	0	0	0	0	0	0	0	0	0	1	Heart	Heart related diseases
2724	TCONS_l2_00014600	0	0	0	0	0	0	0	0	0	0	0	0	0	0	253	0	0	0	0	0	0	0	1	Ovary	Ovary related diseases
2739	TCONS_00002666	0	0	0	0	0	0	0	0	40	0	0	0	0	0	0	0	0	0	0	0	0	0	1	HLF_r1	HLF_r1 related diseases
2744	TCONS_00004284	0	0	0	0	0	0	0	0	0	0	0	0	0	0	0	0	0	0	0	0	0	344	1	Whitebloodcell	Whitebloodcell related diseases
2755	TCONS_00003711	0	187	0	0	0	0	0	0	0	0	0	0	0	0	0	0	0	0	0	0	0	0	1	Adrenal	Adrenal related diseases
2779	TCONS_00002915	0	0	0	0	0	0	0	0	0	0	0	0	0	0	0	0	0	0	303	0	0	0	1	Testes	Testes related diseases
2780	TCONS_00002704	0	0	0	0	0	0	0	0	0	0	0	0	0	0	0	0	0	0	134	0	0	0	1	Testes	Testes related diseases
2781	TCONS_00003718	0	0	0	0	0	0	0	0	0	0	0	0	0	0	0	0	0	0	134	0	0	0	1	Testes	Testes related diseases
2782	TCONS_00003309	0	0	0	0	0	0	0	0	0	0	215	0	0	0	0	0	0	0	0	0	0	0	1	Kidney	Kidney related diseases
2783	TCONS_00002916	0	0	0	0	0	0	0	0	0	0	0	0	0	0	0	0	0	0	83	0	0	0	1	Testes	Testes related diseases
2784	TCONS_00002917	0	0	0	0	0	0	0	0	0	0	0	0	0	0	0	0	0	0	83	0	0	0	1	Testes	Testes related diseases
2786	TCONS_00003310	0	0	0	0	0	0	0	0	0	0	0	0	0	0	110	0	0	0	0	0	0	0	1	Ovary	Ovary related diseases
2799	TCONS_00003724	0	0	0	0	0	0	0	0	0	0	0	360	0	0	0	0	0	0	0	0	0	0	1	Liver	Liver related diseases
2806	TCONS_00003725	0	0	0	0	0	0	0	0	0	0	0	0	0	0	0	0	0	0	247	0	0	0	1	Testes	Testes related diseases
2813	TCONS_00003728	0	0	0	0	0	0	0	0	0	0	0	0	0	0	0	0	0	0	202	0	0	0	1	Testes	Testes related diseases
2817	TCONS_00004299	0	0	0	0	0	0	0	0	0	0	0	0	0	0	0	0	0	0	0	356	0	0	1	Testes_R	Testes_R related diseases
2824	TCONS_00004303	0	0	0	0	0	0	0	0	0	0	0	0	0	0	0	0	197	0	0	0	0	0	1	Prostate	Prostate related diseases
2825	TCONS_00002933	0	0	0	0	0	0	0	0	0	0	0	0	0	0	0	0	0	0	126	0	0	0	1	Testes	Testes related diseases
2826	TCONS_l2_00015840	0	0	0	0	0	0	0	0	0	0	0	0	0	0	0	0	0	0	0	0	0	469	1	Whitebloodcell	Whitebloodcell related diseases
2827	TCONS_l2_00014643	0	0	0	0	0	0	0	0	0	0	0	0	0	0	0	0	0	0	0	0	0	469	1	Whitebloodcell	Whitebloodcell related diseases
2832	TCONS_00004307	0	0	0	0	0	0	0	0	0	0	0	0	0	0	0	0	0	0	196	0	0	0	1	Testes	Testes related diseases
2844	TCONS_00004314	0	0	0	0	0	0	0	0	0	0	0	0	0	251	0	0	0	0	0	0	0	0	1	LymphNode	LymphNode related diseases
2867	TCONS_00004316	0	0	0	0	0	0	0	0	0	0	0	0	0	0	0	0	0	0	259	0	0	0	1	Testes	Testes related diseases
2868	TCONS_00004317	0	0	0	0	0	0	0	0	0	0	0	0	0	0	0	0	0	0	400	0	0	0	1	Testes	Testes related diseases
2869	TCONS_00004318	0	0	0	0	0	0	0	0	0	0	0	0	0	0	0	0	0	0	476	0	0	0	1	Testes	Testes related diseases
2870	TCONS_l2_00015848	0	0	0	0	0	0	0	0	0	0	835	0	0	0	0	0	0	0	0	0	0	0	1	Kidney	Kidney related diseases
2871	TCONS_l2_00015849	0	0	0	0	0	0	0	0	0	0	835	0	0	0	0	0	0	0	0	0	0	0	1	Kidney	Kidney related diseases
2872	TCONS_l2_00015850	0	0	0	0	0	0	0	0	0	0	835	0	0	0	0	0	0	0	0	0	0	0	1	Kidney	Kidney related diseases
2873	TCONS_00004319	0	0	0	0	0	0	0	0	0	0	0	0	0	0	0	0	0	0	328	0	0	0	1	Testes	Testes related diseases
2875	TCONS_00003748	0	0	0	0	0	0	0	0	0	0	0	0	0	0	0	0	0	0	500	0	0	0	1	Testes	Testes related diseases
2877	TCONS_l2_00013739	0	0	0	0	0	0	0	0	0	0	0	0	0	0	0	0	0	391	0	0	0	0	1	SkeletalMuscle	SkeletalMuscle related diseases
2878	TCONS_00004320	0	0	0	0	0	0	0	0	0	0	0	0	0	0	0	0	0	0	321	0	0	0	1	Testes	Testes related diseases
2880	TCONS_00003750	0	0	0	0	0	0	0	0	0	0	0	0	0	0	0	0	0	0	263	0	0	0	1	Testes	Testes related diseases
2881	TCONS_00003751	0	0	241	0	0	0	0	0	0	0	0	0	0	0	0	0	0	0	0	0	0	0	1	Brain	Brain related diseases
2888	TCONS_00004324	0	0	0	0	0	0	0	0	0	0	0	0	0	0	0	0	0	0	0	0	284	0	1	Thyroid	Thyroid related diseases
2908	TCONS_00005194	0	0	0	0	0	0	0	0	0	0	0	1000	0	0	0	0	0	0	0	0	0	0	1	Liver	Liver related diseases
2959	TCONS_l2_00014691	0	0	0	0	0	0	0	0	0	0	0	0	0	0	0	0	0	0	223	0	0	0	1	Testes	Testes related diseases
2962	TCONS_00003765	0	0	0	0	0	0	0	0	272	0	0	0	0	0	0	0	0	0	0	0	0	0	1	HLF_r1	HLF_r1 related diseases
2964	TCONS_l2_00014694	0	0	0	0	0	0	0	0	0	0	0	0	0	0	0	0	0	0	0	389	0	0	1	Testes_R	Testes_R related diseases
2973	TCONS_00004332	0	0	0	0	0	0	0	0	0	0	0	0	0	0	0	0	0	0	0	0	165	0	1	Thyroid	Thyroid related diseases
3023	TCONS_00003791	0	0	0	0	0	0	0	0	0	0	0	0	0	0	0	0	0	0	0	353	0	0	1	Testes_R	Testes_R related diseases
3024	TCONS_00002715	0	0	0	0	0	0	0	0	0	0	0	0	0	0	0	0	0	0	0	0	0	13	1	Whitebloodcell	Whitebloodcell related diseases
3025	TCONS_00002951	0	0	0	0	0	0	0	0	0	0	0	0	0	0	0	0	0	0	0	0	0	13	1	Whitebloodcell	Whitebloodcell related diseases
3061	TCONS_00003349	0	0	0	0	0	0	0	0	0	0	0	1000	0	0	0	0	0	0	0	0	0	0	1	Liver	Liver related diseases
3065	TCONS_00002960	0	0	0	0	0	0	0	0	0	0	0	0	0	0	0	0	0	0	130	0	0	0	1	Testes	Testes related diseases
3089	TCONS_00004363	0	0	0	0	0	0	0	0	0	0	0	0	0	0	0	0	0	0	219	0	0	0	1	Testes	Testes related diseases
3101	TCONS_00004368	0	0	0	0	0	0	0	0	0	0	0	0	0	0	0	0	0	0	193	0	0	0	1	Testes	Testes related diseases
3102	TCONS_00003358	0	0	0	0	0	0	0	0	0	0	0	0	0	0	0	0	0	0	212	0	0	0	1	Testes	Testes related diseases
3109	TCONS_00003359	0	0	0	0	0	0	0	0	0	0	0	0	0	0	0	0	0	0	0	0	0	128	1	Whitebloodcell	Whitebloodcell related diseases
3110	TCONS_00003811	0	0	0	0	0	0	0	0	0	0	0	0	0	0	0	0	0	0	238	0	0	0	1	Testes	Testes related diseases
3111	TCONS_00002968	0	0	0	0	0	0	0	0	0	0	0	0	0	0	0	0	0	0	238	0	0	0	1	Testes	Testes related diseases
3113	TCONS_00003361	0	0	0	0	0	0	0	0	0	0	0	0	0	0	0	0	0	0	0	0	234	0	1	Thyroid	Thyroid related diseases
3121	TCONS_00003364	0	0	0	0	0	0	0	0	0	0	328	0	0	0	0	0	0	0	0	0	0	0	1	Kidney	Kidney related diseases
3122	TCONS_00004371	0	0	0	0	0	0	0	0	0	0	375	0	0	0	0	0	0	0	0	0	0	0	1	Kidney	Kidney related diseases
3166	TCONS_00003822	0	0	0	0	0	0	0	0	0	0	0	209	0	0	0	0	0	0	0	0	0	0	1	Liver	Liver related diseases
3218	TCONS_00004419	0	0	0	0	0	0	0	0	0	0	0	0	0	0	0	0	0	0	224	0	0	0	1	Testes	Testes related diseases
3219	TCONS_00003829	0	0	0	0	0	0	0	0	0	0	0	0	0	0	0	0	0	0	186	0	0	0	1	Testes	Testes related diseases
3236	TCONS_00003837	0	0	0	0	0	0	0	0	0	0	0	0	0	0	0	0	0	0	289	0	0	0	1	Testes	Testes related diseases
3237	TCONS_00003838	0	0	0	0	0	0	0	0	0	0	0	0	0	0	0	0	0	0	0	546	0	0	1	Testes_R	Testes_R related diseases
3239	TCONS_00004430	0	0	0	0	0	0	0	0	0	0	0	0	0	0	0	0	0	0	232	0	0	0	1	Testes	Testes related diseases
3240	TCONS_00002991	0	0	0	0	0	0	0	0	0	0	115	0	0	0	0	0	0	0	0	0	0	0	1	Kidney	Kidney related diseases
3249	TCONS_00004431	0	0	0	0	0	0	0	0	0	0	0	0	0	0	0	0	0	0	809	0	0	0	1	Testes	Testes related diseases
3250	TCONS_00005244	0	0	0	0	0	0	0	0	0	0	0	0	0	0	0	0	0	0	809	0	0	0	1	Testes	Testes related diseases
3252	TCONS_00005245	0	0	0	0	0	0	0	0	0	0	0	0	0	0	0	0	0	0	809	0	0	0	1	Testes	Testes related diseases
3253	TCONS_00003846	0	0	0	0	0	0	0	0	0	0	0	0	0	0	0	0	0	0	0	0	0	176	1	Whitebloodcell	Whitebloodcell related diseases
3259	TCONS_00003847	0	0	0	0	0	0	0	0	0	0	0	0	0	0	0	0	0	0	163	0	0	0	1	Testes	Testes related diseases
3260	TCONS_00003848	0	0	0	0	0	0	0	0	0	0	0	0	0	0	0	0	0	0	207	0	0	0	1	Testes	Testes related diseases
3265	TCONS_00003850	0	0	0	0	0	0	0	0	0	0	0	0	0	0	0	0	0	0	388	0	0	0	1	Testes	Testes related diseases
3268	TCONS_00004880	0	0	0	0	0	0	0	0	0	0	0	0	774	0	0	0	0	0	0	0	0	0	1	Lung	Lung related diseases
3269	TCONS_00003851	0	0	0	0	0	0	0	0	0	0	0	0	774	0	0	0	0	0	0	0	0	0	1	Lung	Lung related diseases
3291	TCONS_00004440	0	0	0	0	0	0	0	0	0	0	0	0	0	0	0	0	0	373	0	0	0	0	1	SkeletalMuscle	SkeletalMuscle related diseases
3292	TCONS_00003866	0	0	197	0	0	0	0	0	0	0	0	0	0	0	0	0	0	0	0	0	0	0	1	Brain	Brain related diseases
3293	TCONS_00003400	0	0	0	0	0	0	0	0	0	0	198	0	0	0	0	0	0	0	0	0	0	0	1	Kidney	Kidney related diseases
3294	TCONS_00002721	0	0	0	0	0	0	0	0	0	0	0	0	0	0	0	0	82	0	0	0	0	0	1	Prostate	Prostate related diseases
3351	TCONS_00003876	0	0	0	0	0	0	0	0	0	0	0	0	0	0	0	0	0	0	0	480	0	0	1	Testes_R	Testes_R related diseases
3352	TCONS_00004889	0	0	0	0	0	0	0	0	0	0	0	0	0	0	0	0	0	0	0	480	0	0	1	Testes_R	Testes_R related diseases
3364	TCONS_00004897	0	0	0	0	0	0	0	0	0	0	0	0	595	0	0	0	0	0	0	0	0	0	1	Lung	Lung related diseases
3380	TCONS_00003007	0	0	0	0	0	0	0	0	0	0	0	0	0	0	80	0	0	0	0	0	0	0	1	Ovary	Ovary related diseases
3382	TCONS_00004459	0	0	0	0	0	0	0	0	0	0	0	0	0	0	0	0	0	0	205	0	0	0	1	Testes	Testes related diseases
3416	TCONS_00003027	0	0	0	0	0	0	0	0	0	0	0	0	0	0	0	0	0	0	0	272	0	0	1	Testes_R	Testes_R related diseases
3426	TCONS_00003901	0	0	0	0	0	0	0	0	0	0	0	412	0	0	0	0	0	0	0	0	0	0	1	Liver	Liver related diseases
3445	TCONS_00003906	0	0	0	0	0	0	0	0	0	0	0	0	0	0	0	0	0	0	401	0	0	0	1	Testes	Testes related diseases
3446	TCONS_00003907	0	0	0	0	0	0	0	0	0	0	0	0	0	0	0	0	184	0	0	0	0	0	1	Prostate	Prostate related diseases
3451	TCONS_00005256	0	0	0	0	0	0	0	0	0	0	837	0	0	0	0	0	0	0	0	0	0	0	1	Kidney	Kidney related diseases
3452	TCONS_00004474	0	0	0	0	0	0	0	0	0	0	837	0	0	0	0	0	0	0	0	0	0	0	1	Kidney	Kidney related diseases
3454	TCONS_l2_00014955	0	0	0	0	0	0	0	0	0	0	0	0	0	0	0	0	0	0	132	0	0	0	1	Testes	Testes related diseases
3457	TCONS_00003908	0	0	0	0	0	0	0	0	0	0	0	0	0	0	0	0	0	0	308	0	0	0	1	Testes	Testes related diseases
3458	TCONS_00003909	0	0	0	0	0	0	0	0	0	0	0	0	0	0	0	0	0	0	308	0	0	0	1	Testes	Testes related diseases
3472	TCONS_00004479	0	0	0	0	0	0	0	0	0	0	0	0	0	0	0	0	0	0	290	0	0	0	1	Testes	Testes related diseases
3476	TCONS_00003040	0	0	0	0	0	0	0	0	0	0	0	0	0	0	0	0	0	0	0	0	71	0	1	Thyroid	Thyroid related diseases
3478	TCONS_00003923	0	0	0	0	0	0	0	0	0	0	0	0	0	0	0	0	0	0	199	0	0	0	1	Testes	Testes related diseases
3479	TCONS_00003924	0	0	0	0	0	0	0	0	0	0	0	0	0	0	0	0	0	0	321	0	0	0	1	Testes	Testes related diseases
3481	TCONS_00004485	0	0	0	0	0	0	487	0	0	0	0	0	0	0	0	0	0	0	0	0	0	0	1	Foreskin	Foreskin related diseases
3482	TCONS_00005263	0	0	0	0	0	0	487	0	0	0	0	0	0	0	0	0	0	0	0	0	0	0	1	Foreskin	Foreskin related diseases
3484	TCONS_00003928	0	0	0	0	0	0	0	0	0	0	0	0	0	0	0	0	0	0	345	0	0	0	1	Testes	Testes related diseases
3485	TCONS_00003929	0	0	0	0	0	0	0	0	0	0	0	0	0	0	0	0	0	0	317	0	0	0	1	Testes	Testes related diseases
3487	TCONS_00004943	0	0	0	0	0	0	0	0	0	0	0	0	0	0	0	0	0	0	546	0	0	0	1	Testes	Testes related diseases
3495	TCONS_00003930	0	0	0	0	0	0	0	0	0	0	0	0	0	0	0	0	0	0	189	0	0	0	1	Testes	Testes related diseases
3496	TCONS_00003931	0	0	0	0	0	0	0	0	0	0	0	0	0	0	0	0	0	0	272	0	0	0	1	Testes	Testes related diseases
3511	TCONS_00003937	0	0	0	0	0	0	0	0	0	0	0	0	0	0	0	0	157	0	0	0	0	0	1	Prostate	Prostate related diseases
3513	TCONS_00003049	0	0	0	0	0	0	0	0	0	0	0	0	0	0	0	0	0	0	0	255	0	0	1	Testes_R	Testes_R related diseases
3514	TCONS_00003940	0	0	0	0	0	0	0	0	0	0	0	0	0	0	0	0	0	0	0	517	0	0	1	Testes_R	Testes_R related diseases
3521	TCONS_00004500	0	0	0	0	0	0	0	0	0	0	0	0	0	0	0	0	0	0	277	0	0	0	1	Testes	Testes related diseases
3523	TCONS_l2_00014990	0	0	0	0	0	0	0	0	0	0	0	0	0	0	0	0	0	0	298	0	0	0	1	Testes	Testes related diseases
3524	TCONS_l2_00016019	0	0	0	0	0	0	0	0	0	0	0	0	0	0	0	0	0	0	298	0	0	0	1	Testes	Testes related diseases
3527	TCONS_00004501	0	0	0	0	0	0	0	0	0	0	0	0	0	0	0	0	0	0	338	0	0	0	1	Testes	Testes related diseases
3529	TCONS_00004502	0	0	0	0	0	0	0	318	0	0	0	0	0	0	0	0	0	0	0	0	0	0	1	Heart	Heart related diseases
3536	TCONS_00003450	0	0	0	0	0	0	0	0	0	0	0	0	0	0	0	0	292	0	0	0	0	0	1	Prostate	Prostate related diseases
3537	TCONS_00004506	0	0	0	0	0	0	0	0	0	0	0	0	0	0	0	0	292	0	0	0	0	0	1	Prostate	Prostate related diseases
3547	TCONS_l2_00016031	0	0	0	0	0	0	0	0	0	0	0	0	0	0	0	0	0	0	97	0	0	0	1	Testes	Testes related diseases
3548	TCONS_l2_00016032	0	0	0	0	0	0	0	0	0	0	0	0	0	0	0	0	0	0	97	0	0	0	1	Testes	Testes related diseases
3550	TCONS_00003950	0	0	0	0	0	0	0	0	0	0	0	0	0	0	0	0	0	0	444	0	0	0	1	Testes	Testes related diseases
3553	TCONS_00003951	0	0	0	0	0	0	0	0	0	0	0	0	0	0	0	0	0	0	217	0	0	0	1	Testes	Testes related diseases
3555	TCONS_00003059	0	0	0	0	0	0	0	0	0	0	0	0	377	0	0	0	0	0	0	0	0	0	1	Lung	Lung related diseases
3556	TCONS_00003953	0	0	0	0	0	0	0	0	0	0	0	0	377	0	0	0	0	0	0	0	0	0	1	Lung	Lung related diseases
3557	TCONS_00003954	0	0	0	0	0	0	0	0	0	0	0	0	0	0	0	0	0	0	422	0	0	0	1	Testes	Testes related diseases
3558	TCONS_00003955	0	0	0	0	0	0	0	0	0	0	0	0	0	0	0	0	194	0	0	0	0	0	1	Prostate	Prostate related diseases
3563	TCONS_00003461	0	0	0	0	0	0	0	0	0	0	0	0	0	0	0	0	0	0	264	0	0	0	1	Testes	Testes related diseases
3564	TCONS_00003064	0	0	0	0	0	0	0	0	0	0	0	0	0	0	0	0	0	0	111	0	0	0	1	Testes	Testes related diseases
3565	TCONS_00003462	0	0	0	0	0	0	0	0	0	0	0	0	0	0	0	0	0	0	141	0	0	0	1	Testes	Testes related diseases
3607	TCONS_00003073	0	59	0	0	0	0	0	0	0	0	0	0	0	0	0	0	0	0	0	0	0	0	1	Adrenal	Adrenal related diseases
3610	TCONS_00004541	0	0	0	0	0	0	0	0	0	0	0	0	0	0	0	0	0	0	156	0	0	0	1	Testes	Testes related diseases
3623	TCONS_00004973	0	0	0	0	0	0	0	0	0	0	0	0	0	0	0	0	0	0	383	0	0	0	1	Testes	Testes related diseases
3645	TCONS_00004557	0	0	0	0	0	0	0	0	0	0	0	0	0	0	0	0	0	0	253	0	0	0	1	Testes	Testes related diseases
3666	TCONS_00003086	0	0	0	0	0	30	0	0	0	0	0	0	0	0	0	0	0	0	0	0	0	0	1	Colon	Colon related diseases
3685	TCONS_00004570	0	0	0	0	0	0	0	0	0	0	0	0	0	0	0	0	0	0	0	0	167	0	1	Thyroid	Thyroid related diseases
3703	TCONS_00004014	0	0	0	0	0	0	0	0	0	0	0	0	0	0	0	0	0	0	247	0	0	0	1	Testes	Testes related diseases
3705	TCONS_00004016	0	0	0	0	0	0	0	0	0	0	0	0	0	0	0	0	0	0	0	350	0	0	1	Testes_R	Testes_R related diseases
3719	TCONS_00004025	0	0	0	0	0	0	0	0	0	0	0	0	0	0	0	0	0	0	273	0	0	0	1	Testes	Testes related diseases
3724	TCONS_l2_00015120	0	0	0	0	0	0	0	0	0	0	0	0	0	0	0	0	129	0	0	0	0	0	1	Prostate	Prostate related diseases
3741	TCONS_00004031	0	0	0	0	0	0	0	0	0	0	0	0	374	0	0	0	0	0	0	0	0	0	1	Lung	Lung related diseases
3742	TCONS_00004032	0	0	0	0	0	0	0	325	0	0	0	0	0	0	0	0	0	0	0	0	0	0	1	Heart	Heart related diseases
3745	TCONS_00004034	0	0	0	0	0	0	0	0	0	0	0	0	0	0	0	0	0	0	0	0	224	0	1	Thyroid	Thyroid related diseases
3749	TCONS_00003112	0	0	0	0	0	0	0	0	0	0	0	0	0	0	0	0	0	0	0	0	222	0	1	Thyroid	Thyroid related diseases
3753	TCONS_00004036	0	0	0	0	0	0	0	0	0	0	0	0	0	0	0	0	0	0	202	0	0	0	1	Testes	Testes related diseases
3754	TCONS_00003113	0	0	0	0	0	0	0	0	0	0	0	0	0	0	0	0	0	0	202	0	0	0	1	Testes	Testes related diseases
3755	TCONS_00004037	0	0	0	0	0	0	0	0	0	0	0	0	0	0	0	0	0	0	355	0	0	0	1	Testes	Testes related diseases
3756	TCONS_00004038	0	0	0	0	0	0	0	0	0	0	0	0	0	0	0	0	0	0	250	0	0	0	1	Testes	Testes related diseases
3757	TCONS_00004039	0	0	0	0	0	0	0	0	0	0	0	0	0	0	0	0	0	0	217	0	0	0	1	Testes	Testes related diseases
3764	TCONS_00004042	0	0	0	0	0	0	0	0	0	0	424	0	0	0	0	0	0	0	0	0	0	0	1	Kidney	Kidney related diseases
3767	TCONS_00004043	0	0	0	0	0	0	0	0	0	0	0	0	0	0	0	0	0	0	145	0	0	0	1	Testes	Testes related diseases
3768	TCONS_l2_00014275	0	0	0	0	0	0	0	0	0	0	0	0	0	0	0	0	0	0	194	0	0	0	1	Testes	Testes related diseases
3772	TCONS_00004599	0	0	0	0	0	0	0	0	0	0	0	0	0	0	0	0	0	0	0	0	246	0	1	Thyroid	Thyroid related diseases
3780	TCONS_00003121	0	0	279	0	0	0	0	0	0	0	0	0	0	0	0	0	0	0	0	0	0	0	1	Brain	Brain related diseases
3781	TCONS_00003122	0	0	279	0	0	0	0	0	0	0	0	0	0	0	0	0	0	0	0	0	0	0	1	Brain	Brain related diseases
3782	TCONS_00002732	0	0	279	0	0	0	0	0	0	0	0	0	0	0	0	0	0	0	0	0	0	0	1	Brain	Brain related diseases
3783	TCONS_00003123	0	0	279	0	0	0	0	0	0	0	0	0	0	0	0	0	0	0	0	0	0	0	1	Brain	Brain related diseases
3784	TCONS_00003124	0	0	279	0	0	0	0	0	0	0	0	0	0	0	0	0	0	0	0	0	0	0	1	Brain	Brain related diseases
3795	TCONS_00003513	0	0	0	0	0	0	0	0	164	0	0	0	0	0	0	0	0	0	0	0	0	0	1	HLF_r1	HLF_r1 related diseases
3797	TCONS_l2_00015623	0	0	0	0	0	0	0	0	0	0	0	0	0	0	0	0	0	0	194	0	0	0	1	Testes	Testes related diseases
3802	TCONS_00004057	0	0	0	0	0	0	0	0	314	0	0	0	0	0	0	0	0	0	0	0	0	0	1	HLF_r1	HLF_r1 related diseases
3803	TCONS_00003515	0	0	0	0	0	0	0	0	0	0	0	0	0	0	0	0	0	0	142	0	0	0	1	Testes	Testes related diseases
3804	TCONS_00002782	0	0	0	0	0	0	0	0	0	0	0	0	0	0	0	0	0	0	142	0	0	0	1	Testes	Testes related diseases
3807	TCONS_00004058	0	0	0	0	0	0	0	0	0	0	0	0	0	0	0	0	0	0	184	0	0	0	1	Testes	Testes related diseases
3808	TCONS_00003130	0	0	0	0	0	0	0	0	0	0	0	0	0	88	0	0	0	0	0	0	0	0	1	LymphNode	LymphNode related diseases
3809	TCONS_00003131	0	0	0	0	0	0	0	0	0	0	0	0	0	88	0	0	0	0	0	0	0	0	1	LymphNode	LymphNode related diseases
3811	TCONS_00003517	0	0	0	0	0	0	0	0	0	0	0	0	0	0	0	0	0	106	0	0	0	0	1	SkeletalMuscle	SkeletalMuscle related diseases
3814	TCONS_00004619	0	0	0	0	0	0	0	0	268	0	0	0	0	0	0	0	0	0	0	0	0	0	1	HLF_r1	HLF_r1 related diseases
3820	TCONS_00003518	0	0	0	0	0	0	0	0	0	0	0	0	0	217	0	0	0	0	0	0	0	0	1	LymphNode	LymphNode related diseases
3822	TCONS_00004623	0	0	0	0	0	0	0	0	0	0	0	0	0	0	0	0	0	0	154	0	0	0	1	Testes	Testes related diseases
3827	TCONS_00003520	0	0	0	0	0	0	316	0	0	0	0	0	0	0	0	0	0	0	0	0	0	0	1	Foreskin	Foreskin related diseases
3832	TCONS_00004627	0	0	222	0	0	0	0	0	0	0	0	0	0	0	0	0	0	0	0	0	0	0	1	Brain	Brain related diseases
3841	TCONS_l2_00014321	0	0	0	0	0	0	0	0	0	0	0	0	261	0	0	0	0	0	0	0	0	0	1	Lung	Lung related diseases
3842	TCONS_l2_00014322	0	0	0	0	0	0	0	0	0	0	0	0	0	0	187	0	0	0	0	0	0	0	1	Ovary	Ovary related diseases
3880	TCONS_00005377	0	0	0	0	0	0	0	593	0	0	0	0	0	0	0	0	0	0	0	0	0	0	1	Heart	Heart related diseases
3881	TCONS_00005049	0	0	0	0	0	0	0	216	0	0	0	0	0	0	0	0	0	0	0	0	0	0	1	Heart	Heart related diseases
3906	TCONS_00005496	0	0	0	0	0	0	0	0	0	0	53	0	0	0	0	0	0	0	0	0	0	0	1	Kidney	Kidney related diseases
3916	TCONS_00006923	0	0	0	0	0	0	0	0	0	0	0	0	693	0	0	0	0	0	0	0	0	0	1	Lung	Lung related diseases
3917	TCONS_00006138	0	0	0	0	0	0	0	0	0	0	0	0	693	0	0	0	0	0	0	0	0	0	1	Lung	Lung related diseases
3924	TCONS_00005724	0	0	0	0	0	0	0	0	0	0	0	0	0	0	0	0	0	0	198	0	0	0	1	Testes	Testes related diseases
3925	TCONS_00005725	0	0	0	0	0	0	0	0	0	0	0	0	0	0	0	0	0	0	198	0	0	0	1	Testes	Testes related diseases
3926	TCONS_00005726	0	0	0	0	0	0	0	0	0	0	0	0	0	0	0	0	0	0	198	0	0	0	1	Testes	Testes related diseases
3930	TCONS_00005490	0	0	0	0	0	0	0	0	0	0	0	0	0	0	0	0	0	0	0	0	113	0	1	Thyroid	Thyroid related diseases
3931	TCONS_00005491	0	0	0	0	0	0	0	0	0	0	0	0	0	0	0	0	0	0	0	0	113	0	1	Thyroid	Thyroid related diseases
3945	TCONS_00005950	0	0	0	0	0	0	0	0	0	0	0	0	0	0	0	0	0	0	175	0	0	0	1	Testes	Testes related diseases
3969	TCONS_00006507	271	0	0	0	0	0	0	0	0	0	0	0	0	0	0	0	0	0	0	0	0	0	1	Adipose	Adipose related diseases
3976	TCONS_00006518	0	0	0	0	0	0	0	0	0	0	0	0	219	0	0	0	0	0	0	0	0	0	1	Lung	Lung related diseases
4016	TCONS_00006128	0	0	0	0	0	0	0	0	0	0	0	0	0	0	0	0	0	0	260	0	0	0	1	Testes	Testes related diseases
4017	TCONS_00006132	0	0	0	0	0	0	0	0	0	0	0	0	0	0	0	783	0	0	0	0	0	0	1	Placenta_R	Placenta_R related diseases
4018	TCONS_00006131	0	0	0	0	0	0	0	0	0	0	0	0	0	0	0	783	0	0	0	0	0	0	1	Placenta_R	Placenta_R related diseases
4020	TCONS_00005423	0	0	0	0	0	0	0	0	0	0	0	0	0	0	0	0	0	0	0	484	0	0	1	Testes_R	Testes_R related diseases
4021	TCONS_00006568	0	0	0	0	0	0	0	0	414	0	0	0	0	0	0	0	0	0	0	0	0	0	1	HLF_r1	HLF_r1 related diseases
4029	TCONS_00005818	0	0	0	0	0	0	0	0	0	0	0	0	0	0	0	0	0	0	0	115	0	0	1	Testes_R	Testes_R related diseases
4055	TCONS_l2_00020222	0	0	0	0	0	0	0	0	0	0	0	0	0	0	0	0	0	0	0	0	94	0	1	Thyroid	Thyroid related diseases
4058	TCONS_00005851	211	0	0	0	0	0	0	0	0	0	0	0	0	0	0	0	0	0	0	0	0	0	1	Adipose	Adipose related diseases
4059	TCONS_00005852	211	0	0	0	0	0	0	0	0	0	0	0	0	0	0	0	0	0	0	0	0	0	1	Adipose	Adipose related diseases
4090	TCONS_00006710	0	0	0	0	0	0	0	0	323	0	0	0	0	0	0	0	0	0	0	0	0	0	1	HLF_r1	HLF_r1 related diseases
4091	TCONS_00007043	0	0	0	0	0	0	0	0	0	0	0	0	0	0	0	0	0	0	0	581	0	0	1	Testes_R	Testes_R related diseases
4096	TCONS_l2_00019020	0	0	0	0	0	0	0	0	0	0	0	0	0	0	0	0	0	0	463	0	0	0	1	Testes	Testes related diseases
4097	TCONS_l2_00019992	0	0	0	0	0	0	0	0	0	0	0	0	0	0	0	0	0	0	463	0	0	0	1	Testes	Testes related diseases
4098	TCONS_l2_00019021	0	0	0	0	0	0	0	0	0	0	0	0	0	0	0	0	0	0	463	0	0	0	1	Testes	Testes related diseases
4120	TCONS_00005488	0	0	0	0	0	0	0	0	0	0	0	0	0	0	0	0	0	0	20	0	0	0	1	Testes	Testes related diseases
4123	TCONS_00006398	0	0	0	0	0	0	0	0	0	0	0	0	0	0	0	0	0	0	198	0	0	0	1	Testes	Testes related diseases
4135	TCONS_00007109	0	0	0	0	0	0	0	0	0	0	0	0	0	0	0	0	0	0	0	805	0	0	1	Testes_R	Testes_R related diseases
4145	TCONS_00005945	0	0	0	0	0	0	0	0	0	0	0	0	0	0	0	0	0	0	195	0	0	0	1	Testes	Testes related diseases
4148	TCONS_00006442	0	0	0	0	243	0	0	0	0	0	0	0	0	0	0	0	0	0	0	0	0	0	1	Breast	Breast related diseases
4151	TCONS_l2_00019174	0	0	0	0	0	0	0	0	0	0	0	0	0	0	0	0	0	0	272	0	0	0	1	Testes	Testes related diseases
4152	TCONS_00005948	0	0	0	0	0	0	0	0	0	0	0	0	0	0	0	0	0	0	196	0	0	0	1	Testes	Testes related diseases
4172	TCONS_00006452	0	0	0	0	0	0	0	0	0	0	0	0	0	0	0	0	0	0	291	0	0	0	1	Testes	Testes related diseases
4188	TCONS_00005497	0	0	0	0	0	0	0	0	0	0	53	0	0	0	0	0	0	0	0	0	0	0	1	Kidney	Kidney related diseases
4191	TCONS_00006454	0	0	0	0	0	0	0	0	0	0	0	0	0	0	0	0	0	0	213	0	0	0	1	Testes	Testes related diseases
4201	TCONS_00006456	0	0	0	0	0	0	0	0	0	0	0	0	0	0	0	0	0	0	0	596	0	0	1	Testes_R	Testes_R related diseases
4242	TCONS_00005987	0	0	0	0	0	0	0	0	0	0	0	0	0	0	0	0	0	0	0	343	0	0	1	Testes_R	Testes_R related diseases
4265	TCONS_00005996	0	158	0	0	0	0	0	0	0	0	0	0	0	0	0	0	0	0	0	0	0	0	1	Adrenal	Adrenal related diseases
4272	TCONS_00006001	0	0	0	0	0	0	0	0	0	0	0	0	0	0	0	0	0	0	165	0	0	0	1	Testes	Testes related diseases
4283	TCONS_00006007	0	0	0	0	0	0	0	0	0	0	0	0	0	0	0	0	0	0	202	0	0	0	1	Testes	Testes related diseases
4289	TCONS_00006506	0	0	0	0	0	0	0	0	0	0	329	0	0	0	0	0	0	0	0	0	0	0	1	Kidney	Kidney related diseases
4302	TCONS_00006511	0	0	0	0	0	0	0	0	0	0	0	193	0	0	0	0	0	0	0	0	0	0	1	Liver	Liver related diseases
4309	TCONS_00006514	0	0	0	0	0	0	0	0	0	0	0	0	0	0	0	0	0	0	370	0	0	0	1	Testes	Testes related diseases
4310	TCONS_00005519	0	0	0	0	0	0	0	0	0	0	0	0	0	0	0	0	0	0	131	0	0	0	1	Testes	Testes related diseases
4311	TCONS_00005520	0	0	0	0	0	0	0	0	0	0	0	0	0	0	0	0	0	0	100	0	0	0	1	Testes	Testes related diseases
4313	TCONS_00005777	0	0	0	0	0	0	0	0	0	0	0	0	0	0	0	0	0	0	183	0	0	0	1	Testes	Testes related diseases
4314	TCONS_00005778	0	0	0	0	0	0	0	0	0	0	0	0	0	0	0	0	172	0	0	0	0	0	1	Prostate	Prostate related diseases
4316	TCONS_00006032	0	0	0	0	0	0	0	0	0	0	0	0	0	0	0	0	219	0	0	0	0	0	1	Prostate	Prostate related diseases
4324	TCONS_l2_00018583	0	0	0	0	0	0	0	273	0	0	0	0	0	0	0	0	0	0	0	0	0	0	1	Heart	Heart related diseases
4325	TCONS_00006040	0	0	210	0	0	0	0	0	0	0	0	0	0	0	0	0	0	0	0	0	0	0	1	Brain	Brain related diseases
4326	TCONS_00006041	0	0	0	0	0	0	0	625	0	0	0	0	0	0	0	0	0	0	0	0	0	0	1	Heart	Heart related diseases
4336	TCONS_00006524	0	0	0	0	0	0	0	0	0	0	0	0	0	0	0	0	0	0	0	638	0	0	1	Testes_R	Testes_R related diseases
4341	TCONS_00006525	0	0	0	0	0	0	0	0	0	0	0	0	0	0	0	0	0	0	245	0	0	0	1	Testes	Testes related diseases
4342	TCONS_00006526	0	0	0	0	0	0	0	0	0	0	0	0	0	0	0	0	0	0	344	0	0	0	1	Testes	Testes related diseases
4350	TCONS_00005535	0	0	0	0	0	0	0	0	0	0	0	0	0	0	0	0	0	0	21	0	0	0	1	Testes	Testes related diseases
4351	TCONS_00005536	0	0	0	0	0	0	0	0	0	0	0	0	0	0	0	0	0	0	21	0	0	0	1	Testes	Testes related diseases
4352	TCONS_00006085	0	0	0	0	0	0	0	0	0	0	0	0	0	0	0	0	0	0	332	0	0	0	1	Testes	Testes related diseases
4353	TCONS_00005781	0	0	0	0	0	0	0	0	0	0	0	0	0	0	0	0	0	0	288	0	0	0	1	Testes	Testes related diseases
4384	TCONS_00006098	0	0	0	0	0	0	0	0	0	0	0	0	0	0	0	0	0	0	303	0	0	0	1	Testes	Testes related diseases
4402	TCONS_00006545	0	0	0	0	0	0	0	0	0	0	0	0	0	0	0	0	0	0	384	0	0	0	1	Testes	Testes related diseases
4406	TCONS_00005546	0	0	0	0	0	0	0	0	0	0	0	0	0	0	191	0	0	0	0	0	0	0	1	Ovary	Ovary related diseases
4407	TCONS_00005547	0	0	0	0	0	0	0	0	0	0	0	0	0	0	191	0	0	0	0	0	0	0	1	Ovary	Ovary related diseases
4408	TCONS_00005548	0	0	0	0	0	0	0	0	0	0	0	0	0	0	191	0	0	0	0	0	0	0	1	Ovary	Ovary related diseases
4422	TCONS_00005792	0	0	0	0	0	0	0	0	0	0	0	0	92	0	0	0	0	0	0	0	0	0	1	Lung	Lung related diseases
4423	TCONS_00005793	0	0	0	0	0	0	0	0	0	0	0	0	92	0	0	0	0	0	0	0	0	0	1	Lung	Lung related diseases
4424	TCONS_00005794	0	0	0	0	0	0	0	0	0	0	0	0	0	0	0	0	0	0	146	0	0	0	1	Testes	Testes related diseases
4427	TCONS_00006111	0	0	0	0	0	0	0	0	0	0	0	0	0	0	0	0	0	0	347	0	0	0	1	Testes	Testes related diseases
4431	TCONS_00006549	0	0	0	0	0	0	0	0	0	0	0	0	0	0	0	0	0	0	190	0	0	0	1	Testes	Testes related diseases
4474	TCONS_00006129	0	0	0	0	0	0	0	0	0	0	0	0	0	0	0	0	0	0	0	0	191	0	1	Thyroid	Thyroid related diseases
4475	TCONS_00006130	0	0	0	0	0	0	0	0	0	0	0	0	0	0	0	0	0	0	423	0	0	0	1	Testes	Testes related diseases
4476	TCONS_l2_00018703	0	0	0	0	0	0	0	0	0	0	0	0	0	0	0	0	0	0	190	0	0	0	1	Testes	Testes related diseases
4491	TCONS_00006139	0	0	0	0	0	0	0	0	0	0	0	0	0	0	0	0	0	0	0	481	0	0	1	Testes_R	Testes_R related diseases
4492	TCONS_00006570	0	0	0	0	0	0	0	0	0	0	0	0	0	0	0	0	0	0	228	0	0	0	1	Testes	Testes related diseases
4499	TCONS_00006579	0	0	276	0	0	0	0	0	0	0	0	0	0	0	0	0	0	0	0	0	0	0	1	Brain	Brain related diseases
4522	TCONS_00005805	0	0	0	0	0	0	0	0	0	0	0	0	0	0	0	0	0	0	163	0	0	0	1	Testes	Testes related diseases
4545	TCONS_00006604	0	0	0	0	0	455	0	0	0	0	0	0	0	0	0	0	0	0	0	0	0	0	1	Colon	Colon related diseases
4546	TCONS_00007229	0	0	0	0	0	455	0	0	0	0	0	0	0	0	0	0	0	0	0	0	0	0	1	Colon	Colon related diseases
4552	TCONS_00006616	0	0	0	0	0	0	0	0	462	0	0	0	0	0	0	0	0	0	0	0	0	0	1	HLF_r1	HLF_r1 related diseases
4554	TCONS_00005464	0	0	0	0	0	0	0	0	0	0	0	0	0	0	0	0	37	0	0	0	0	0	1	Prostate	Prostate related diseases
4574	TCONS_00006166	0	0	0	0	0	0	0	0	0	0	0	0	0	0	0	0	0	0	240	0	0	0	1	Testes	Testes related diseases
4575	TCONS_00006167	0	0	0	0	0	0	0	0	0	0	0	0	0	0	0	0	0	0	195	0	0	0	1	Testes	Testes related diseases
4581	TCONS_00007242	0	0	0	0	0	0	0	0	0	0	0	0	0	0	0	0	0	0	360	0	0	0	1	Testes	Testes related diseases
4587	TCONS_00006170	0	0	0	0	209	0	0	0	0	0	0	0	0	0	0	0	0	0	0	0	0	0	1	Breast	Breast related diseases
4603	TCONS_00006621	0	0	0	0	0	0	0	0	0	0	0	0	0	0	0	0	0	0	222	0	0	0	1	Testes	Testes related diseases
4626	TCONS_00006631	0	0	0	0	0	0	0	0	0	0	0	0	0	0	0	0	0	0	180	0	0	0	1	Testes	Testes related diseases
4644	TCONS_00006206	0	0	0	0	0	0	0	0	0	0	0	0	0	0	0	0	0	0	228	0	0	0	1	Testes	Testes related diseases
4653	TCONS_00005583	0	0	0	0	0	0	0	0	0	0	0	0	0	0	0	0	0	0	0	285	0	0	1	Testes_R	Testes_R related diseases
4659	TCONS_00006207	0	0	0	0	0	0	0	0	0	0	0	0	0	0	0	0	0	0	0	341	0	0	1	Testes_R	Testes_R related diseases
4662	TCONS_00006965	0	0	0	0	0	0	0	0	0	0	0	0	0	0	0	0	0	0	332	0	0	0	1	Testes	Testes related diseases
4670	TCONS_00006224	0	0	0	0	0	0	0	0	0	0	0	0	0	0	0	0	0	0	0	0	0	312	1	Whitebloodcell	Whitebloodcell related diseases
4705	TCONS_00006236	0	0	0	0	0	0	0	0	0	0	0	0	0	0	0	0	0	0	282	0	0	0	1	Testes	Testes related diseases
4706	TCONS_00005829	0	0	0	0	0	0	0	0	0	0	0	0	0	0	0	0	0	0	150	0	0	0	1	Testes	Testes related diseases
4712	TCONS_00006666	0	0	0	0	0	0	0	0	0	0	0	0	0	0	0	0	0	0	0	0	0	297	1	Whitebloodcell	Whitebloodcell related diseases
4714	TCONS_00006675	0	0	0	0	0	0	0	0	0	0	0	0	0	0	0	0	0	0	166	0	0	0	1	Testes	Testes related diseases
4721	TCONS_00006248	0	0	0	0	0	0	0	0	0	0	0	0	0	0	0	0	0	0	0	516	0	0	1	Testes_R	Testes_R related diseases
4722	TCONS_00006992	0	0	0	0	0	0	0	0	0	0	0	0	0	0	0	0	0	0	0	516	0	0	1	Testes_R	Testes_R related diseases
4732	TCONS_00006254	0	0	242	0	0	0	0	0	0	0	0	0	0	0	0	0	0	0	0	0	0	0	1	Brain	Brain related diseases
4744	TCONS_00006256	0	0	0	0	0	0	0	0	0	0	0	0	0	0	0	0	0	0	175	0	0	0	1	Testes	Testes related diseases
4747	TCONS_00005613	0	0	0	0	0	0	0	0	0	0	0	0	0	0	0	0	0	0	155	0	0	0	1	Testes	Testes related diseases
4752	TCONS_00007002	0	0	0	0	0	0	0	0	0	0	0	0	0	0	0	0	0	0	312	0	0	0	1	Testes	Testes related diseases
4753	TCONS_00006262	0	0	0	0	0	0	0	0	0	0	0	967	0	0	0	0	0	0	0	0	0	0	1	Liver	Liver related diseases
4754	TCONS_00007003	0	0	0	0	0	0	0	0	0	0	0	967	0	0	0	0	0	0	0	0	0	0	1	Liver	Liver related diseases
4755	TCONS_l2_00020216	0	0	0	0	200	0	0	0	0	0	0	0	0	0	0	0	0	0	0	0	0	0	1	Breast	Breast related diseases
4756	TCONS_l2_00020217	0	0	0	0	200	0	0	0	0	0	0	0	0	0	0	0	0	0	0	0	0	0	1	Breast	Breast related diseases
4780	TCONS_00005848	0	0	0	0	0	0	0	0	0	0	0	0	0	0	0	350	0	0	0	0	0	0	1	Placenta_R	Placenta_R related diseases
4788	TCONS_00006275	0	0	0	0	0	0	0	0	0	0	0	0	0	0	0	0	231	0	0	0	0	0	1	Prostate	Prostate related diseases
4789	TCONS_00005849	0	0	0	0	0	0	0	0	0	0	0	0	0	0	0	0	0	0	0	0	0	420	1	Whitebloodcell	Whitebloodcell related diseases
4798	TCONS_00006280	0	0	269	0	0	0	0	0	0	0	0	0	0	0	0	0	0	0	0	0	0	0	1	Brain	Brain related diseases
4799	TCONS_00005850	0	0	0	0	0	0	0	0	0	0	0	0	0	0	0	0	0	0	0	0	0	326	1	Whitebloodcell	Whitebloodcell related diseases
4806	TCONS_00007011	0	0	0	0	526	0	0	0	0	0	0	0	0	0	0	0	0	0	0	0	0	0	1	Breast	Breast related diseases
4824	TCONS_00006285	0	0	0	0	0	0	0	0	0	0	170	0	0	0	0	0	0	0	0	0	0	0	1	Kidney	Kidney related diseases
4835	TCONS_00005861	0	0	0	0	0	0	0	0	0	0	0	0	0	0	0	0	0	0	309	0	0	0	1	Testes	Testes related diseases
4836	TCONS_00005862	0	0	0	0	0	0	0	0	0	0	0	0	0	0	0	0	0	0	309	0	0	0	1	Testes	Testes related diseases
4841	TCONS_00005865	0	0	0	0	0	0	0	0	0	0	0	0	0	0	0	0	0	0	176	0	0	0	1	Testes	Testes related diseases
4854	TCONS_00005877	0	0	48	0	0	0	0	0	0	0	0	0	0	0	0	0	0	0	0	0	0	0	1	Brain	Brain related diseases
4864	TCONS_00006704	0	0	0	0	0	0	0	0	0	0	0	0	0	0	0	0	0	0	454	0	0	0	1	Testes	Testes related diseases
4865	TCONS_00006705	0	0	0	0	0	0	0	0	0	0	0	0	0	0	0	0	0	0	285	0	0	0	1	Testes	Testes related diseases
4867	TCONS_00005645	0	0	0	0	0	0	0	0	0	0	0	0	0	0	0	0	0	0	0	0	171	0	1	Thyroid	Thyroid related diseases
4880	TCONS_00005654	0	0	0	0	93	0	0	0	0	0	0	0	0	0	0	0	0	0	0	0	0	0	1	Breast	Breast related diseases
4881	TCONS_00005655	0	0	0	0	0	0	0	0	0	0	0	0	0	0	0	0	0	0	400	0	0	0	1	Testes	Testes related diseases
4882	TCONS_00006707	0	0	0	0	0	0	0	0	0	0	0	0	0	0	0	0	0	0	309	0	0	0	1	Testes	Testes related diseases
4884	TCONS_00007041	0	0	0	0	0	0	0	0	0	0	0	0	0	0	0	0	0	0	199	0	0	0	1	Testes	Testes related diseases
4888	TCONS_00005881	0	0	0	0	0	0	0	0	0	0	0	0	0	0	0	0	0	0	170	0	0	0	1	Testes	Testes related diseases
4921	TCONS_00005898	0	0	263	0	0	0	0	0	0	0	0	0	0	0	0	0	0	0	0	0	0	0	1	Brain	Brain related diseases
4922	TCONS_00005899	0	0	263	0	0	0	0	0	0	0	0	0	0	0	0	0	0	0	0	0	0	0	1	Brain	Brain related diseases
4923	TCONS_00005900	0	0	263	0	0	0	0	0	0	0	0	0	0	0	0	0	0	0	0	0	0	0	1	Brain	Brain related diseases
4934	TCONS_00006718	0	0	0	0	0	0	0	0	0	0	0	0	0	0	0	0	0	0	195	0	0	0	1	Testes	Testes related diseases
4939	TCONS_00005674	0	0	0	0	0	0	0	0	0	0	0	0	0	0	0	0	0	0	317	0	0	0	1	Testes	Testes related diseases
4940	TCONS_00005675	0	0	0	0	0	0	0	0	0	0	0	0	0	0	79	0	0	0	0	0	0	0	1	Ovary	Ovary related diseases
4944	TCONS_l2_00020002	0	0	0	0	0	0	0	0	0	0	0	0	294	0	0	0	0	0	0	0	0	0	1	Lung	Lung related diseases
4945	TCONS_l2_00019027	0	0	0	0	0	0	0	0	0	0	0	0	294	0	0	0	0	0	0	0	0	0	1	Lung	Lung related diseases
4946	TCONS_00005902	0	0	0	0	0	0	0	0	0	0	0	0	0	0	0	0	0	0	115	0	0	0	1	Testes	Testes related diseases
4947	TCONS_00007318	0	0	0	0	0	0	0	0	0	0	0	0	0	0	0	0	0	0	467	0	0	0	1	Testes	Testes related diseases
4966	TCONS_l2_00020288	0	0	0	0	0	0	0	0	0	0	0	0	0	0	0	0	0	0	164	0	0	0	1	Testes	Testes related diseases
4967	TCONS_l2_00019640	0	0	0	0	0	0	0	0	0	0	0	0	0	0	0	0	0	0	164	0	0	0	1	Testes	Testes related diseases
4969	TCONS_00005678	0	0	0	0	0	0	0	0	0	0	0	0	0	0	0	0	0	0	92	0	0	0	1	Testes	Testes related diseases
5009	TCONS_00006346	0	0	0	0	0	0	0	0	0	0	258	0	0	0	0	0	0	0	0	0	0	0	1	Kidney	Kidney related diseases
5018	TCONS_00006736	0	0	0	0	0	0	0	0	0	0	0	0	0	0	0	0	0	0	358	0	0	0	1	Testes	Testes related diseases
5027	TCONS_00006739	0	0	0	0	0	0	0	0	0	0	342	0	0	0	0	0	0	0	0	0	0	0	1	Kidney	Kidney related diseases
5029	TCONS_l2_00020301	0	0	0	0	0	0	0	0	0	0	407	0	0	0	0	0	0	0	0	0	0	0	1	Kidney	Kidney related diseases
5030	TCONS_l2_00019669	0	0	0	0	0	0	0	0	0	0	407	0	0	0	0	0	0	0	0	0	0	0	1	Kidney	Kidney related diseases
5062	TCONS_00005699	0	0	0	0	0	0	0	0	0	0	0	0	0	0	0	0	24	0	0	0	0	0	1	Prostate	Prostate related diseases
5087	TCONS_00006373	0	0	0	0	0	0	0	0	0	0	229	0	0	0	0	0	0	0	0	0	0	0	1	Kidney	Kidney related diseases
5122	TCONS_00006387	0	0	0	0	0	0	0	0	0	0	0	0	0	0	0	0	0	0	0	0	204	0	1	Thyroid	Thyroid related diseases
5126	TCONS_00007086	0	0	0	0	0	0	0	0	0	0	0	0	0	0	0	0	0	0	0	0	0	545	1	Whitebloodcell	Whitebloodcell related diseases
5130	TCONS_00005721	0	0	0	0	0	0	0	0	0	0	0	0	108	0	0	0	0	0	0	0	0	0	1	Lung	Lung related diseases
5172	TCONS_00008437	0	0	0	0	0	0	0	313	0	0	0	0	0	0	0	0	0	0	0	0	0	0	1	Heart	Heart related diseases
5180	TCONS_00007495	0	0	0	0	31	0	0	0	0	0	0	0	0	0	0	0	0	0	0	0	0	0	1	Breast	Breast related diseases
5181	TCONS_00008457	0	0	0	0	259	0	0	0	0	0	0	0	0	0	0	0	0	0	0	0	0	0	1	Breast	Breast related diseases
5203	TCONS_00008377	0	0	0	0	0	0	0	0	0	0	0	0	0	0	0	0	0	0	210	0	0	0	1	Testes	Testes related diseases
5220	TCONS_00007998	0	0	0	0	0	0	0	0	0	0	0	0	0	0	0	0	0	0	295	0	0	0	1	Testes	Testes related diseases
5230	TCONS_l2_00021553	0	0	0	0	0	0	0	0	0	0	0	0	0	0	219	0	0	0	0	0	0	0	1	Ovary	Ovary related diseases
5238	TCONS_l2_00021855	0	0	0	0	0	0	0	0	0	0	0	480	0	0	0	0	0	0	0	0	0	0	1	Liver	Liver related diseases
5239	TCONS_l2_00021856	0	0	0	0	0	0	0	0	0	0	0	480	0	0	0	0	0	0	0	0	0	0	1	Liver	Liver related diseases
5240	TCONS_l2_00021103	0	0	0	0	0	0	0	0	0	0	0	0	0	0	0	0	0	0	374	0	0	0	1	Testes	Testes related diseases
5241	TCONS_l2_00021858	0	0	0	0	0	0	0	0	0	0	0	0	0	0	0	0	0	0	374	0	0	0	1	Testes	Testes related diseases
5242	TCONS_l2_00021859	0	0	0	0	0	0	0	0	0	0	0	0	0	0	0	0	0	0	374	0	0	0	1	Testes	Testes related diseases
5243	TCONS_l2_00021860	0	0	0	0	0	0	0	0	0	0	0	0	0	0	0	0	0	0	374	0	0	0	1	Testes	Testes related diseases
5251	TCONS_00007753	0	0	0	0	0	0	0	0	0	0	288	0	0	0	0	0	0	0	0	0	0	0	1	Kidney	Kidney related diseases
5252	TCONS_00007754	0	0	0	0	0	0	0	0	0	0	288	0	0	0	0	0	0	0	0	0	0	0	1	Kidney	Kidney related diseases
5271	TCONS_l2_00021607	0	0	0	0	0	0	0	0	0	0	0	0	0	0	0	271	0	0	0	0	0	0	1	Placenta_R	Placenta_R related diseases
5278	TCONS_00007361	0	0	0	0	0	0	0	0	0	0	0	0	0	0	0	0	0	0	0	406	0	0	1	Testes_R	Testes_R related diseases
5279	TCONS_00007784	0	106	0	0	0	0	0	0	0	0	0	0	0	0	0	0	0	0	0	0	0	0	1	Adrenal	Adrenal related diseases
5300	TCONS_00008530	0	0	223	0	0	0	0	0	0	0	0	0	0	0	0	0	0	0	0	0	0	0	1	Brain	Brain related diseases
5303	TCONS_00007429	0	0	0	0	0	0	0	0	586	0	0	0	0	0	0	0	0	0	0	0	0	0	1	HLF_r1	HLF_r1 related diseases
5304	TCONS_00007796	0	0	0	0	0	0	0	0	586	0	0	0	0	0	0	0	0	0	0	0	0	0	1	HLF_r1	HLF_r1 related diseases
5305	TCONS_00007398	0	0	0	0	0	0	0	0	0	0	0	0	0	0	0	0	0	0	64	0	0	0	1	Testes	Testes related diseases
5306	TCONS_00008169	0	0	0	0	0	0	0	0	0	0	0	0	140	0	0	0	0	0	0	0	0	0	1	Lung	Lung related diseases
5310	TCONS_l2_00021937	0	0	0	0	0	0	0	0	0	0	0	0	0	0	0	0	0	0	0	0	0	138	1	Whitebloodcell	Whitebloodcell related diseases
5313	TCONS_00008202	0	0	0	0	0	0	0	0	0	0	0	0	0	0	0	0	0	0	242	0	0	0	1	Testes	Testes related diseases
5314	TCONS_l2_00021950	0	0	0	0	0	0	0	0	0	0	0	0	0	0	0	0	0	0	276	0	0	0	1	Testes	Testes related diseases
5315	TCONS_l2_00021951	0	0	0	0	0	0	0	0	0	0	0	0	0	0	0	0	0	0	276	0	0	0	1	Testes	Testes related diseases
5320	TCONS_00007433	0	0	0	0	0	0	0	0	0	0	0	0	0	0	0	0	0	0	97	0	0	0	1	Testes	Testes related diseases
5336	TCONS_00007833	0	0	147	0	0	0	0	0	0	0	0	0	0	0	0	0	0	0	0	0	0	0	1	Brain	Brain related diseases
5337	TCONS_00007836	0	0	0	0	0	0	0	0	0	0	0	0	0	136	0	0	0	0	0	0	0	0	1	LymphNode	LymphNode related diseases
5338	TCONS_00008258	0	0	0	0	0	0	0	0	0	0	0	0	0	0	0	0	0	0	234	0	0	0	1	Testes	Testes related diseases
5347	TCONS_00007642	0	0	0	0	0	0	0	0	0	0	0	0	0	0	0	0	0	0	66	0	0	0	1	Testes	Testes related diseases
5382	TCONS_l2_00021387	0	0	0	0	341	0	0	0	0	0	0	0	0	0	0	0	0	0	0	0	0	0	1	Breast	Breast related diseases
5394	TCONS_00007906	0	0	0	0	0	0	0	0	0	0	0	0	0	0	0	0	0	0	96	0	0	0	1	Testes	Testes related diseases
5397	TCONS_00008353	0	0	0	0	0	0	0	0	557	0	0	0	0	0	0	0	0	0	0	0	0	0	1	HLF_r1	HLF_r1 related diseases
5399	TCONS_00007374	0	0	382	0	0	0	0	0	0	0	0	0	0	0	0	0	0	0	0	0	0	0	1	Brain	Brain related diseases
5400	TCONS_00008672	0	0	382	0	0	0	0	0	0	0	0	0	0	0	0	0	0	0	0	0	0	0	1	Brain	Brain related diseases
5407	TCONS_00008372	0	0	0	0	0	0	0	0	0	0	0	0	0	0	0	0	0	0	202	0	0	0	1	Testes	Testes related diseases
5437	TCONS_l2_00021809	0	0	0	0	0	0	0	0	0	0	135	0	0	0	0	0	0	0	0	0	0	0	1	Kidney	Kidney related diseases
5438	TCONS_l2_00021810	0	0	0	0	0	0	0	0	0	0	135	0	0	0	0	0	0	0	0	0	0	0	1	Kidney	Kidney related diseases
5439	TCONS_l2_00021811	0	0	0	0	0	0	0	0	0	0	135	0	0	0	0	0	0	0	0	0	0	0	1	Kidney	Kidney related diseases
5442	TCONS_00009003	0	0	0	0	0	0	0	0	0	0	0	0	0	0	0	0	0	0	0	524	0	0	1	Testes_R	Testes_R related diseases
5465	TCONS_00007379	0	0	0	0	0	0	0	0	0	0	472	0	0	0	0	0	0	0	0	0	0	0	1	Kidney	Kidney related diseases
5466	TCONS_00007378	0	0	0	0	0	0	0	0	0	0	472	0	0	0	0	0	0	0	0	0	0	0	1	Kidney	Kidney related diseases
5467	TCONS_00007957	0	0	0	0	0	0	0	0	0	0	472	0	0	0	0	0	0	0	0	0	0	0	1	Kidney	Kidney related diseases
5468	TCONS_00007462	0	0	0	0	0	0	0	0	0	0	337	0	0	0	0	0	0	0	0	0	0	0	1	Kidney	Kidney related diseases
5469	TCONS_00007958	0	0	0	0	0	0	0	0	0	0	164	0	0	0	0	0	0	0	0	0	0	0	1	Kidney	Kidney related diseases
5470	TCONS_00007959	0	0	0	0	0	0	0	0	0	0	0	0	0	0	0	0	0	0	162	0	0	0	1	Testes	Testes related diseases
5471	TCONS_00007369	0	0	0	0	0	0	0	0	0	0	0	0	0	0	0	0	78	0	0	0	0	0	1	Prostate	Prostate related diseases
5500	TCONS_l2_00021036	0	0	227	0	0	0	0	0	0	0	0	0	0	0	0	0	0	0	0	0	0	0	1	Brain	Brain related diseases
5517	TCONS_00007972	0	0	0	0	0	0	0	0	0	0	0	0	0	0	0	0	191	0	0	0	0	0	1	Prostate	Prostate related diseases
5529	TCONS_00008751	0	0	0	0	0	0	0	0	0	0	0	0	0	0	0	608	0	0	0	0	0	0	1	Placenta_R	Placenta_R related diseases
5543	TCONS_00008431	0	0	0	0	0	0	0	0	0	0	0	0	0	0	0	0	0	0	174	0	0	0	1	Testes	Testes related diseases
5544	TCONS_l2_00020401	0	0	0	0	0	0	0	0	0	0	0	0	0	0	0	0	0	0	193	0	0	0	1	Testes	Testes related diseases
5558	TCONS_00007980	0	0	0	0	0	0	0	0	0	0	0	0	0	0	0	0	0	0	0	0	155	0	1	Thyroid	Thyroid related diseases
5561	TCONS_00007985	0	0	0	0	0	0	0	0	0	0	0	0	0	0	0	0	0	0	256	0	0	0	1	Testes	Testes related diseases
5591	TCONS_00008438	0	0	0	0	0	0	0	204	0	0	0	0	0	0	0	0	0	0	0	0	0	0	1	Heart	Heart related diseases
5595	TCONS_00008763	0	0	0	0	0	0	0	0	0	0	0	0	0	0	0	0	0	0	295	0	0	0	1	Testes	Testes related diseases
5596	TCONS_00009029	0	0	0	0	0	0	0	418	0	0	0	0	0	0	0	0	0	0	0	0	0	0	1	Heart	Heart related diseases
5605	TCONS_00007482	0	0	0	0	0	0	0	0	0	0	0	0	0	273	0	0	0	0	0	0	0	0	1	LymphNode	LymphNode related diseases
5606	TCONS_00007483	0	0	0	0	0	0	0	0	0	0	0	0	0	273	0	0	0	0	0	0	0	0	1	LymphNode	LymphNode related diseases
5610	TCONS_00008002	0	0	150	0	0	0	0	0	0	0	0	0	0	0	0	0	0	0	0	0	0	0	1	Brain	Brain related diseases
5627	TCONS_00008447	0	0	0	0	0	0	0	0	0	0	0	0	0	0	0	0	0	0	0	0	201	0	1	Thyroid	Thyroid related diseases
5628	TCONS_00007728	0	0	0	0	0	0	0	0	0	0	312	0	0	0	0	0	0	0	0	0	0	0	1	Kidney	Kidney related diseases
5629	TCONS_00008448	0	0	0	0	0	0	0	0	0	0	312	0	0	0	0	0	0	0	0	0	0	0	1	Kidney	Kidney related diseases
5634	TCONS_00008011	0	0	0	0	0	0	0	0	0	0	0	0	0	0	0	0	0	0	0	521	0	0	1	Testes_R	Testes_R related diseases
5635	TCONS_00008450	0	0	0	0	0	0	0	0	0	0	0	0	0	0	0	0	0	0	380	0	0	0	1	Testes	Testes related diseases
5636	TCONS_00008451	0	0	0	0	0	0	0	0	0	0	0	0	367	0	0	0	0	0	0	0	0	0	1	Lung	Lung related diseases
5637	TCONS_00007494	0	0	0	0	0	0	0	0	0	0	0	0	180	0	0	0	0	0	0	0	0	0	1	Lung	Lung related diseases
5654	TCONS_00007736	0	0	0	0	0	0	0	0	0	0	0	0	0	138	0	0	0	0	0	0	0	0	1	LymphNode	LymphNode related diseases
5655	TCONS_00008021	0	0	0	0	0	0	0	0	0	0	0	0	0	0	0	0	0	0	231	0	0	0	1	Testes	Testes related diseases
5656	TCONS_00007737	0	0	156	0	0	0	0	0	0	0	0	0	0	0	0	0	0	0	0	0	0	0	1	Brain	Brain related diseases
5660	TCONS_l2_00020464	0	0	0	0	0	0	0	0	0	0	0	0	0	0	219	0	0	0	0	0	0	0	1	Ovary	Ovary related diseases
5663	TCONS_00008029	0	0	0	0	0	0	0	0	0	0	0	0	0	0	0	0	0	0	194	0	0	0	1	Testes	Testes related diseases
5664	TCONS_00007500	0	0	0	0	0	0	0	0	0	0	0	0	0	0	0	0	0	0	194	0	0	0	1	Testes	Testes related diseases
5668	TCONS_00008033	0	0	0	0	0	0	0	356	0	0	0	0	0	0	0	0	0	0	0	0	0	0	1	Heart	Heart related diseases
5673	TCONS_00008036	0	0	0	0	0	0	0	0	0	0	0	0	0	0	0	0	0	0	271	0	0	0	1	Testes	Testes related diseases
5676	TCONS_l2_00021099	0	0	0	0	0	0	0	0	0	0	0	480	0	0	0	0	0	0	0	0	0	0	1	Liver	Liver related diseases
5677	TCONS_l2_00021100	0	0	0	0	0	0	0	0	0	0	0	480	0	0	0	0	0	0	0	0	0	0	1	Liver	Liver related diseases
5678	TCONS_l2_00021101	0	0	0	0	0	0	0	0	0	0	0	480	0	0	0	0	0	0	0	0	0	0	1	Liver	Liver related diseases
5682	TCONS_00008462	0	0	0	0	0	0	0	0	0	0	0	0	0	0	0	0	0	0	181	0	0	0	1	Testes	Testes related diseases
5683	TCONS_00008037	0	0	0	0	0	0	0	0	0	0	0	0	0	0	0	0	0	0	159	0	0	0	1	Testes	Testes related diseases
5686	TCONS_00008464	0	0	0	0	0	0	0	0	0	0	0	178	0	0	0	0	0	0	0	0	0	0	1	Liver	Liver related diseases
5701	TCONS_00008048	0	0	0	0	0	0	0	0	0	0	0	0	0	0	0	0	0	0	163	0	0	0	1	Testes	Testes related diseases
5709	TCONS_00007518	0	136	0	0	0	0	0	0	0	0	0	0	0	0	0	0	0	0	0	0	0	0	1	Adrenal	Adrenal related diseases
5713	TCONS_00008471	0	0	210	0	0	0	0	0	0	0	0	0	0	0	0	0	0	0	0	0	0	0	1	Brain	Brain related diseases
5722	TCONS_00007755	0	0	0	0	0	0	0	0	0	0	288	0	0	0	0	0	0	0	0	0	0	0	1	Kidney	Kidney related diseases
5738	TCONS_00008064	0	0	0	0	0	0	0	0	0	0	0	0	0	0	0	0	0	0	241	0	0	0	1	Testes	Testes related diseases
5739	TCONS_l2_00021132	0	0	0	0	0	0	0	0	0	0	0	0	0	0	0	0	0	0	177	0	0	0	1	Testes	Testes related diseases
5744	TCONS_l2_00021137	260	0	0	0	0	0	0	0	0	0	0	0	0	0	0	0	0	0	0	0	0	0	1	Adipose	Adipose related diseases
5746	TCONS_00008792	0	0	334	0	0	0	0	0	0	0	0	0	0	0	0	0	0	0	0	0	0	0	1	Brain	Brain related diseases
5747	TCONS_00007530	0	0	334	0	0	0	0	0	0	0	0	0	0	0	0	0	0	0	0	0	0	0	1	Brain	Brain related diseases
5768	TCONS_00007761	0	0	0	0	0	0	0	0	0	0	0	294	0	0	0	0	0	0	0	0	0	0	1	Liver	Liver related diseases
5769	TCONS_00007762	0	0	0	0	0	0	0	0	0	0	0	294	0	0	0	0	0	0	0	0	0	0	1	Liver	Liver related diseases
5774	TCONS_00008088	0	0	0	0	0	0	0	0	0	0	0	0	0	0	0	0	0	0	206	0	0	0	1	Testes	Testes related diseases
5779	TCONS_l2_00021603	0	0	0	0	0	0	0	0	0	0	0	0	0	0	0	0	0	0	218	0	0	0	1	Testes	Testes related diseases
5780	TCONS_l2_00020545	0	0	0	0	0	0	0	0	0	0	0	0	0	0	0	0	0	0	218	0	0	0	1	Testes	Testes related diseases
5781	TCONS_00007542	0	0	0	0	0	0	0	0	0	0	0	0	0	0	0	0	0	0	225	0	0	0	1	Testes	Testes related diseases
5782	TCONS_00007543	0	0	0	0	0	0	0	0	0	0	0	0	0	0	0	0	0	0	225	0	0	0	1	Testes	Testes related diseases
5783	TCONS_00008797	0	0	0	0	0	0	0	0	0	0	0	0	0	0	0	0	0	0	225	0	0	0	1	Testes	Testes related diseases
5789	TCONS_00008092	0	0	0	0	0	0	0	198	0	0	0	0	0	0	0	0	0	0	0	0	0	0	1	Heart	Heart related diseases
5790	TCONS_00008495	0	0	0	0	0	0	0	0	0	0	0	0	0	0	0	0	0	0	195	0	0	0	1	Testes	Testes related diseases
5791	TCONS_l2_00020549	0	0	0	0	0	0	0	569	0	0	0	0	0	0	0	0	0	0	0	0	0	0	1	Heart	Heart related diseases
5801	TCONS_00008095	0	0	0	0	0	0	0	0	0	0	0	0	0	0	0	0	0	0	0	458	0	0	1	Testes_R	Testes_R related diseases
5802	TCONS_00008096	0	0	0	0	0	0	0	0	0	0	0	0	0	0	0	0	0	0	272	0	0	0	1	Testes	Testes related diseases
5803	TCONS_00007547	0	0	0	0	0	0	0	0	0	0	0	0	0	0	0	0	0	0	272	0	0	0	1	Testes	Testes related diseases
5807	TCONS_00008500	0	0	0	0	0	0	0	0	0	0	921	0	0	0	0	0	0	0	0	0	0	0	1	Kidney	Kidney related diseases
5808	TCONS_00009069	0	0	0	0	0	0	0	0	0	0	921	0	0	0	0	0	0	0	0	0	0	0	1	Kidney	Kidney related diseases
5809	TCONS_00008501	0	0	0	0	0	0	0	0	0	0	921	0	0	0	0	0	0	0	0	0	0	0	1	Kidney	Kidney related diseases
5812	TCONS_00009070	0	0	0	0	0	0	0	0	0	0	689	0	0	0	0	0	0	0	0	0	0	0	1	Kidney	Kidney related diseases
5819	TCONS_00007425	0	0	0	0	0	0	0	0	0	0	0	0	0	0	0	0	0	0	191	0	0	0	1	Testes	Testes related diseases
5822	TCONS_00008102	0	0	0	0	0	0	0	0	0	0	0	0	0	0	0	0	0	0	232	0	0	0	1	Testes	Testes related diseases
5834	TCONS_00008110	0	0	0	0	0	0	0	0	0	0	0	0	0	0	0	0	0	0	0	406	0	0	1	Testes_R	Testes_R related diseases
5835	TCONS_00007783	0	0	0	0	0	0	0	0	0	0	0	0	0	0	0	0	0	161	0	0	0	0	1	SkeletalMuscle	SkeletalMuscle related diseases
5856	TCONS_00008129	0	0	0	0	0	0	0	0	0	0	0	0	0	0	0	0	0	0	249	0	0	0	1	Testes	Testes related diseases
5859	TCONS_00008138	0	0	0	0	0	0	0	0	0	0	0	0	0	0	0	0	0	0	354	0	0	0	1	Testes	Testes related diseases
5860	TCONS_00007373	0	0	0	0	0	0	0	0	0	0	0	0	0	0	0	0	0	0	250	0	0	0	1	Testes	Testes related diseases
5861	TCONS_00008515	0	0	0	0	0	0	0	0	0	0	0	0	0	0	0	0	0	0	250	0	0	0	1	Testes	Testes related diseases
5862	TCONS_00008514	0	0	0	0	0	0	0	0	0	0	0	0	0	0	0	0	0	0	250	0	0	0	1	Testes	Testes related diseases
5868	TCONS_00007791	0	0	0	0	0	0	0	0	0	0	0	0	0	0	0	0	0	0	346	0	0	0	1	Testes	Testes related diseases
5869	TCONS_00008153	0	0	0	0	0	0	0	0	0	0	0	0	0	0	0	0	0	0	244	0	0	0	1	Testes	Testes related diseases
5873	TCONS_00008528	0	0	0	0	0	0	0	0	0	0	0	0	0	0	0	0	0	0	237	0	0	0	1	Testes	Testes related diseases
5874	TCONS_00008164	0	0	0	0	0	0	0	0	0	0	0	0	0	0	0	0	0	0	212	0	0	0	1	Testes	Testes related diseases
5875	TCONS_00008529	0	0	0	0	0	0	0	0	0	0	0	0	0	0	0	0	0	0	456	0	0	0	1	Testes	Testes related diseases
5876	TCONS_00009085	0	0	0	0	0	0	0	0	0	0	0	0	0	0	0	0	0	0	456	0	0	0	1	Testes	Testes related diseases
5894	TCONS_00008532	0	0	0	0	0	0	0	0	0	0	0	0	0	0	0	0	0	0	0	379	0	0	1	Testes_R	Testes_R related diseases
5914	TCONS_l2_00020663	0	0	160	0	0	0	0	0	0	0	0	0	0	0	0	0	0	0	0	0	0	0	1	Brain	Brain related diseases
5915	TCONS_00007581	0	0	0	0	0	0	0	0	0	0	0	0	0	0	0	0	0	0	144	0	0	0	1	Testes	Testes related diseases
5916	TCONS_00008182	0	0	0	0	0	0	0	0	0	0	0	0	0	0	0	0	0	0	144	0	0	0	1	Testes	Testes related diseases
5919	TCONS_00007585	0	0	0	0	0	0	0	0	0	0	185	0	0	0	0	0	0	0	0	0	0	0	1	Kidney	Kidney related diseases
5933	TCONS_00008189	0	0	0	0	0	0	0	0	0	0	0	0	0	0	0	0	0	0	166	0	0	0	1	Testes	Testes related diseases
5934	TCONS_00008546	0	0	0	0	0	0	0	0	0	0	0	0	0	0	0	0	0	0	117	0	0	0	1	Testes	Testes related diseases
5946	TCONS_00008548	0	0	0	0	0	0	0	0	0	0	0	0	0	0	0	0	0	0	346	0	0	0	1	Testes	Testes related diseases
5954	TCONS_00007401	0	0	0	0	0	0	0	0	89	0	0	0	0	0	0	0	0	0	0	0	0	0	1	HLF_r1	HLF_r1 related diseases
5961	TCONS_00008199	0	0	0	0	0	0	0	0	0	0	0	0	0	0	0	0	0	0	0	519	0	0	1	Testes_R	Testes_R related diseases
5962	TCONS_00008871	0	0	0	0	0	0	0	0	0	0	0	0	0	0	0	0	0	0	0	519	0	0	1	Testes_R	Testes_R related diseases
5965	TCONS_00007817	0	0	0	0	0	0	0	0	0	0	0	0	0	0	0	0	0	0	0	339	0	0	1	Testes_R	Testes_R related diseases
5966	TCONS_00009109	0	0	0	0	0	0	0	0	0	0	0	0	0	0	0	0	0	0	0	339	0	0	1	Testes_R	Testes_R related diseases
5973	TCONS_00007602	0	0	0	0	0	0	0	0	0	0	0	0	0	0	0	0	0	0	264	0	0	0	1	Testes	Testes related diseases
5974	TCONS_00008206	0	0	0	0	0	0	0	0	0	0	0	0	0	0	0	0	0	0	264	0	0	0	1	Testes	Testes related diseases
6000	TCONS_00008562	0	0	0	0	0	0	0	0	0	0	0	0	0	0	0	0	0	0	0	0	0	438	1	Whitebloodcell	Whitebloodcell related diseases
6014	TCONS_00008565	0	0	0	0	0	0	0	0	0	0	0	0	0	0	0	0	0	0	0	0	519	0	1	Thyroid	Thyroid related diseases
6023	TCONS_00008216	281	0	0	0	0	0	0	0	0	0	0	0	0	0	0	0	0	0	0	0	0	0	1	Adipose	Adipose related diseases
6029	TCONS_00008566	0	0	0	0	0	0	0	0	0	0	0	165	0	0	0	0	0	0	0	0	0	0	1	Liver	Liver related diseases
6044	TCONS_00008575	0	0	220	0	0	0	0	0	0	0	0	0	0	0	0	0	0	0	0	0	0	0	1	Brain	Brain related diseases
6056	TCONS_00007825	0	0	0	0	0	0	0	163	0	0	0	0	0	0	0	0	0	0	0	0	0	0	1	Heart	Heart related diseases
6057	TCONS_00007826	0	0	0	0	0	0	0	163	0	0	0	0	0	0	0	0	0	0	0	0	0	0	1	Heart	Heart related diseases
6093	TCONS_00008580	0	0	0	0	182	0	0	0	0	0	0	0	0	0	0	0	0	0	0	0	0	0	1	Breast	Breast related diseases
6095	TCONS_00008259	0	0	0	0	0	0	0	0	0	0	0	0	0	0	0	0	0	0	0	0	269	0	1	Thyroid	Thyroid related diseases
6121	TCONS_l2_00021309	0	0	0	0	0	0	0	0	0	0	0	0	0	0	0	0	0	0	278	0	0	0	1	Testes	Testes related diseases
6122	TCONS_l2_00022002	0	0	0	0	0	0	0	0	0	0	0	0	0	0	0	0	0	0	278	0	0	0	1	Testes	Testes related diseases
6126	TCONS_00007640	0	0	0	0	0	0	0	0	0	0	0	0	0	0	0	0	0	0	97	0	0	0	1	Testes	Testes related diseases
6128	TCONS_00007641	0	0	0	0	0	0	0	0	0	0	0	0	0	0	0	0	0	0	66	0	0	0	1	Testes	Testes related diseases
6129	TCONS_00007643	0	0	0	0	0	0	0	0	0	0	0	0	0	0	0	0	0	0	66	0	0	0	1	Testes	Testes related diseases
6131	TCONS_00008271	0	0	313	0	0	0	0	0	0	0	0	0	0	0	0	0	0	0	0	0	0	0	1	Brain	Brain related diseases
6132	TCONS_00008899	0	0	313	0	0	0	0	0	0	0	0	0	0	0	0	0	0	0	0	0	0	0	1	Brain	Brain related diseases
6138	TCONS_00007859	0	0	0	0	0	0	0	0	0	0	0	0	0	0	0	0	0	0	0	0	41	0	1	Thyroid	Thyroid related diseases
6151	TCONS_00008273	0	0	0	0	0	0	0	0	0	0	0	0	0	0	0	0	0	0	0	356	0	0	1	Testes_R	Testes_R related diseases
6159	TCONS_00008603	0	0	0	0	0	0	0	0	0	0	450	0	0	0	0	0	0	0	0	0	0	0	1	Kidney	Kidney related diseases
6160	TCONS_00009133	0	0	0	0	0	0	0	0	0	0	450	0	0	0	0	0	0	0	0	0	0	0	1	Kidney	Kidney related diseases
6165	TCONS_00008606	0	0	0	0	0	0	0	0	0	0	0	0	0	0	0	0	0	0	292	0	0	0	1	Testes	Testes related diseases
6190	TCONS_00007869	0	0	0	0	0	0	0	0	0	0	0	0	0	0	0	0	0	0	0	347	0	0	1	Testes_R	Testes_R related diseases
6194	TCONS_00007870	0	0	0	0	0	0	0	0	0	0	0	0	0	0	0	0	0	0	0	417	0	0	1	Testes_R	Testes_R related diseases
6196	TCONS_00007871	0	0	0	0	0	0	0	0	0	0	0	0	0	193	0	0	0	0	0	0	0	0	1	LymphNode	LymphNode related diseases
6202	TCONS_l2_00021752	0	0	0	0	0	0	0	0	0	0	156	0	0	0	0	0	0	0	0	0	0	0	1	Kidney	Kidney related diseases
6210	TCONS_00008289	0	0	0	0	0	0	0	339	0	0	0	0	0	0	0	0	0	0	0	0	0	0	1	Heart	Heart related diseases
6211	TCONS_00007659	0	0	0	0	0	0	0	339	0	0	0	0	0	0	0	0	0	0	0	0	0	0	1	Heart	Heart related diseases
6212	TCONS_00007879	0	0	0	0	0	0	0	0	0	0	0	0	0	0	0	0	0	0	159	0	0	0	1	Testes	Testes related diseases
6224	TCONS_00007884	0	0	0	0	9	0	0	0	0	0	0	0	0	0	0	0	0	0	0	0	0	0	1	Breast	Breast related diseases
6227	TCONS_l2_00022036	0	0	0	0	0	0	0	0	0	0	0	0	0	0	0	0	0	0	255	0	0	0	1	Testes	Testes related diseases
6228	TCONS_l2_00021363	0	0	0	0	0	0	0	0	0	0	0	0	0	0	0	0	0	0	255	0	0	0	1	Testes	Testes related diseases
6234	TCONS_00008304	0	0	0	0	0	0	0	0	0	0	0	0	0	0	0	0	0	0	199	0	0	0	1	Testes	Testes related diseases
6254	TCONS_00008635	0	0	169	0	0	0	0	0	0	0	0	0	0	0	0	0	0	0	0	0	0	0	1	Brain	Brain related diseases
6256	TCONS_l2_00020853	0	0	0	0	0	0	0	0	0	0	0	0	0	0	0	0	0	0	308	0	0	0	1	Testes	Testes related diseases
6257	TCONS_00008636	0	0	0	0	0	0	0	0	0	0	0	0	0	0	0	0	0	0	276	0	0	0	1	Testes	Testes related diseases
6258	TCONS_00008637	0	0	0	0	0	0	0	0	0	0	0	0	0	0	0	0	0	0	220	0	0	0	1	Testes	Testes related diseases
6272	TCONS_00007892	0	0	0	0	0	0	0	0	0	0	0	0	0	0	0	0	0	0	29	0	0	0	1	Testes	Testes related diseases
6284	TCONS_l2_00020871	0	0	0	0	0	0	0	0	0	0	0	0	0	0	0	0	0	0	194	0	0	0	1	Testes	Testes related diseases
6290	TCONS_00007895	0	0	0	0	0	0	0	0	0	0	0	0	0	0	0	0	0	0	116	0	0	0	1	Testes	Testes related diseases
6294	TCONS_00008322	0	0	0	0	0	0	0	0	0	0	0	0	0	0	0	0	0	0	176	0	0	0	1	Testes	Testes related diseases
6297	TCONS_00007898	0	0	0	0	0	0	0	0	0	0	0	0	0	0	0	0	0	0	263	0	0	0	1	Testes	Testes related diseases
6298	TCONS_00008644	0	0	0	0	0	0	0	0	0	0	0	0	0	0	0	0	0	0	263	0	0	0	1	Testes	Testes related diseases
6299	TCONS_00008645	0	0	0	0	0	0	0	0	0	0	0	0	0	0	0	0	0	0	363	0	0	0	1	Testes	Testes related diseases
6309	TCONS_00008935	0	0	0	0	0	323	0	0	0	0	0	0	0	0	0	0	0	0	0	0	0	0	1	Colon	Colon related diseases
6313	TCONS_00008651	0	0	0	0	0	0	0	875	0	0	0	0	0	0	0	0	0	0	0	0	0	0	1	Heart	Heart related diseases
6314	TCONS_00009167	0	0	0	0	0	0	0	875	0	0	0	0	0	0	0	0	0	0	0	0	0	0	1	Heart	Heart related diseases
6316	TCONS_00007899	0	0	0	0	0	214	0	0	0	0	0	0	0	0	0	0	0	0	0	0	0	0	1	Colon	Colon related diseases
6317	TCONS_00007900	0	0	0	0	0	214	0	0	0	0	0	0	0	0	0	0	0	0	0	0	0	0	1	Colon	Colon related diseases
6322	TCONS_00008336	0	0	0	0	0	0	0	144	0	0	0	0	0	0	0	0	0	0	0	0	0	0	1	Heart	Heart related diseases
6338	TCONS_00008663	0	0	0	0	0	0	0	0	0	0	0	0	0	0	0	0	0	0	314	0	0	0	1	Testes	Testes related diseases
6339	TCONS_00008341	0	0	0	0	0	0	0	0	0	0	0	0	0	0	0	0	0	0	150	0	0	0	1	Testes	Testes related diseases
6340	TCONS_00008664	0	0	0	0	0	0	0	0	0	0	0	0	305	0	0	0	0	0	0	0	0	0	1	Lung	Lung related diseases
6344	TCONS_00007908	0	0	0	0	0	0	0	0	0	0	0	0	0	0	0	0	0	0	177	0	0	0	1	Testes	Testes related diseases
6345	TCONS_00007687	0	0	0	0	0	0	0	0	0	0	0	0	0	0	0	0	0	0	159	0	0	0	1	Testes	Testes related diseases
6352	TCONS_00008349	0	0	0	0	0	0	0	0	0	0	0	0	0	0	0	0	0	0	298	0	0	0	1	Testes	Testes related diseases
6356	TCONS_00008352	0	0	0	0	0	0	0	0	0	0	0	0	0	0	0	0	0	0	0	378	0	0	1	Testes_R	Testes_R related diseases
6357	TCONS_00007915	0	0	0	0	0	0	0	0	502	0	0	0	0	0	0	0	0	0	0	0	0	0	1	HLF_r1	HLF_r1 related diseases
6358	TCONS_00007914	0	0	0	0	0	0	0	0	502	0	0	0	0	0	0	0	0	0	0	0	0	0	1	HLF_r1	HLF_r1 related diseases
6378	TCONS_00008948	0	0	0	0	0	0	0	0	0	0	0	0	0	0	0	0	0	0	176	0	0	0	1	Testes	Testes related diseases
6419	TCONS_00008360	0	0	0	0	0	0	0	0	0	0	0	59	0	0	0	0	0	0	0	0	0	0	1	Liver	Liver related diseases
6421	TCONS_00007689	0	0	0	0	0	0	0	0	0	0	521	0	0	0	0	0	0	0	0	0	0	0	1	Kidney	Kidney related diseases
6426	TCONS_00008366	0	0	0	0	0	0	0	329	0	0	0	0	0	0	0	0	0	0	0	0	0	0	1	Heart	Heart related diseases
6427	TCONS_00008698	0	0	0	0	0	0	0	0	0	0	0	0	0	0	0	0	0	0	0	0	147	0	1	Thyroid	Thyroid related diseases
6438	TCONS_00008368	0	0	0	0	0	0	0	0	0	0	0	0	0	0	0	0	0	0	160	0	0	0	1	Testes	Testes related diseases
6452	TCONS_00007931	0	0	0	0	0	0	0	0	0	0	0	0	0	0	0	0	0	0	64	0	0	0	1	Testes	Testes related diseases
6471	TCONS_00008379	0	0	0	0	0	0	0	0	0	0	0	0	0	0	0	0	0	0	204	0	0	0	1	Testes	Testes related diseases
6482	TCONS_00008980	0	0	0	0	0	0	0	0	0	0	0	0	0	0	0	0	0	0	253	0	0	0	1	Testes	Testes related diseases
6519	TCONS_00008726	0	0	0	0	0	0	0	0	0	0	336	0	0	0	0	0	0	0	0	0	0	0	1	Kidney	Kidney related diseases
6525	TCONS_00009729	0	0	91	0	0	0	0	0	0	0	0	0	0	0	0	0	0	0	0	0	0	0	1	Brain	Brain related diseases
6544	TCONS_l2_00023040	0	0	0	0	0	0	0	0	0	0	0	0	0	0	0	0	0	0	222	0	0	0	1	Testes	Testes related diseases
6581	TCONS_l2_00023692	0	0	0	0	0	0	0	0	344	0	0	0	0	0	0	0	0	0	0	0	0	0	1	HLF_r1	HLF_r1 related diseases
6582	TCONS_l2_00023693	0	0	0	0	0	0	0	0	344	0	0	0	0	0	0	0	0	0	0	0	0	0	1	HLF_r1	HLF_r1 related diseases
6589	TCONS_00009923	0	0	0	0	0	0	0	0	0	0	0	0	0	0	0	0	0	0	252	0	0	0	1	Testes	Testes related diseases
6593	TCONS_00010318	0	0	0	0	429	0	0	0	0	0	0	0	0	0	0	0	0	0	0	0	0	0	1	Breast	Breast related diseases
6603	TCONS_00009979	0	0	505	0	0	0	0	0	0	0	0	0	0	0	0	0	0	0	0	0	0	0	1	Brain	Brain related diseases
6606	TCONS_00009983	0	0	0	0	0	0	0	0	0	0	0	0	0	0	0	0	0	0	113	0	0	0	1	Testes	Testes related diseases
6614	TCONS_l2_00023776	0	0	0	0	0	0	0	0	0	0	0	0	0	0	0	0	0	0	0	22	0	0	1	Testes_R	Testes_R related diseases
6622	TCONS_00009702	0	0	109	0	0	0	0	0	0	0	0	0	0	0	0	0	0	0	0	0	0	0	1	Brain	Brain related diseases
6624	TCONS_l2_00022964	0	0	0	0	0	0	0	0	0	0	0	0	0	0	167	0	0	0	0	0	0	0	1	Ovary	Ovary related diseases
6635	TCONS_00009467	0	0	0	0	0	0	0	0	0	0	0	0	0	0	78	0	0	0	0	0	0	0	1	Ovary	Ovary related diseases
6639	TCONS_l2_00023491	0	0	0	0	0	0	0	0	0	0	0	0	0	0	0	0	0	0	112	0	0	0	1	Testes	Testes related diseases
6672	TCONS_00009501	0	0	0	0	0	0	0	0	0	0	0	0	0	0	0	0	0	0	423	0	0	0	1	Testes	Testes related diseases
6680	TCONS_00009513	0	0	0	0	0	0	0	0	0	0	0	0	0	0	0	0	0	105	0	0	0	0	1	SkeletalMuscle	SkeletalMuscle related diseases
6687	TCONS_00010140	0	0	0	0	0	0	0	0	0	0	287	0	0	0	0	0	0	0	0	0	0	0	1	Kidney	Kidney related diseases
6693	TCONS_00010154	0	0	0	0	0	0	0	0	0	0	0	0	0	0	0	0	0	0	310	0	0	0	1	Testes	Testes related diseases
6713	TCONS_00010226	0	0	0	0	0	0	0	0	0	0	0	0	0	0	0	0	0	0	360	0	0	0	1	Testes	Testes related diseases
6716	TCONS_00009322	0	0	0	0	0	0	0	0	0	0	247	0	0	0	0	0	0	0	0	0	0	0	1	Kidney	Kidney related diseases
6718	TCONS_l2_00023626	0	0	0	0	0	0	0	0	0	0	0	0	0	0	0	0	0	0	145	0	0	0	1	Testes	Testes related diseases
6719	TCONS_l2_00022718	0	0	0	0	0	0	0	0	0	0	0	0	0	0	0	0	0	0	145	0	0	0	1	Testes	Testes related diseases
6758	TCONS_00010241	0	0	0	0	0	0	0	0	0	0	0	0	0	0	0	0	0	0	206	0	0	0	1	Testes	Testes related diseases
6786	TCONS_00009581	0	0	0	0	0	0	0	0	0	0	0	0	0	0	0	0	0	0	268	0	0	0	1	Testes	Testes related diseases
6794	TCONS_00009328	0	0	0	0	95	0	0	0	0	0	0	0	0	0	0	0	0	0	0	0	0	0	1	Breast	Breast related diseases
6796	TCONS_00009837	0	0	0	0	0	0	0	0	0	0	0	0	0	0	0	0	0	0	200	0	0	0	1	Testes	Testes related diseases
6799	TCONS_00010248	0	0	0	0	0	0	0	0	0	0	190	0	0	0	0	0	0	0	0	0	0	0	1	Kidney	Kidney related diseases
6816	TCONS_00009849	205	0	0	0	0	0	0	0	0	0	0	0	0	0	0	0	0	0	0	0	0	0	1	Adipose	Adipose related diseases
6822	TCONS_00009331	0	0	0	0	0	0	0	0	0	0	0	0	0	0	0	0	0	0	200	0	0	0	1	Testes	Testes related diseases
6823	TCONS_00009851	0	0	0	0	0	0	0	0	0	0	0	0	0	0	0	0	0	0	200	0	0	0	1	Testes	Testes related diseases
6824	TCONS_00009584	0	0	0	0	0	0	0	0	0	0	0	0	0	0	0	0	0	0	62	0	0	0	1	Testes	Testes related diseases
6827	TCONS_00009332	0	0	0	0	0	0	0	0	0	0	0	0	0	0	0	0	0	0	87	0	0	0	1	Testes	Testes related diseases
6836	TCONS_l2_00023652	0	0	0	0	0	0	0	0	0	0	0	0	0	0	0	0	0	0	174	0	0	0	1	Testes	Testes related diseases
6837	TCONS_l2_00022763	0	0	0	0	0	0	0	0	0	0	0	0	0	0	0	0	0	0	174	0	0	0	1	Testes	Testes related diseases
6845	TCONS_00009591	0	0	0	0	0	0	0	0	0	0	0	0	0	0	0	0	0	0	49	0	0	0	1	Testes	Testes related diseases
6846	TCONS_00009592	0	0	0	0	0	0	0	0	0	0	0	0	0	0	0	0	0	0	49	0	0	0	1	Testes	Testes related diseases
6852	TCONS_00010257	0	0	0	0	0	0	0	0	0	0	0	0	0	0	0	0	0	0	250	0	0	0	1	Testes	Testes related diseases
6853	TCONS_00010258	0	0	0	0	0	0	0	0	0	0	232	0	0	0	0	0	0	0	0	0	0	0	1	Kidney	Kidney related diseases
6867	TCONS_00009341	0	0	0	0	0	0	0	0	0	0	0	0	0	0	0	0	0	0	122	0	0	0	1	Testes	Testes related diseases
6883	TCONS_00009342	0	0	0	0	0	0	0	0	0	0	0	0	0	0	0	0	0	0	350	0	0	0	1	Testes	Testes related diseases
6896	TCONS_00009345	0	0	0	0	0	0	0	0	0	0	0	0	0	0	0	0	0	0	182	0	0	0	1	Testes	Testes related diseases
6907	TCONS_00009601	0	0	0	0	0	0	0	0	0	0	0	0	0	0	0	0	0	0	158	0	0	0	1	Testes	Testes related diseases
6917	TCONS_00009605	0	0	0	0	0	0	0	0	0	0	0	0	0	0	0	0	0	0	396	0	0	0	1	Testes	Testes related diseases
6918	TCONS_00009606	0	0	0	0	0	0	0	0	0	0	0	0	0	0	0	0	0	0	135	0	0	0	1	Testes	Testes related diseases
6919	TCONS_00009876	0	0	0	0	0	0	0	0	335	0	0	0	0	0	0	0	0	0	0	0	0	0	1	HLF_r1	HLF_r1 related diseases
6920	TCONS_00009877	0	0	0	0	0	0	0	259	0	0	0	0	0	0	0	0	0	0	0	0	0	0	1	Heart	Heart related diseases
6929	TCONS_00009882	0	0	0	0	0	0	0	0	0	0	0	0	0	0	0	0	0	0	0	417	0	0	1	Testes_R	Testes_R related diseases
6934	TCONS_00010279	0	0	0	0	0	0	0	0	0	0	0	0	0	0	0	0	0	0	265	0	0	0	1	Testes	Testes related diseases
6935	TCONS_00009222	0	0	0	0	0	0	0	0	0	0	0	0	0	0	0	0	0	0	265	0	0	0	1	Testes	Testes related diseases
6941	TCONS_00009362	0	0	0	0	0	0	0	0	0	0	0	0	0	0	0	0	0	0	0	0	0	580	1	Whitebloodcell	Whitebloodcell related diseases
6942	TCONS_00009361	0	0	0	0	0	0	0	0	0	0	0	0	0	0	0	0	0	0	0	0	0	580	1	Whitebloodcell	Whitebloodcell related diseases
6943	TCONS_00009889	0	0	0	0	0	0	0	0	0	0	0	0	0	0	0	0	0	0	0	0	0	580	1	Whitebloodcell	Whitebloodcell related diseases
6947	TCONS_l2_00023683	0	0	0	0	0	0	0	0	0	0	0	0	0	0	0	0	0	0	336	0	0	0	1	Testes	Testes related diseases
6948	TCONS_l2_00023684	0	0	0	0	0	0	0	0	0	0	0	0	0	0	0	0	0	0	336	0	0	0	1	Testes	Testes related diseases
6949	TCONS_l2_00022810	0	0	0	0	0	0	0	0	0	0	0	0	0	0	0	0	0	0	336	0	0	0	1	Testes	Testes related diseases
6950	TCONS_00009616	0	0	0	0	0	0	0	0	0	0	0	0	0	0	0	0	0	0	175	0	0	0	1	Testes	Testes related diseases
6951	TCONS_00009369	0	0	0	0	0	0	0	0	0	0	0	0	0	0	0	0	0	0	103	0	0	0	1	Testes	Testes related diseases
6952	TCONS_00010281	0	0	0	0	0	0	0	0	0	0	0	0	0	0	0	0	0	0	326	0	0	0	1	Testes	Testes related diseases
6965	TCONS_l2_00023691	0	0	0	0	0	0	0	0	344	0	0	0	0	0	0	0	0	0	0	0	0	0	1	HLF_r1	HLF_r1 related diseases
6967	TCONS_00010284	0	0	0	0	0	0	0	0	0	0	0	0	0	0	0	0	0	0	173	0	0	0	1	Testes	Testes related diseases
6983	TCONS_00009912	0	0	0	0	0	0	0	0	0	0	0	0	0	0	0	0	0	0	328	0	0	0	1	Testes	Testes related diseases
7005	TCONS_00010293	0	0	0	0	0	0	0	0	0	0	0	0	0	0	0	0	0	0	260	0	0	0	1	Testes	Testes related diseases
7007	TCONS_00010294	0	0	0	0	0	0	0	0	0	0	0	0	0	0	0	0	0	0	0	0	0	329	1	Whitebloodcell	Whitebloodcell related diseases
7009	TCONS_00009212	0	0	0	0	0	0	0	0	0	0	0	0	0	0	0	0	0	0	37	0	0	0	1	Testes	Testes related diseases
7010	TCONS_00009375	0	0	0	0	0	0	0	0	0	0	0	0	0	0	0	0	0	0	37	0	0	0	1	Testes	Testes related diseases
7012	TCONS_00009631	0	0	0	0	0	0	0	0	0	0	0	0	0	0	0	0	0	0	266	0	0	0	1	Testes	Testes related diseases
7017	TCONS_00009634	0	0	0	0	0	0	0	0	0	0	0	0	0	0	0	0	0	0	114	0	0	0	1	Testes	Testes related diseases
7031	TCONS_00010299	0	0	0	0	0	0	0	0	0	0	0	0	0	0	0	0	0	0	246	0	0	0	1	Testes	Testes related diseases
7033	TCONS_00010302	0	0	0	0	0	0	0	0	0	0	0	0	0	0	327	0	0	0	0	0	0	0	1	Ovary	Ovary related diseases
7042	TCONS_00009641	0	0	0	0	0	0	0	0	0	0	0	0	0	0	0	0	0	0	154	0	0	0	1	Testes	Testes related diseases
7043	TCONS_00009382	0	0	0	0	0	0	0	0	0	0	0	0	0	0	0	0	0	120	0	0	0	0	1	SkeletalMuscle	SkeletalMuscle related diseases
7044	TCONS_00009383	0	0	0	0	0	0	0	0	0	0	0	0	0	0	0	0	0	0	252	0	0	0	1	Testes	Testes related diseases
7072	TCONS_00010319	0	0	0	0	0	0	0	0	0	0	0	0	0	0	0	0	0	0	0	0	0	239	1	Whitebloodcell	Whitebloodcell related diseases
7094	TCONS_l2_00023383	0	0	0	0	0	0	0	0	216	0	0	0	0	0	0	0	0	0	0	0	0	0	1	HLF_r1	HLF_r1 related diseases
7106	TCONS_00009394	0	0	0	0	0	132	0	0	0	0	0	0	0	0	0	0	0	0	0	0	0	0	1	Colon	Colon related diseases
7111	TCONS_00009956	0	0	0	0	0	0	0	0	0	0	0	0	0	0	0	0	0	0	210	0	0	0	1	Testes	Testes related diseases
7114	TCONS_00009957	0	0	0	0	0	0	0	0	0	0	0	0	0	0	0	0	0	0	196	0	0	0	1	Testes	Testes related diseases
7118	TCONS_l2_00023390	0	0	0	0	0	0	0	0	0	0	0	0	0	0	0	0	240	0	0	0	0	0	1	Prostate	Prostate related diseases
7119	TCONS_l2_00022305	0	0	0	0	0	0	0	0	0	0	0	0	0	0	0	0	240	0	0	0	0	0	1	Prostate	Prostate related diseases
7122	TCONS_00009399	0	0	0	0	0	0	0	0	0	0	0	0	0	0	0	0	0	0	0	0	50	0	1	Thyroid	Thyroid related diseases
7123	TCONS_00009958	0	0	0	0	0	0	0	0	0	0	0	0	0	0	0	0	0	0	304	0	0	0	1	Testes	Testes related diseases
7127	TCONS_00010330	0	0	0	0	0	0	0	0	0	0	0	0	0	0	0	0	150	0	0	0	0	0	1	Prostate	Prostate related diseases
7132	TCONS_00010331	0	0	0	0	0	0	0	0	0	0	0	0	0	0	0	0	0	0	193	0	0	0	1	Testes	Testes related diseases
7133	TCONS_l2_00023392	0	0	0	0	0	0	0	0	0	0	0	0	130	0	0	0	0	0	0	0	0	0	1	Lung	Lung related diseases
7134	TCONS_l2_00023393	0	0	0	0	0	0	0	0	0	0	0	0	130	0	0	0	0	0	0	0	0	0	1	Lung	Lung related diseases
7144	TCONS_00009667	0	0	0	0	0	0	0	0	0	0	49	0	0	0	0	0	0	0	0	0	0	0	1	Kidney	Kidney related diseases
7156	TCONS_l2_00022912	0	0	0	0	0	0	0	0	0	0	0	0	0	0	0	0	0	0	0	0	233	0	1	Thyroid	Thyroid related diseases
7157	TCONS_00010347	0	0	0	0	0	0	0	0	0	0	0	0	0	0	0	0	0	0	172	0	0	0	1	Testes	Testes related diseases
7164	TCONS_00009672	0	0	0	0	14	0	0	0	0	0	0	0	0	0	0	0	0	0	0	0	0	0	1	Breast	Breast related diseases
7181	TCONS_00010701	0	0	505	0	0	0	0	0	0	0	0	0	0	0	0	0	0	0	0	0	0	0	1	Brain	Brain related diseases
7182	TCONS_00009980	0	0	505	0	0	0	0	0	0	0	0	0	0	0	0	0	0	0	0	0	0	0	1	Brain	Brain related diseases
7185	TCONS_00010357	0	0	0	0	0	0	0	0	0	0	0	0	0	0	0	0	0	0	443	0	0	0	1	Testes	Testes related diseases
7186	TCONS_00009981	0	0	0	0	0	0	0	0	0	0	0	0	0	0	0	0	0	0	200	0	0	0	1	Testes	Testes related diseases
7187	TCONS_00009677	0	0	0	0	0	0	0	0	0	0	0	0	0	157	0	0	0	0	0	0	0	0	1	LymphNode	LymphNode related diseases
7214	TCONS_00009987	0	0	0	0	0	0	0	0	0	0	0	0	0	0	0	0	0	0	257	0	0	0	1	Testes	Testes related diseases
7235	TCONS_l2_00023408	0	17	0	0	0	0	0	0	0	0	0	0	0	0	0	0	0	0	0	0	0	0	1	Adrenal	Adrenal related diseases
7260	TCONS_00010369	0	0	0	0	0	0	0	0	0	0	0	0	0	0	0	0	0	0	255	0	0	0	1	Testes	Testes related diseases
7283	TCONS_00009422	0	0	0	0	0	0	0	0	0	0	0	0	0	0	0	0	0	0	202	0	0	0	1	Testes	Testes related diseases
7289	TCONS_00009699	0	0	0	0	0	0	0	0	0	0	0	0	102	0	0	0	0	0	0	0	0	0	1	Lung	Lung related diseases
7291	TCONS_00010377	0	0	0	0	0	0	0	0	0	0	0	0	0	0	0	0	0	0	0	532	0	0	1	Testes_R	Testes_R related diseases
7293	TCONS_00010378	0	0	0	0	0	0	0	0	0	0	0	0	0	0	0	0	0	0	0	532	0	0	1	Testes_R	Testes_R related diseases
7301	TCONS_00010379	0	0	0	0	0	0	0	0	0	0	0	0	0	0	0	0	0	0	229	0	0	0	1	Testes	Testes related diseases
7319	TCONS_00009708	0	0	0	0	0	0	0	0	0	0	0	0	0	0	0	0	0	0	0	0	104	0	1	Thyroid	Thyroid related diseases
7322	TCONS_00010003	0	0	0	0	0	0	0	0	0	0	0	0	0	0	0	0	0	0	0	0	0	460	1	Whitebloodcell	Whitebloodcell related diseases
7328	TCONS_00010005	0	0	0	0	0	0	0	0	0	0	0	0	0	0	0	0	0	409	0	0	0	0	1	SkeletalMuscle	SkeletalMuscle related diseases
7341	TCONS_00010008	0	0	0	0	0	0	0	0	0	0	0	0	0	0	0	0	0	0	378	0	0	0	1	Testes	Testes related diseases
7342	TCONS_00010392	0	0	365	0	0	0	0	0	0	0	0	0	0	0	0	0	0	0	0	0	0	0	1	Brain	Brain related diseases
7375	TCONS_00009718	0	0	140	0	0	0	0	0	0	0	0	0	0	0	0	0	0	0	0	0	0	0	1	Brain	Brain related diseases
7376	TCONS_00009719	0	0	240	0	0	0	0	0	0	0	0	0	0	0	0	0	0	0	0	0	0	0	1	Brain	Brain related diseases
7377	TCONS_00009720	0	0	121	0	0	0	0	0	0	0	0	0	0	0	0	0	0	0	0	0	0	0	1	Brain	Brain related diseases
7380	TCONS_00009721	0	0	0	0	0	0	0	0	0	0	0	0	0	0	0	0	0	0	0	0	0	177	1	Whitebloodcell	Whitebloodcell related diseases
7406	TCONS_00010039	0	0	0	0	0	0	0	522	0	0	0	0	0	0	0	0	0	0	0	0	0	0	1	Heart	Heart related diseases
7407	TCONS_00009461	0	0	0	0	0	0	0	522	0	0	0	0	0	0	0	0	0	0	0	0	0	0	1	Heart	Heart related diseases
7412	TCONS_00010040	0	0	0	0	234	0	0	0	0	0	0	0	0	0	0	0	0	0	0	0	0	0	1	Breast	Breast related diseases
7431	TCONS_00009733	0	0	0	0	0	0	0	0	0	0	0	0	0	0	0	0	0	0	0	282	0	0	1	Testes_R	Testes_R related diseases
7446	TCONS_00010427	0	0	0	0	0	0	0	0	0	0	0	0	0	0	0	0	0	0	227	0	0	0	1	Testes	Testes related diseases
7447	TCONS_00009472	0	0	0	0	0	0	0	0	0	0	0	0	0	0	0	0	0	0	134	0	0	0	1	Testes	Testes related diseases
7467	TCONS_00010757	0	0	0	0	0	0	0	0	0	0	0	0	0	0	0	0	0	0	0	513	0	0	1	Testes_R	Testes_R related diseases
7480	TCONS_00010438	0	0	0	0	0	0	0	0	0	0	0	0	0	0	0	0	0	0	314	0	0	0	1	Testes	Testes related diseases
7481	TCONS_00009482	0	0	157	0	0	0	0	0	0	0	0	0	0	0	0	0	0	0	0	0	0	0	1	Brain	Brain related diseases
7482	TCONS_00009483	0	0	157	0	0	0	0	0	0	0	0	0	0	0	0	0	0	0	0	0	0	0	1	Brain	Brain related diseases
7483	TCONS_00009484	0	0	157	0	0	0	0	0	0	0	0	0	0	0	0	0	0	0	0	0	0	0	1	Brain	Brain related diseases
7484	TCONS_00009753	0	0	0	0	0	0	0	0	0	0	0	0	0	0	0	0	0	0	103	0	0	0	1	Testes	Testes related diseases
7490	TCONS_00010061	0	0	0	0	0	0	0	0	0	0	0	207	0	0	0	0	0	0	0	0	0	0	1	Liver	Liver related diseases
7494	TCONS_l2_00023511	0	0	0	0	0	0	0	0	0	0	0	0	0	156	0	0	0	0	0	0	0	0	1	LymphNode	LymphNode related diseases
7497	TCONS_00009757	0	0	0	0	0	0	0	0	0	0	0	0	63	0	0	0	0	0	0	0	0	0	1	Lung	Lung related diseases
7512	TCONS_00009761	0	0	0	0	101	0	0	0	0	0	0	0	0	0	0	0	0	0	0	0	0	0	1	Breast	Breast related diseases
7517	TCONS_00009498	0	0	127	0	0	0	0	0	0	0	0	0	0	0	0	0	0	0	0	0	0	0	1	Brain	Brain related diseases
7518	TCONS_00010076	0	0	0	0	266	0	0	0	0	0	0	0	0	0	0	0	0	0	0	0	0	0	1	Breast	Breast related diseases
7521	TCONS_00010456	0	0	191	0	0	0	0	0	0	0	0	0	0	0	0	0	0	0	0	0	0	0	1	Brain	Brain related diseases
7523	TCONS_00009771	0	0	184	0	0	0	0	0	0	0	0	0	0	0	0	0	0	0	0	0	0	0	1	Brain	Brain related diseases
7528	TCONS_00010462	0	0	0	0	0	0	0	0	0	0	0	0	0	0	0	0	0	0	353	0	0	0	1	Testes	Testes related diseases
7530	TCONS_00011029	0	0	0	0	0	0	0	0	0	0	0	0	0	0	0	0	0	0	307	0	0	0	1	Testes	Testes related diseases
7560	TCONS_00009785	0	0	0	0	0	0	0	0	0	0	0	0	0	0	0	0	0	0	151	0	0	0	1	Testes	Testes related diseases
7561	TCONS_00010092	0	0	0	0	0	0	0	0	0	0	0	0	0	0	0	0	0	0	422	0	0	0	1	Testes	Testes related diseases
7563	TCONS_00009311	0	0	0	0	0	0	0	0	0	0	0	0	0	0	0	0	0	0	95	0	0	0	1	Testes	Testes related diseases
7575	TCONS_00009791	0	0	0	0	0	0	0	0	0	0	0	0	0	0	0	0	0	0	100	0	0	0	1	Testes	Testes related diseases
7576	TCONS_00009312	0	0	0	0	0	0	0	0	0	0	0	0	0	0	0	0	0	0	23	0	0	0	1	Testes	Testes related diseases
7588	TCONS_00010493	0	0	0	0	0	0	0	0	0	0	0	0	0	0	0	0	0	0	376	0	0	0	1	Testes	Testes related diseases
7589	TCONS_00010494	0	0	0	0	0	0	0	0	0	0	0	0	0	0	0	0	0	0	175	0	0	0	1	Testes	Testes related diseases
7595	TCONS_00010103	0	0	0	0	0	0	0	0	0	0	0	0	0	0	0	0	0	0	343	0	0	0	1	Testes	Testes related diseases
7599	TCONS_00010105	0	0	0	0	0	0	0	0	0	0	0	0	0	0	0	0	0	0	350	0	0	0	1	Testes	Testes related diseases
7600	TCONS_00010106	0	0	0	0	0	0	0	0	0	0	0	0	0	0	0	0	0	0	350	0	0	0	1	Testes	Testes related diseases
7622	TCONS_00010119	0	0	0	0	0	0	0	0	0	0	0	0	0	0	0	0	0	0	0	414	0	0	1	Testes_R	Testes_R related diseases
7638	TCONS_00009796	0	0	0	0	0	0	0	0	0	0	0	0	0	0	0	0	160	0	0	0	0	0	1	Prostate	Prostate related diseases
7639	TCONS_00010520	0	0	0	0	0	199	0	0	0	0	0	0	0	0	0	0	0	0	0	0	0	0	1	Colon	Colon related diseases
7640	TCONS_00009533	0	0	0	0	0	0	0	157	0	0	0	0	0	0	0	0	0	0	0	0	0	0	1	Heart	Heart related diseases
7641	TCONS_00009534	0	0	0	0	0	0	0	157	0	0	0	0	0	0	0	0	0	0	0	0	0	0	1	Heart	Heart related diseases
7676	TCONS_00010148	0	0	0	0	0	0	0	0	0	0	0	0	0	0	0	0	0	0	212	0	0	0	1	Testes	Testes related diseases
7677	TCONS_00010536	0	0	0	0	359	0	0	0	0	0	0	0	0	0	0	0	0	0	0	0	0	0	1	Breast	Breast related diseases
7679	TCONS_00010150	0	0	0	0	0	0	0	0	0	0	0	0	0	0	0	0	0	0	130	0	0	0	1	Testes	Testes related diseases
7682	TCONS_00009230	0	0	0	0	0	0	0	0	0	0	0	0	0	0	0	0	0	0	336	0	0	0	1	Testes	Testes related diseases
7683	TCONS_00010537	0	0	0	0	0	0	0	0	0	0	0	0	0	0	0	0	0	0	336	0	0	0	1	Testes	Testes related diseases
7688	TCONS_00010158	0	0	0	0	0	0	0	0	0	0	0	0	0	0	0	0	0	0	209	0	0	0	1	Testes	Testes related diseases
7697	TCONS_00010544	0	0	0	0	0	0	0	0	0	0	0	0	0	0	0	0	0	0	352	0	0	0	1	Testes	Testes related diseases
7698	TCONS_00010547	0	0	0	0	0	0	0	0	0	0	192	0	0	0	0	0	0	0	0	0	0	0	1	Kidney	Kidney related diseases
7699	TCONS_00010164	0	0	0	0	0	0	0	0	0	0	0	0	0	0	0	0	0	0	230	0	0	0	1	Testes	Testes related diseases
7726	TCONS_00010170	0	0	0	0	0	318	0	0	0	0	0	0	0	0	0	0	0	0	0	0	0	0	1	Colon	Colon related diseases
7734	TCONS_00010175	0	0	0	0	0	0	0	350	0	0	0	0	0	0	0	0	0	0	0	0	0	0	1	Heart	Heart related diseases
7735	TCONS_00009813	0	0	0	0	0	0	0	0	0	0	0	0	68	0	0	0	0	0	0	0	0	0	1	Lung	Lung related diseases
7736	TCONS_00010176	0	0	0	0	0	0	0	0	0	0	0	0	228	0	0	0	0	0	0	0	0	0	1	Lung	Lung related diseases
7800	TCONS_l2_00022656	0	0	0	0	0	0	0	0	0	0	0	0	0	0	0	0	0	0	275	0	0	0	1	Testes	Testes related diseases
7840	TCONS_00009558	0	0	0	0	0	0	0	0	0	0	0	0	0	0	0	0	0	0	0	307	0	0	1	Testes_R	Testes_R related diseases
7883	TCONS_00009572	0	0	0	0	0	0	0	0	0	0	0	0	0	0	0	0	0	0	27	0	0	0	1	Testes	Testes related diseases
7901	TCONS_00011526	0	0	0	0	0	0	0	0	0	0	0	0	0	0	0	0	0	0	0	0	0	515	1	Whitebloodcell	Whitebloodcell related diseases
7903	TCONS_00011921	0	0	0	0	0	0	0	0	0	0	0	0	0	0	0	0	0	0	0	0	0	249	1	Whitebloodcell	Whitebloodcell related diseases
7921	TCONS_00012107	0	0	0	0	0	0	0	0	0	0	0	0	0	0	0	0	0	0	518	0	0	0	1	Testes	Testes related diseases
7944	TCONS_00011512	0	0	0	0	0	0	0	0	0	0	0	0	0	0	0	0	0	0	0	324	0	0	1	Testes_R	Testes_R related diseases
7955	TCONS_l2_00025431	0	0	0	0	0	0	0	0	0	0	0	0	0	0	0	0	0	0	270	0	0	0	1	Testes	Testes related diseases
7956	TCONS_l2_00024834	0	0	0	0	0	0	0	0	0	0	0	0	0	0	0	0	0	0	182	0	0	0	1	Testes	Testes related diseases
7957	TCONS_00012221	0	0	0	0	0	0	0	0	0	0	0	0	0	0	0	0	0	0	0	0	0	515	1	Whitebloodcell	Whitebloodcell related diseases
7958	TCONS_00011888	0	0	0	0	0	0	0	0	0	0	0	0	0	0	0	0	0	0	221	0	0	0	1	Testes	Testes related diseases
7980	TCONS_00011383	0	0	0	0	0	0	0	0	0	0	170	0	0	0	0	0	0	0	0	0	0	0	1	Kidney	Kidney related diseases
8002	TCONS_00012013	0	0	0	0	0	0	0	0	0	0	0	0	0	455	0	0	0	0	0	0	0	0	1	LymphNode	LymphNode related diseases
8003	TCONS_00012367	0	0	0	0	0	0	0	0	0	0	0	0	0	0	0	0	0	0	297	0	0	0	1	Testes	Testes related diseases
8013	TCONS_00011632	0	0	373	0	0	0	0	0	0	0	0	0	0	0	0	0	0	0	0	0	0	0	1	Brain	Brain related diseases
8017	TCONS_00012638	0	0	0	0	0	0	0	0	0	0	0	0	0	0	0	0	0	0	0	314	0	0	1	Testes_R	Testes_R related diseases
8028	TCONS_00011633	0	0	0	0	0	0	0	0	0	0	0	0	0	0	0	0	0	0	352	0	0	0	1	Testes	Testes related diseases
8086	TCONS_00011255	0	0	0	0	0	0	0	0	0	0	0	0	0	0	0	0	0	0	186	0	0	0	1	Testes	Testes related diseases
8102	TCONS_00012060	0	0	0	0	0	0	0	0	0	0	0	0	0	0	0	0	0	0	0	0	258	0	1	Thyroid	Thyroid related diseases
8114	TCONS_00011258	0	0	0	0	0	0	0	0	0	0	0	0	0	174	0	0	0	0	0	0	0	0	1	LymphNode	LymphNode related diseases
8130	TCONS_00011669	0	0	0	0	0	0	0	0	0	0	0	0	0	0	0	0	0	0	323	0	0	0	1	Testes	Testes related diseases
8140	TCONS_00011678	0	0	0	0	0	0	0	0	0	0	0	0	0	0	0	0	0	0	315	0	0	0	1	Testes	Testes related diseases
8141	TCONS_l2_00024019	0	0	0	0	0	0	0	0	0	0	0	0	0	0	0	0	0	0	283	0	0	0	1	Testes	Testes related diseases
8142	TCONS_l2_00025084	0	0	0	0	0	0	0	0	0	0	0	0	0	0	0	0	0	0	283	0	0	0	1	Testes	Testes related diseases
8143	TCONS_00011444	0	0	0	0	0	0	0	0	0	0	0	0	0	0	0	0	0	0	53	0	0	0	1	Testes	Testes related diseases
8169	TCONS_00011692	0	0	0	0	0	0	0	0	0	0	242	0	0	0	0	0	0	0	0	0	0	0	1	Kidney	Kidney related diseases
8180	TCONS_00011269	0	0	0	0	0	0	0	0	0	0	0	0	0	0	0	0	0	0	276	0	0	0	1	Testes	Testes related diseases
8184	TCONS_00012086	0	0	0	0	0	0	0	0	349	0	0	0	0	0	0	0	0	0	0	0	0	0	1	HLF_r1	HLF_r1 related diseases
8185	TCONS_00011457	0	0	0	0	0	0	0	0	0	0	0	0	0	0	0	0	0	0	116	0	0	0	1	Testes	Testes related diseases
8196	TCONS_00012088	0	0	0	0	0	0	0	0	0	0	0	0	0	0	0	0	0	0	238	0	0	0	1	Testes	Testes related diseases
8197	TCONS_00012089	0	0	0	0	0	0	0	0	0	0	0	0	0	0	0	0	0	0	166	0	0	0	1	Testes	Testes related diseases
8227	TCONS_00011715	0	0	0	0	0	0	0	0	0	0	0	0	0	0	0	0	0	0	232	0	0	0	1	Testes	Testes related diseases
8233	TCONS_00012678	0	0	0	0	0	0	0	0	0	0	0	0	0	0	0	0	0	0	518	0	0	0	1	Testes	Testes related diseases
8234	TCONS_00011465	0	0	267	0	0	0	0	0	0	0	0	0	0	0	0	0	0	0	0	0	0	0	1	Brain	Brain related diseases
8236	TCONS_00011467	0	0	0	0	0	0	0	0	0	0	0	0	0	0	0	0	0	0	108	0	0	0	1	Testes	Testes related diseases
8237	TCONS_00011731	0	0	0	0	0	0	0	0	0	0	0	0	206	0	0	0	0	0	0	0	0	0	1	Lung	Lung related diseases
8253	TCONS_00011741	0	0	0	0	0	0	0	0	0	0	0	198	0	0	0	0	0	0	0	0	0	0	1	Liver	Liver related diseases
8288	TCONS_00012127	0	0	0	0	0	0	0	0	0	0	0	0	0	0	0	0	0	0	237	0	0	0	1	Testes	Testes related diseases
8306	TCONS_00012134	0	0	0	0	0	0	0	0	0	0	0	0	0	0	0	0	0	0	193	0	0	0	1	Testes	Testes related diseases
8313	TCONS_00012135	0	0	0	0	0	0	0	0	0	0	0	0	0	0	0	0	0	0	294	0	0	0	1	Testes	Testes related diseases
8314	TCONS_00011281	0	0	0	0	0	0	0	0	0	0	0	0	0	0	0	0	0	0	336	0	0	0	1	Testes	Testes related diseases
8317	TCONS_00012136	0	269	0	0	0	0	0	0	0	0	0	0	0	0	0	0	0	0	0	0	0	0	1	Adrenal	Adrenal related diseases
8328	TCONS_00011480	0	0	0	0	0	0	0	0	378	0	0	0	0	0	0	0	0	0	0	0	0	0	1	HLF_r1	HLF_r1 related diseases
8329	TCONS_00012141	0	0	0	0	0	0	0	0	378	0	0	0	0	0	0	0	0	0	0	0	0	0	1	HLF_r1	HLF_r1 related diseases
8330	TCONS_l2_00025370	0	0	0	0	0	0	0	0	0	0	0	0	0	0	0	0	0	0	26	0	0	0	1	Testes	Testes related diseases
8379	TCONS_00012157	0	0	0	0	0	0	0	0	0	0	0	0	0	0	0	0	0	0	0	359	0	0	1	Testes_R	Testes_R related diseases
8380	TCONS_00011801	0	0	0	0	0	0	0	0	0	0	0	0	0	0	0	0	0	0	199	0	0	0	1	Testes	Testes related diseases
8383	TCONS_00011300	0	128	0	0	0	0	0	0	0	0	0	0	0	0	0	0	0	0	0	0	0	0	1	Adrenal	Adrenal related diseases
8384	TCONS_00011483	0	0	183	0	0	0	0	0	0	0	0	0	0	0	0	0	0	0	0	0	0	0	1	Brain	Brain related diseases
8390	TCONS_00011810	0	0	0	0	0	0	0	0	0	0	0	0	0	0	0	0	0	0	380	0	0	0	1	Testes	Testes related diseases
8404	TCONS_l2_00025385	0	0	0	0	0	0	0	0	0	0	0	0	0	0	0	0	0	0	203	0	0	0	1	Testes	Testes related diseases
8405	TCONS_l2_00024744	0	0	0	0	0	0	0	0	0	0	0	0	0	0	0	0	0	0	203	0	0	0	1	Testes	Testes related diseases
8412	TCONS_00011815	0	0	0	0	0	0	0	0	0	0	0	0	0	0	0	0	0	0	0	0	161	0	1	Thyroid	Thyroid related diseases
8422	TCONS_00012176	0	0	0	0	0	0	0	0	0	0	0	0	0	0	0	0	0	0	0	0	202	0	1	Thyroid	Thyroid related diseases
8424	TCONS_00012494	0	0	324	0	0	0	0	0	0	0	0	0	0	0	0	0	0	0	0	0	0	0	1	Brain	Brain related diseases
8432	TCONS_00011169	0	0	0	0	0	0	0	0	0	0	0	0	0	0	0	0	27	0	0	0	0	0	1	Prostate	Prostate related diseases
8446	TCONS_00011821	0	0	0	0	0	0	0	0	0	0	0	0	0	0	0	0	0	0	143	0	0	0	1	Testes	Testes related diseases
8448	TCONS_00011823	0	0	0	0	0	0	0	0	0	0	0	0	0	0	0	0	0	0	0	646	0	0	1	Testes_R	Testes_R related diseases
8449	TCONS_00011824	0	0	0	0	0	0	0	0	0	0	0	0	0	0	0	0	0	0	0	411	0	0	1	Testes_R	Testes_R related diseases
8477	TCONS_l2_00024786	0	224	0	0	0	0	0	0	0	0	0	0	0	0	0	0	0	0	0	0	0	0	1	Adrenal	Adrenal related diseases
8501	TCONS_00011850	0	0	0	0	0	0	0	0	0	0	0	0	0	0	0	0	0	0	262	0	0	0	1	Testes	Testes related diseases
8521	TCONS_00011323	0	0	0	0	0	0	0	0	0	0	104	0	0	0	0	0	0	0	0	0	0	0	1	Kidney	Kidney related diseases
8529	TCONS_00011324	0	0	0	0	0	0	0	0	0	0	0	0	0	0	0	0	0	0	117	0	0	0	1	Testes	Testes related diseases
8530	TCONS_00011855	0	0	0	0	0	0	0	0	0	0	0	0	0	0	0	0	0	0	240	0	0	0	1	Testes	Testes related diseases
8531	TCONS_00011856	0	0	0	0	0	0	0	0	0	0	279	0	0	0	0	0	0	0	0	0	0	0	1	Kidney	Kidney related diseases
8536	TCONS_00011862	0	0	0	0	0	0	0	0	0	0	0	0	0	0	0	0	0	0	0	435	0	0	1	Testes_R	Testes_R related diseases
8562	TCONS_00011875	0	0	0	0	0	0	0	0	0	0	0	269	0	0	0	0	0	0	0	0	0	0	1	Liver	Liver related diseases
8563	TCONS_00011877	0	0	0	0	0	0	0	0	0	0	0	0	0	0	0	0	0	0	334	0	0	0	1	Testes	Testes related diseases
8565	TCONS_00012218	0	0	0	0	0	0	0	0	0	0	0	0	0	0	0	0	204	0	0	0	0	0	1	Prostate	Prostate related diseases
8572	TCONS_00011336	0	0	0	0	0	0	0	0	0	0	0	0	0	0	0	0	0	0	181	0	0	0	1	Testes	Testes related diseases
8573	TCONS_l2_00025430	0	0	0	0	0	0	0	0	0	0	0	0	0	0	0	0	0	0	270	0	0	0	1	Testes	Testes related diseases
8574	TCONS_l2_00024833	0	0	0	0	0	0	0	0	0	0	0	0	0	0	0	0	0	0	270	0	0	0	1	Testes	Testes related diseases
8575	TCONS_l2_00025432	0	0	0	0	0	0	0	0	0	0	0	0	0	0	0	0	0	0	270	0	0	0	1	Testes	Testes related diseases
8579	TCONS_00011881	0	0	0	0	0	0	0	0	0	0	231	0	0	0	0	0	0	0	0	0	0	0	1	Kidney	Kidney related diseases
8584	TCONS_00011887	0	0	0	0	0	0	0	0	0	0	0	0	0	0	0	0	0	0	291	0	0	0	1	Testes	Testes related diseases
8586	TCONS_l2_00025435	0	0	0	0	0	0	0	0	0	0	0	0	0	0	0	0	0	0	34	0	0	0	1	Testes	Testes related diseases
8587	TCONS_00011889	0	0	0	0	0	0	0	0	0	0	0	0	0	0	0	0	0	0	224	0	0	0	1	Testes	Testes related diseases
8590	TCONS_00011890	0	0	0	0	0	0	0	0	0	0	0	0	0	0	0	0	0	0	249	0	0	0	1	Testes	Testes related diseases
8599	TCONS_00012231	0	0	182	0	0	0	0	0	0	0	0	0	0	0	0	0	0	0	0	0	0	0	1	Brain	Brain related diseases
8602	TCONS_l2_00024354	0	0	0	0	0	0	0	0	0	0	0	0	0	0	0	0	0	0	167	0	0	0	1	Testes	Testes related diseases
8604	TCONS_00012234	0	0	0	0	0	0	0	0	0	0	0	0	0	0	0	0	0	0	199	0	0	0	1	Testes	Testes related diseases
8612	TCONS_00011530	0	0	0	0	0	0	0	0	0	0	0	0	0	0	0	0	0	0	0	338	0	0	1	Testes_R	Testes_R related diseases
8613	TCONS_00011909	0	0	0	0	0	0	0	0	0	0	0	0	0	0	0	0	0	0	174	0	0	0	1	Testes	Testes related diseases
8614	TCONS_00011910	0	0	0	0	0	0	0	0	0	0	0	0	0	0	0	0	0	0	197	0	0	0	1	Testes	Testes related diseases
8627	TCONS_00011349	0	0	130	0	0	0	0	0	0	0	0	0	0	0	0	0	0	0	0	0	0	0	1	Brain	Brain related diseases
8628	TCONS_00011185	0	0	130	0	0	0	0	0	0	0	0	0	0	0	0	0	0	0	0	0	0	0	1	Brain	Brain related diseases
8644	TCONS_00012247	0	0	0	0	0	0	0	0	0	0	0	0	0	0	0	0	0	0	243	0	0	0	1	Testes	Testes related diseases
8646	TCONS_00011917	0	0	0	0	0	0	0	0	0	0	0	0	0	0	0	0	289	0	0	0	0	0	1	Prostate	Prostate related diseases
8650	TCONS_00011228	0	0	0	0	0	0	0	0	0	0	0	0	0	0	0	0	0	0	161	0	0	0	1	Testes	Testes related diseases
8651	TCONS_00011539	0	0	0	0	0	0	0	0	0	0	0	0	0	0	0	0	0	0	161	0	0	0	1	Testes	Testes related diseases
8652	TCONS_00011357	0	0	0	0	0	0	0	0	0	0	0	0	0	0	0	0	0	0	133	0	0	0	1	Testes	Testes related diseases
8658	TCONS_00011923	0	0	0	0	0	0	0	0	0	0	0	0	0	0	0	0	0	0	172	0	0	0	1	Testes	Testes related diseases
8659	TCONS_00011924	0	0	0	0	0	0	0	0	0	0	0	0	0	0	0	0	0	0	317	0	0	0	1	Testes	Testes related diseases
8704	TCONS_00011941	0	0	0	0	0	0	0	0	0	0	0	0	0	0	0	0	0	0	170	0	0	0	1	Testes	Testes related diseases
8708	TCONS_00012264	0	0	0	0	0	0	0	0	0	0	0	0	0	0	0	0	0	0	280	0	0	0	1	Testes	Testes related diseases
8709	TCONS_00012265	0	0	0	0	0	0	0	234	0	0	0	0	0	0	0	0	0	0	0	0	0	0	1	Heart	Heart related diseases
8710	TCONS_00011944	0	0	0	0	0	0	0	0	0	0	0	0	0	0	0	0	0	0	283	0	0	0	1	Testes	Testes related diseases
8729	TCONS_l2_00025237	0	0	0	0	0	0	0	0	511	0	0	0	0	0	0	0	0	0	0	0	0	0	1	HLF_r1	HLF_r1 related diseases
8730	TCONS_l2_00025238	0	0	0	0	0	0	0	0	511	0	0	0	0	0	0	0	0	0	0	0	0	0	1	HLF_r1	HLF_r1 related diseases
8731	TCONS_l2_00025239	0	0	0	0	0	0	0	0	511	0	0	0	0	0	0	0	0	0	0	0	0	0	1	HLF_r1	HLF_r1 related diseases
8735	TCONS_00012277	0	0	0	0	0	0	0	0	0	0	0	0	0	0	0	0	0	0	168	0	0	0	1	Testes	Testes related diseases
8750	TCONS_l2_00024424	0	0	0	0	0	0	0	0	0	0	0	380	0	0	0	0	0	0	0	0	0	0	1	Liver	Liver related diseases
8787	TCONS_00011567	0	0	0	0	0	0	0	0	0	0	0	0	0	0	0	0	0	0	124	0	0	0	1	Testes	Testes related diseases
8791	TCONS_00011380	0	0	0	0	0	0	0	0	0	0	0	0	0	0	0	0	0	0	113	0	0	0	1	Testes	Testes related diseases
8810	TCONS_00011382	0	0	0	0	0	0	0	0	0	0	170	0	0	0	0	0	0	0	0	0	0	0	1	Kidney	Kidney related diseases
8811	TCONS_l2_00024447	0	0	0	0	0	356	0	0	0	0	0	0	0	0	0	0	0	0	0	0	0	0	1	Colon	Colon related diseases
8835	TCONS_l2_00024454	0	0	0	0	0	0	0	0	0	0	0	0	0	0	0	0	0	0	0	0	327	0	1	Thyroid	Thyroid related diseases
8859	TCONS_00011979	0	225	0	0	0	0	0	0	0	0	0	0	0	0	0	0	0	0	0	0	0	0	1	Adrenal	Adrenal related diseases
8862	TCONS_00011982	0	0	0	0	0	0	0	206	0	0	0	0	0	0	0	0	0	0	0	0	0	0	1	Heart	Heart related diseases
8879	TCONS_00011591	0	0	0	0	0	0	0	0	0	0	0	0	0	0	0	0	0	0	122	0	0	0	1	Testes	Testes related diseases
8892	TCONS_00012332	0	0	0	0	0	0	0	0	0	0	0	0	0	0	0	0	0	260	0	0	0	0	1	SkeletalMuscle	SkeletalMuscle related diseases
8896	TCONS_00012335	0	0	0	0	0	0	0	0	0	0	0	0	0	0	0	0	0	0	195	0	0	0	1	Testes	Testes related diseases
8897	TCONS_00011598	0	0	0	0	0	0	0	0	0	0	0	0	0	0	0	0	0	0	0	411	0	0	1	Testes_R	Testes_R related diseases
8898	TCONS_00012813	0	0	0	0	0	0	0	0	0	0	0	0	0	0	0	0	0	0	0	411	0	0	1	Testes_R	Testes_R related diseases
8899	TCONS_00011993	0	0	0	0	0	0	0	0	0	0	0	0	0	0	0	0	0	0	0	0	233	0	1	Thyroid	Thyroid related diseases
8900	TCONS_00011994	0	0	0	0	0	0	0	0	0	0	0	0	0	0	0	0	0	0	0	0	374	0	1	Thyroid	Thyroid related diseases
8904	TCONS_00011997	0	0	0	0	0	0	0	0	0	0	0	0	0	0	0	0	0	0	168	0	0	0	1	Testes	Testes related diseases
8912	TCONS_00012002	0	0	0	0	0	0	0	0	0	0	0	0	0	0	0	0	0	0	0	0	136	0	1	Thyroid	Thyroid related diseases
8913	TCONS_00012340	0	0	0	0	0	0	0	0	0	0	0	0	0	0	0	0	0	0	0	0	157	0	1	Thyroid	Thyroid related diseases
8916	TCONS_00012341	0	0	0	0	0	0	0	0	0	0	0	0	0	0	0	0	0	0	0	0	224	0	1	Thyroid	Thyroid related diseases
8917	TCONS_00012342	0	0	0	0	0	0	0	0	0	0	0	0	0	0	0	0	322	0	0	0	0	0	1	Prostate	Prostate related diseases
8924	TCONS_00012006	0	0	0	0	0	0	0	0	0	0	0	0	0	0	0	0	0	0	147	0	0	0	1	Testes	Testes related diseases
8926	TCONS_00011604	0	0	0	0	0	0	0	0	0	0	0	0	0	0	0	0	0	0	213	0	0	0	1	Testes	Testes related diseases
8945	TCONS_00011405	0	0	118	0	0	0	0	0	0	0	0	0	0	0	0	0	0	0	0	0	0	0	1	Brain	Brain related diseases
8956	TCONS_l2_00025018	0	0	0	0	0	0	0	0	0	0	0	0	0	0	0	0	228	0	0	0	0	0	1	Prostate	Prostate related diseases
8966	TCONS_00012355	0	0	0	0	0	0	0	0	0	0	0	0	0	0	0	0	0	0	201	0	0	0	1	Testes	Testes related diseases
8974	TCONS_00012014	0	0	215	0	0	0	0	0	0	0	0	0	0	0	0	0	0	0	0	0	0	0	1	Brain	Brain related diseases
8985	TCONS_l2_00024523	0	0	0	0	0	0	0	0	0	0	0	0	0	0	0	0	0	0	177	0	0	0	1	Testes	Testes related diseases
8992	TCONS_00012017	0	0	0	0	0	0	0	0	0	0	0	0	0	0	0	0	0	0	146	0	0	0	1	Testes	Testes related diseases
9008	TCONS_00011618	0	0	0	0	0	0	0	0	0	0	0	0	0	0	0	0	0	0	130	0	0	0	1	Testes	Testes related diseases
9016	TCONS_00012365	0	0	0	0	0	0	0	0	0	0	0	0	0	0	0	0	0	0	228	0	0	0	1	Testes	Testes related diseases
9017	TCONS_00012366	0	0	0	0	0	0	0	0	0	0	0	0	0	0	0	0	0	0	195	0	0	0	1	Testes	Testes related diseases
9019	TCONS_00012022	0	0	0	0	0	0	0	0	0	0	0	0	0	0	0	0	0	0	145	0	0	0	1	Testes	Testes related diseases
9022	TCONS_00011420	0	0	0	0	0	0	0	0	0	0	0	0	0	0	0	0	0	0	210	0	0	0	1	Testes	Testes related diseases
9023	TCONS_00011421	0	0	0	0	0	0	0	0	0	0	0	0	0	0	0	0	0	0	210	0	0	0	1	Testes	Testes related diseases
9029	TCONS_00012024	0	0	0	0	0	0	663	0	0	0	0	0	0	0	0	0	0	0	0	0	0	0	1	Foreskin	Foreskin related diseases
9030	TCONS_00011246	0	188	0	0	0	0	0	0	0	0	0	0	0	0	0	0	0	0	0	0	0	0	1	Adrenal	Adrenal related diseases
9051	TCONS_00012027	0	0	0	0	0	0	0	206	0	0	0	0	0	0	0	0	0	0	0	0	0	0	1	Heart	Heart related diseases
9052	TCONS_00012631	0	0	0	0	0	0	0	449	0	0	0	0	0	0	0	0	0	0	0	0	0	0	1	Heart	Heart related diseases
9053	TCONS_00012376	0	0	0	0	0	0	0	0	0	0	0	0	0	0	0	0	0	0	0	0	195	0	1	Thyroid	Thyroid related diseases
9088	TCONS_l2_00027313	0	0	0	0	0	0	0	0	0	0	0	0	0	0	0	0	0	0	144	0	0	0	1	Testes	Testes related diseases
9090	TCONS_00013804	0	0	0	0	0	0	0	0	0	0	949	0	0	0	0	0	0	0	0	0	0	0	1	Kidney	Kidney related diseases
9091	TCONS_00013803	0	0	0	0	0	0	0	0	0	0	949	0	0	0	0	0	0	0	0	0	0	0	1	Kidney	Kidney related diseases
9097	TCONS_00013225	0	0	0	0	0	0	0	0	453	0	0	0	0	0	0	0	0	0	0	0	0	0	1	HLF_r1	HLF_r1 related diseases
9098	TCONS_00014403	0	0	0	0	0	0	0	0	453	0	0	0	0	0	0	0	0	0	0	0	0	0	1	HLF_r1	HLF_r1 related diseases
9121	TCONS_00013698	0	0	0	0	0	0	0	0	0	0	0	0	0	0	0	0	0	0	153	0	0	0	1	Testes	Testes related diseases
9134	TCONS_l2_00027062	0	0	0	0	0	0	0	0	0	0	0	0	0	0	0	0	0	0	0	329	0	0	1	Testes_R	Testes_R related diseases
9135	TCONS_l2_00025700	0	0	0	0	0	0	0	0	0	0	0	0	0	0	0	0	0	0	0	329	0	0	1	Testes_R	Testes_R related diseases
9155	TCONS_l2_00027334	0	0	0	0	0	0	0	0	0	0	0	0	0	0	0	0	0	0	193	0	0	0	1	Testes	Testes related diseases
9156	TCONS_l2_00026521	0	0	0	0	0	0	0	0	0	0	0	0	0	0	0	0	0	0	193	0	0	0	1	Testes	Testes related diseases
9160	TCONS_l2_00027351	0	0	0	0	0	0	0	0	0	0	0	0	0	0	0	0	0	0	179	0	0	0	1	Testes	Testes related diseases
9161	TCONS_l2_00027352	0	0	0	0	0	0	0	0	0	0	0	0	0	0	0	0	0	0	179	0	0	0	1	Testes	Testes related diseases
9187	TCONS_l2_00027412	0	0	0	0	0	0	0	0	0	0	0	0	0	0	0	0	0	0	349	0	0	0	1	Testes	Testes related diseases
9194	TCONS_l2_00027168	0	0	0	0	0	0	0	0	0	0	0	0	437	0	0	0	0	0	0	0	0	0	1	Lung	Lung related diseases
9195	TCONS_l2_00027170	0	0	0	0	0	0	0	0	0	0	0	0	437	0	0	0	0	0	0	0	0	0	1	Lung	Lung related diseases
9196	TCONS_l2_00027169	0	0	0	0	0	0	0	0	0	0	0	0	437	0	0	0	0	0	0	0	0	0	1	Lung	Lung related diseases
9197	TCONS_00013205	0	0	231	0	0	0	0	0	0	0	0	0	0	0	0	0	0	0	0	0	0	0	1	Brain	Brain related diseases
9204	TCONS_00013221	0	0	0	0	0	0	0	0	0	0	117	0	0	0	0	0	0	0	0	0	0	0	1	Kidney	Kidney related diseases
9206	TCONS_00013563	0	0	0	0	0	0	0	0	0	0	0	0	0	0	0	0	0	0	248	0	0	0	1	Testes	Testes related diseases
9207	TCONS_l2_00027194	0	0	0	0	0	0	0	0	0	0	0	0	0	0	0	0	0	0	336	0	0	0	1	Testes	Testes related diseases
9210	TCONS_l2_00027211	0	0	56	0	0	0	0	0	0	0	0	0	0	0	0	0	0	0	0	0	0	0	1	Brain	Brain related diseases
9225	TCONS_00013993	0	0	0	0	0	0	0	0	0	0	0	0	0	0	0	0	0	0	234	0	0	0	1	Testes	Testes related diseases
9244	TCONS_00013273	0	0	0	0	0	0	0	0	0	0	0	0	0	0	0	0	0	0	0	438	0	0	1	Testes_R	Testes_R related diseases
9262	TCONS_00013110	0	0	0	0	0	0	0	0	0	0	0	0	0	34	0	0	0	0	0	0	0	0	1	LymphNode	LymphNode related diseases
9284	TCONS_00013671	0	0	0	0	0	0	0	0	0	0	0	0	0	0	0	0	0	0	0	0	113	0	1	Thyroid	Thyroid related diseases
9292	TCONS_00013289	0	0	264	0	0	0	0	0	0	0	0	0	0	0	0	0	0	0	0	0	0	0	1	Brain	Brain related diseases
9323	TCONS_00013118	0	0	0	0	0	0	0	0	0	0	0	0	0	0	0	0	0	0	127	0	0	0	1	Testes	Testes related diseases
9330	TCONS_00013679	0	0	0	0	0	0	0	0	0	0	0	0	0	0	0	0	0	0	0	692	0	0	1	Testes_R	Testes_R related diseases
9333	TCONS_00013683	0	0	178	0	0	0	0	0	0	0	0	0	0	0	0	0	0	0	0	0	0	0	1	Brain	Brain related diseases
9368	TCONS_00012949	0	0	0	0	0	0	0	0	0	0	0	0	0	0	0	0	0	0	221	0	0	0	1	Testes	Testes related diseases
9378	TCONS_00013699	0	0	0	0	0	0	0	0	0	0	0	0	0	0	0	0	0	0	402	0	0	0	1	Testes	Testes related diseases
9381	TCONS_00013350	0	0	259	0	0	0	0	0	0	0	0	0	0	0	0	0	0	0	0	0	0	0	1	Brain	Brain related diseases
9438	TCONS_00013728	0	0	0	0	0	0	0	0	0	0	359	0	0	0	0	0	0	0	0	0	0	0	1	Kidney	Kidney related diseases
9441	TCONS_l2_00025724	0	0	0	0	0	0	0	0	0	0	0	0	0	0	0	0	0	0	172	0	0	0	1	Testes	Testes related diseases
9452	TCONS_00014088	0	0	0	0	0	0	0	0	0	0	0	0	0	0	0	0	0	0	366	0	0	0	1	Testes	Testes related diseases
9463	TCONS_00013382	0	0	0	0	0	0	0	0	0	0	0	0	0	0	0	0	0	0	203	0	0	0	1	Testes	Testes related diseases
9487	TCONS_00013397	0	0	0	0	0	0	0	0	0	0	0	0	0	0	0	0	0	0	198	0	0	0	1	Testes	Testes related diseases
9488	TCONS_00013752	0	0	0	0	0	0	0	0	0	0	0	0	0	0	0	0	160	0	0	0	0	0	1	Prostate	Prostate related diseases
9489	TCONS_00013398	0	0	0	0	0	0	0	0	0	0	0	0	0	0	0	0	0	0	394	0	0	0	1	Testes	Testes related diseases
9490	TCONS_00012984	0	0	0	0	0	0	0	0	0	0	0	0	0	0	0	0	0	0	394	0	0	0	1	Testes	Testes related diseases
9491	TCONS_00014097	0	0	0	0	0	0	0	0	0	0	0	0	0	0	0	0	0	0	394	0	0	0	1	Testes	Testes related diseases
9492	TCONS_00013399	0	0	0	0	0	0	0	0	0	0	0	0	0	0	0	0	0	0	394	0	0	0	1	Testes	Testes related diseases
9514	TCONS_00013407	0	0	0	0	0	0	0	0	0	0	0	0	0	0	0	0	0	0	203	0	0	0	1	Testes	Testes related diseases
9515	TCONS_l2_00026501	0	0	0	0	0	0	0	0	0	0	0	0	0	0	0	0	0	0	144	0	0	0	1	Testes	Testes related diseases
9518	TCONS_00013151	0	0	0	0	0	0	0	0	0	0	0	0	0	0	82	0	0	0	0	0	0	0	1	Ovary	Ovary related diseases
9524	TCONS_00013155	0	0	0	0	0	0	0	120	0	0	0	0	0	0	0	0	0	0	0	0	0	0	1	Heart	Heart related diseases
9545	TCONS_00012993	0	0	0	0	0	0	0	0	0	0	0	0	0	0	0	0	0	0	110	0	0	0	1	Testes	Testes related diseases
9546	TCONS_00012877	0	0	0	0	0	0	0	0	0	0	0	0	0	0	0	0	0	0	0	430	0	0	1	Testes_R	Testes_R related diseases
9547	TCONS_00013412	0	0	0	0	0	0	0	0	0	0	0	0	0	0	0	0	0	0	0	430	0	0	1	Testes_R	Testes_R related diseases
9548	TCONS_00012994	0	0	0	0	0	0	0	0	0	0	0	0	0	0	0	0	0	0	0	0	0	182	1	Whitebloodcell	Whitebloodcell related diseases
9550	TCONS_00012996	0	0	0	0	0	0	0	0	0	0	108	0	0	0	0	0	0	0	0	0	0	0	1	Kidney	Kidney related diseases
9552	TCONS_00013414	0	0	0	0	0	0	0	0	0	0	0	0	0	0	0	0	0	0	0	612	0	0	1	Testes_R	Testes_R related diseases
9570	TCONS_l2_00025816	0	0	0	0	0	0	0	0	0	0	0	0	0	0	0	0	0	0	272	0	0	0	1	Testes	Testes related diseases
9571	TCONS_00013158	0	0	0	0	0	0	0	0	0	0	0	0	0	0	0	0	19	0	0	0	0	0	1	Prostate	Prostate related diseases
9574	TCONS_00013784	0	0	0	0	245	0	0	0	0	0	0	0	0	0	0	0	0	0	0	0	0	0	1	Breast	Breast related diseases
9583	TCONS_00013434	0	0	221	0	0	0	0	0	0	0	0	0	0	0	0	0	0	0	0	0	0	0	1	Brain	Brain related diseases
9628	TCONS_00013005	0	0	0	0	0	0	0	0	0	0	0	0	145	0	0	0	0	0	0	0	0	0	1	Lung	Lung related diseases
9644	TCONS_00013167	0	0	0	0	0	0	0	0	0	0	0	0	0	0	0	0	0	0	128	0	0	0	1	Testes	Testes related diseases
9647	TCONS_00013443	0	0	0	0	0	0	0	0	0	0	0	0	0	0	0	0	0	0	148	0	0	0	1	Testes	Testes related diseases
9657	TCONS_00013010	0	0	0	0	0	0	0	0	0	0	0	0	0	0	0	0	166	0	0	0	0	0	1	Prostate	Prostate related diseases
9658	TCONS_00013445	0	0	0	0	0	0	0	0	0	0	0	0	0	0	0	0	0	0	319	0	0	0	1	Testes	Testes related diseases
9664	TCONS_00013802	0	0	0	0	0	0	0	0	0	0	949	0	0	0	0	0	0	0	0	0	0	0	1	Kidney	Kidney related diseases
9670	TCONS_00013806	0	0	0	0	0	0	0	0	1000	0	0	0	0	0	0	0	0	0	0	0	0	0	1	HLF_r1	HLF_r1 related diseases
9673	TCONS_00013016	0	0	0	0	0	0	0	0	0	0	0	0	0	116	0	0	0	0	0	0	0	0	1	LymphNode	LymphNode related diseases
9674	TCONS_l2_00026573	0	0	0	0	0	0	0	0	0	0	0	0	0	0	0	0	0	0	193	0	0	0	1	Testes	Testes related diseases
9696	TCONS_00013453	0	0	0	0	0	0	0	0	0	0	0	0	0	0	0	0	0	0	206	0	0	0	1	Testes	Testes related diseases
9714	TCONS_l2_00026594	0	0	262	0	0	0	0	0	0	0	0	0	0	0	0	0	0	0	0	0	0	0	1	Brain	Brain related diseases
9723	TCONS_00013823	0	0	0	0	0	0	0	0	0	0	0	0	0	0	0	0	0	0	320	0	0	0	1	Testes	Testes related diseases
9725	TCONS_l2_00025907	0	0	0	0	0	0	0	0	0	0	0	0	0	0	0	0	0	0	512	0	0	0	1	Testes	Testes related diseases
9726	TCONS_l2_00027370	0	0	0	0	0	0	0	0	0	0	0	0	0	0	0	0	0	0	155	0	0	0	1	Testes	Testes related diseases
9727	TCONS_l2_00026607	0	0	0	0	0	0	0	0	0	0	0	0	0	0	0	0	0	0	155	0	0	0	1	Testes	Testes related diseases
9728	TCONS_l2_00027371	0	0	0	0	0	0	0	0	0	0	0	0	0	0	0	0	0	0	77	0	0	0	1	Testes	Testes related diseases
9747	TCONS_00013465	0	0	0	0	0	0	0	0	0	0	0	0	0	0	0	0	0	0	0	377	0	0	1	Testes_R	Testes_R related diseases
9751	TCONS_00013179	0	0	0	0	0	0	0	0	0	0	0	0	0	0	0	0	0	0	0	37	0	0	1	Testes_R	Testes_R related diseases
9779	TCONS_l2_00025936	0	0	0	0	0	0	0	0	0	0	0	0	0	0	0	0	0	0	0	0	206	0	1	Thyroid	Thyroid related diseases
9785	TCONS_00013478	0	0	0	0	0	0	0	0	0	0	0	0	0	0	0	0	0	0	209	0	0	0	1	Testes	Testes related diseases
9874	TCONS_00013018	0	0	0	0	0	0	0	0	0	0	0	0	0	0	0	0	0	0	175	0	0	0	1	Testes	Testes related diseases
9876	TCONS_00013857	0	0	0	0	0	0	0	0	0	0	0	0	0	0	0	0	0	0	307	0	0	0	1	Testes	Testes related diseases
9877	TCONS_00013020	0	0	0	0	0	0	0	0	0	0	0	0	0	0	0	0	0	0	125	0	0	0	1	Testes	Testes related diseases
9879	TCONS_l2_00027413	0	0	0	0	0	0	0	0	0	0	0	0	0	0	0	0	0	0	349	0	0	0	1	Testes	Testes related diseases
9880	TCONS_00014334	0	0	0	0	0	0	0	0	0	0	0	0	0	0	0	0	0	0	0	665	0	0	1	Testes_R	Testes_R related diseases
9881	TCONS_l2_00027414	0	0	0	0	0	0	0	0	0	0	0	0	0	0	0	0	0	0	349	0	0	0	1	Testes	Testes related diseases
9882	TCONS_l2_00026680	0	0	0	0	0	0	0	0	0	0	0	0	0	0	0	0	0	0	349	0	0	0	1	Testes	Testes related diseases
9968	TCONS_00013515	0	0	246	0	0	0	0	0	0	0	0	0	0	0	0	0	0	0	0	0	0	0	1	Brain	Brain related diseases
9974	TCONS_00013875	0	0	0	0	0	0	0	0	0	0	0	0	0	0	0	0	0	0	367	0	0	0	1	Testes	Testes related diseases
9975	TCONS_00013876	0	0	0	0	0	0	0	0	0	0	0	0	0	0	0	0	0	0	331	0	0	0	1	Testes	Testes related diseases
9976	TCONS_00014349	0	0	0	0	0	0	0	0	0	0	0	0	0	0	0	0	0	0	331	0	0	0	1	Testes	Testes related diseases
9978	TCONS_00012885	0	0	0	0	0	0	0	0	0	0	59	0	0	0	0	0	0	0	0	0	0	0	1	Kidney	Kidney related diseases
9979	TCONS_00013033	0	0	0	0	0	0	0	0	0	0	59	0	0	0	0	0	0	0	0	0	0	0	1	Kidney	Kidney related diseases
9996	TCONS_00013525	0	0	0	0	0	0	0	0	0	0	0	0	242	0	0	0	0	0	0	0	0	0	1	Lung	Lung related diseases
9997	TCONS_l2_00026091	0	0	0	0	0	0	0	0	0	0	0	0	437	0	0	0	0	0	0	0	0	0	1	Lung	Lung related diseases
9999	TCONS_00013884	0	0	231	0	0	0	0	0	0	0	0	0	0	0	0	0	0	0	0	0	0	0	1	Brain	Brain related diseases
10000	TCONS_l2_00026092	0	0	0	0	0	0	0	0	0	0	0	0	437	0	0	0	0	0	0	0	0	0	1	Lung	Lung related diseases
10001	TCONS_l2_00026747	0	0	0	0	0	0	0	0	0	0	0	0	0	0	0	0	0	0	351	0	0	0	1	Testes	Testes related diseases
10002	TCONS_00013206	0	0	0	0	0	0	0	0	0	0	0	0	0	0	0	0	0	0	0	0	0	159	1	Whitebloodcell	Whitebloodcell related diseases
10020	TCONS_00013543	0	0	0	0	0	0	0	0	0	0	0	0	0	0	0	0	0	0	235	0	0	0	1	Testes	Testes related diseases
10053	TCONS_l2_00027181	0	0	0	0	0	0	0	0	0	0	0	0	0	0	0	0	0	0	56	0	0	0	1	Testes	Testes related diseases
10079	TCONS_l2_00026819	0	0	0	0	0	0	0	0	0	0	0	406	0	0	0	0	0	0	0	0	0	0	1	Liver	Liver related diseases
10080	TCONS_00013053	0	0	0	0	0	0	0	0	303	0	0	0	0	0	0	0	0	0	0	0	0	0	1	HLF_r1	HLF_r1 related diseases
10085	TCONS_00013910	0	0	0	0	0	0	0	0	0	0	0	0	0	0	0	0	0	0	175	0	0	0	1	Testes	Testes related diseases
10091	TCONS_00013557	0	0	0	0	0	0	0	0	0	0	0	0	0	323	0	0	0	0	0	0	0	0	1	LymphNode	LymphNode related diseases
10092	TCONS_00013220	0	0	0	0	0	0	0	0	0	0	117	0	0	0	0	0	0	0	0	0	0	0	1	Kidney	Kidney related diseases
10097	TCONS_00013559	0	0	0	0	0	0	0	0	0	0	0	0	0	0	0	0	0	0	0	0	0	382	1	Whitebloodcell	Whitebloodcell related diseases
10102	TCONS_00013223	0	0	0	0	0	0	0	0	0	0	0	0	0	0	0	0	0	0	124	0	0	0	1	Testes	Testes related diseases
10103	TCONS_00013564	0	0	0	0	0	0	0	0	0	0	0	0	0	0	0	0	0	0	382	0	0	0	1	Testes	Testes related diseases
10108	TCONS_l2_00026160	0	0	0	0	0	0	0	0	0	0	0	0	0	0	0	0	0	0	336	0	0	0	1	Testes	Testes related diseases
10114	TCONS_00013568	0	0	0	0	0	0	0	0	0	0	0	0	0	0	0	0	0	0	206	0	0	0	1	Testes	Testes related diseases
10115	TCONS_00013229	0	0	0	0	0	0	0	273	0	0	0	0	0	0	0	0	0	0	0	0	0	0	1	Heart	Heart related diseases
10116	TCONS_00013929	0	0	0	0	0	0	0	0	0	0	0	0	0	0	0	0	0	0	299	0	0	0	1	Testes	Testes related diseases
10117	TCONS_00013930	0	0	0	0	0	0	0	0	0	0	0	0	0	0	0	0	0	0	299	0	0	0	1	Testes	Testes related diseases
10125	TCONS_00013570	0	0	0	0	0	0	0	0	0	0	0	0	0	0	0	0	0	0	386	0	0	0	1	Testes	Testes related diseases
10138	TCONS_00013067	0	0	0	0	0	0	0	0	0	0	0	0	0	0	0	0	0	0	76	0	0	0	1	Testes	Testes related diseases
10142	TCONS_00013068	0	0	245	0	0	0	0	0	0	0	0	0	0	0	0	0	0	0	0	0	0	0	1	Brain	Brain related diseases
10150	TCONS_00013573	0	0	0	0	0	0	0	0	0	0	0	0	0	0	0	0	0	235	0	0	0	0	1	SkeletalMuscle	SkeletalMuscle related diseases
10153	TCONS_00013071	0	0	222	0	0	0	0	0	0	0	0	0	0	0	0	0	0	0	0	0	0	0	1	Brain	Brain related diseases
10156	TCONS_00013574	0	0	182	0	0	0	0	0	0	0	0	0	0	0	0	0	0	0	0	0	0	0	1	Brain	Brain related diseases
10160	TCONS_l2_00027212	0	0	0	0	0	0	0	0	0	0	761	0	0	0	0	0	0	0	0	0	0	0	1	Kidney	Kidney related diseases
10161	TCONS_l2_00026181	0	0	0	0	0	0	0	0	0	0	761	0	0	0	0	0	0	0	0	0	0	0	1	Kidney	Kidney related diseases
10162	TCONS_l2_00027213	0	0	0	0	0	0	0	0	0	0	761	0	0	0	0	0	0	0	0	0	0	0	1	Kidney	Kidney related diseases
10163	TCONS_l2_00026182	0	0	0	0	0	0	0	0	0	0	761	0	0	0	0	0	0	0	0	0	0	0	1	Kidney	Kidney related diseases
10164	TCONS_00013583	0	0	0	0	0	0	0	0	0	0	0	0	0	0	0	0	0	0	0	756	0	0	1	Testes_R	Testes_R related diseases
10165	TCONS_00013582	0	0	0	0	0	0	0	0	0	0	0	0	0	0	0	0	0	0	0	756	0	0	1	Testes_R	Testes_R related diseases
10166	TCONS_00014207	0	0	0	0	0	0	0	0	0	0	0	0	0	0	0	0	0	0	0	756	0	0	1	Testes_R	Testes_R related diseases
10169	TCONS_00013077	0	0	0	0	0	0	0	0	0	0	0	0	0	0	0	0	0	0	64	0	0	0	1	Testes	Testes related diseases
10170	TCONS_00013947	0	0	0	0	0	0	0	0	0	0	0	0	0	0	0	0	0	0	201	0	0	0	1	Testes	Testes related diseases
10171	TCONS_00013252	0	0	0	0	0	0	0	0	0	0	0	0	0	0	0	0	0	0	201	0	0	0	1	Testes	Testes related diseases
10172	TCONS_00013584	0	247	0	0	0	0	0	0	0	0	0	0	0	0	0	0	0	0	0	0	0	0	1	Adrenal	Adrenal related diseases
10173	TCONS_00013948	0	0	0	0	0	0	0	0	0	0	0	0	0	0	0	0	0	0	0	0	0	257	1	Whitebloodcell	Whitebloodcell related diseases
10199	TCONS_00014212	0	0	0	0	0	0	0	0	0	0	0	0	0	0	0	0	0	0	77	0	0	0	1	Testes	Testes related diseases
10201	TCONS_00013590	0	0	0	0	0	0	0	0	0	0	0	0	0	0	0	0	0	0	0	446	0	0	1	Testes_R	Testes_R related diseases
10221	TCONS_00013974	0	0	0	0	0	0	0	0	0	0	0	220	0	0	0	0	0	0	0	0	0	0	1	Liver	Liver related diseases
10227	TCONS_00013605	0	0	0	0	0	0	0	0	0	0	0	0	0	0	0	0	0	0	0	0	0	556	1	Whitebloodcell	Whitebloodcell related diseases
10233	TCONS_00013979	0	0	0	0	0	0	0	0	0	0	0	0	0	0	0	0	0	0	0	558	0	0	1	Testes_R	Testes_R related diseases
10234	TCONS_l2_00026236	0	0	0	0	0	0	0	0	0	0	0	0	0	0	0	0	0	0	172	0	0	0	1	Testes	Testes related diseases
10241	TCONS_00013610	0	0	0	0	0	0	0	0	0	0	0	0	0	0	0	0	0	0	264	0	0	0	1	Testes	Testes related diseases
10242	TCONS_00013981	0	0	0	0	0	0	0	0	0	0	0	0	0	0	0	0	0	0	163	0	0	0	1	Testes	Testes related diseases
10257	TCONS_l2_00026248	0	0	0	0	0	0	0	0	0	0	0	0	0	263	0	0	0	0	0	0	0	0	1	LymphNode	LymphNode related diseases
10266	TCONS_00013994	0	0	0	0	0	0	0	0	0	0	0	0	0	0	0	0	0	0	0	0	330	0	1	Thyroid	Thyroid related diseases
10268	TCONS_00013995	0	0	0	0	0	0	0	0	0	0	0	0	0	0	0	0	0	0	318	0	0	0	1	Testes	Testes related diseases
10328	TCONS_00014010	0	0	0	0	0	0	0	0	0	0	0	0	0	0	0	0	0	0	303	0	0	0	1	Testes	Testes related diseases
10332	TCONS_00013648	0	0	0	0	0	0	0	0	0	0	270	0	0	0	0	0	0	0	0	0	0	0	1	Kidney	Kidney related diseases
10333	TCONS_00013100	0	0	0	0	0	0	0	0	0	0	270	0	0	0	0	0	0	0	0	0	0	0	1	Kidney	Kidney related diseases
10348	TCONS_00014032	0	0	0	0	0	0	0	0	0	0	0	0	0	0	0	0	0	0	194	0	0	0	1	Testes	Testes related diseases
10350	TCONS_00014238	0	0	0	0	0	0	0	0	0	0	0	0	0	0	0	0	0	0	0	622	0	0	1	Testes_R	Testes_R related diseases
10351	TCONS_00013652	0	0	0	0	0	0	0	0	0	0	0	0	0	0	0	0	0	0	0	622	0	0	1	Testes_R	Testes_R related diseases
10362	TCONS_00013654	0	0	0	0	0	0	0	0	0	0	0	0	0	0	0	0	150	0	0	0	0	0	1	Prostate	Prostate related diseases
10387	TCONS_00014243	0	0	0	0	0	0	0	0	0	0	0	0	0	0	0	0	658	0	0	0	0	0	1	Prostate	Prostate related diseases
10388	TCONS_00014496	0	0	0	0	0	0	0	0	0	0	0	0	0	0	0	882	0	0	0	0	0	0	1	Placenta_R	Placenta_R related diseases
10389	TCONS_00015291	0	0	0	0	0	0	0	0	0	0	0	0	0	0	0	882	0	0	0	0	0	0	1	Placenta_R	Placenta_R related diseases
10393	TCONS_l2_00027747	0	0	0	0	0	0	0	0	489	0	0	0	0	0	0	0	0	0	0	0	0	0	1	HLF_r1	HLF_r1 related diseases
10397	TCONS_00014859	0	0	395	0	0	0	0	0	0	0	0	0	0	0	0	0	0	0	0	0	0	0	1	Brain	Brain related diseases
10416	TCONS_00014948	0	0	319	0	0	0	0	0	0	0	0	0	0	0	0	0	0	0	0	0	0	0	1	Brain	Brain related diseases
10434	TCONS_00014982	0	0	0	0	0	292	0	0	0	0	0	0	0	0	0	0	0	0	0	0	0	0	1	Colon	Colon related diseases
10444	TCONS_00015024	0	0	0	0	0	0	0	0	0	0	0	0	0	0	0	0	0	0	160	0	0	0	1	Testes	Testes related diseases
10445	TCONS_00014741	0	0	0	0	0	0	0	0	0	0	0	0	0	0	0	0	0	0	227	0	0	0	1	Testes	Testes related diseases
10446	TCONS_00014742	0	0	0	0	0	0	0	0	0	0	0	0	0	0	0	0	0	0	227	0	0	0	1	Testes	Testes related diseases
10449	TCONS_00014755	0	0	0	0	0	0	0	0	624	0	0	0	0	0	0	0	0	0	0	0	0	0	1	HLF_r1	HLF_r1 related diseases
10453	TCONS_00015044	0	0	0	0	0	0	0	0	0	0	0	0	0	0	0	0	0	0	310	0	0	0	1	Testes	Testes related diseases
10461	TCONS_00014836	0	0	0	0	0	0	0	0	0	0	0	0	0	0	0	0	0	0	240	0	0	0	1	Testes	Testes related diseases
10462	TCONS_00015148	0	0	0	0	0	0	0	0	324	0	0	0	0	0	0	0	0	0	0	0	0	0	1	HLF_r1	HLF_r1 related diseases
10479	TCONS_00015166	0	0	0	0	0	0	0	0	0	0	0	0	0	0	0	0	0	0	0	513	0	0	1	Testes_R	Testes_R related diseases
10493	TCONS_00015182	0	0	0	0	0	0	0	0	0	0	0	0	0	0	0	0	0	0	328	0	0	0	1	Testes	Testes related diseases
10495	TCONS_00014570	0	0	0	0	0	0	0	0	0	0	0	0	0	0	0	0	0	0	179	0	0	0	1	Testes	Testes related diseases
10516	TCONS_00014577	0	0	0	0	0	0	0	0	0	0	0	0	0	0	0	0	0	0	234	0	0	0	1	Testes	Testes related diseases
10519	TCONS_00014579	0	0	0	0	0	0	0	303	0	0	0	0	0	0	0	0	0	0	0	0	0	0	1	Heart	Heart related diseases
10520	TCONS_00014912	0	0	200	0	0	0	0	0	0	0	0	0	0	0	0	0	0	0	0	0	0	0	1	Brain	Brain related diseases
10525	TCONS_00014914	0	0	0	0	0	0	0	0	0	0	0	0	0	0	0	0	0	0	353	0	0	0	1	Testes	Testes related diseases
10529	TCONS_00014918	0	0	0	0	0	0	0	0	0	0	0	0	0	0	0	0	0	0	244	0	0	0	1	Testes	Testes related diseases
10559	TCONS_00014593	0	0	0	0	0	0	0	0	0	0	0	0	0	0	0	0	0	0	379	0	0	0	1	Testes	Testes related diseases
10581	TCONS_00014929	0	0	0	0	0	0	0	0	0	0	0	0	0	0	0	0	0	0	342	0	0	0	1	Testes	Testes related diseases
10584	TCONS_00014933	0	0	0	0	0	0	0	0	0	0	0	491	0	0	0	0	0	0	0	0	0	0	1	Liver	Liver related diseases
10613	TCONS_00014937	0	0	0	0	0	0	0	0	0	0	0	0	0	0	0	0	0	0	316	0	0	0	1	Testes	Testes related diseases
10617	TCONS_00014940	0	0	0	0	0	0	0	0	0	0	0	0	0	0	0	0	0	0	138	0	0	0	1	Testes	Testes related diseases
10631	TCONS_00014943	0	0	0	0	177	0	0	0	0	0	0	0	0	0	0	0	0	0	0	0	0	0	1	Breast	Breast related diseases
10651	TCONS_00014650	0	0	0	0	0	0	0	0	0	0	0	0	0	0	0	0	0	0	0	0	213	0	1	Thyroid	Thyroid related diseases
10667	TCONS_00014659	0	0	0	0	0	0	0	0	0	0	0	0	0	0	0	0	0	0	194	0	0	0	1	Testes	Testes related diseases
10672	TCONS_00014957	0	0	0	0	0	0	0	0	0	0	0	0	0	0	0	0	229	0	0	0	0	0	1	Prostate	Prostate related diseases
10673	TCONS_00014958	0	0	0	0	0	0	0	0	0	0	0	0	0	0	0	0	0	0	0	525	0	0	1	Testes_R	Testes_R related diseases
10675	TCONS_00014475	0	0	0	0	0	0	0	0	0	0	0	0	0	0	0	0	0	244	0	0	0	0	1	SkeletalMuscle	SkeletalMuscle related diseases
10676	TCONS_00014555	0	0	0	0	0	0	0	0	0	0	0	0	0	0	0	0	0	244	0	0	0	0	1	SkeletalMuscle	SkeletalMuscle related diseases
10682	TCONS_00014663	0	0	0	0	0	0	0	0	0	0	0	0	0	0	0	0	0	0	421	0	0	0	1	Testes	Testes related diseases
10693	TCONS_00014671	0	0	0	0	0	0	0	0	0	0	0	0	0	0	0	0	0	0	241	0	0	0	1	Testes	Testes related diseases
10707	TCONS_00014675	0	246	0	0	0	0	0	0	0	0	0	0	0	0	0	0	0	0	0	0	0	0	1	Adrenal	Adrenal related diseases
10720	TCONS_l2_00027730	0	0	0	0	0	0	0	0	0	0	0	0	0	0	0	0	0	0	375	0	0	0	1	Testes	Testes related diseases
10721	TCONS_00014681	0	0	0	0	0	0	0	0	0	0	0	298	0	0	0	0	0	0	0	0	0	0	1	Liver	Liver related diseases
10727	TCONS_00014986	0	0	0	0	0	0	0	0	0	0	0	0	0	0	0	0	0	0	0	0	345	0	1	Thyroid	Thyroid related diseases
10728	TCONS_00014987	0	0	0	0	0	0	0	0	0	0	320	0	0	0	0	0	0	0	0	0	0	0	1	Kidney	Kidney related diseases
10730	TCONS_00014997	0	0	0	0	0	0	0	0	0	0	0	0	0	0	0	0	0	0	464	0	0	0	1	Testes	Testes related diseases
10731	TCONS_l2_00027738	0	212	0	0	0	0	0	0	0	0	0	0	0	0	0	0	0	0	0	0	0	0	1	Adrenal	Adrenal related diseases
10748	TCONS_00014999	0	0	0	0	0	0	0	0	0	0	0	0	0	0	0	0	0	0	240	0	0	0	1	Testes	Testes related diseases
10754	TCONS_00015000	0	372	0	0	0	0	0	0	0	0	0	0	0	0	0	0	0	0	0	0	0	0	1	Adrenal	Adrenal related diseases
10755	TCONS_00015439	0	372	0	0	0	0	0	0	0	0	0	0	0	0	0	0	0	0	0	0	0	0	1	Adrenal	Adrenal related diseases
10759	TCONS_00014693	0	0	0	0	0	0	0	0	0	0	0	0	0	0	0	0	0	0	254	0	0	0	1	Testes	Testes related diseases
10760	TCONS_00014694	0	0	0	0	0	0	0	0	0	0	0	0	0	0	0	0	0	0	254	0	0	0	1	Testes	Testes related diseases
10766	TCONS_00015002	309	0	0	0	0	0	0	0	0	0	0	0	0	0	0	0	0	0	0	0	0	0	1	Adipose	Adipose related diseases
10769	TCONS_00014700	0	0	0	0	0	0	0	0	0	0	0	235	0	0	0	0	0	0	0	0	0	0	1	Liver	Liver related diseases
10773	TCONS_00014701	0	0	0	0	0	0	0	0	0	0	0	0	0	0	0	0	0	0	185	0	0	0	1	Testes	Testes related diseases
10781	TCONS_00014706	0	0	0	0	0	0	0	0	0	0	0	0	0	0	0	0	0	0	254	0	0	0	1	Testes	Testes related diseases
10802	TCONS_00014718	0	0	0	0	0	0	0	0	0	0	0	0	0	0	0	518	0	0	0	0	0	0	1	Placenta_R	Placenta_R related diseases
10808	TCONS_00014721	0	0	0	0	0	0	0	0	0	0	0	0	0	0	0	0	0	0	308	0	0	0	1	Testes	Testes related diseases
10809	TCONS_00014722	0	0	0	0	0	0	0	0	0	0	0	0	0	0	0	0	0	0	308	0	0	0	1	Testes	Testes related diseases
10818	TCONS_00015021	0	0	0	0	0	0	0	0	0	0	0	0	0	0	0	0	0	0	286	0	0	0	1	Testes	Testes related diseases
10823	TCONS_00014518	0	0	0	0	0	0	0	0	49	0	0	0	0	0	0	0	0	0	0	0	0	0	1	HLF_r1	HLF_r1 related diseases
10830	TCONS_00014519	0	0	0	0	0	0	0	0	0	0	0	0	0	0	0	0	0	0	0	254	0	0	1	Testes_R	Testes_R related diseases
10840	TCONS_00015025	0	0	267	0	0	0	0	0	0	0	0	0	0	0	0	0	0	0	0	0	0	0	1	Brain	Brain related diseases
10842	TCONS_00015026	0	0	0	0	0	0	0	0	0	0	0	0	0	0	0	0	0	0	0	570	0	0	1	Testes_R	Testes_R related diseases
10848	TCONS_00015029	0	0	0	0	0	0	0	0	0	0	0	0	0	0	0	0	0	0	356	0	0	0	1	Testes	Testes related diseases
10858	TCONS_00014746	0	0	0	0	0	0	0	0	458	0	0	0	0	0	0	0	0	0	0	0	0	0	1	HLF_r1	HLF_r1 related diseases
10865	TCONS_00014747	0	0	0	0	0	0	0	0	0	0	243	0	0	0	0	0	0	0	0	0	0	0	1	Kidney	Kidney related diseases
10869	TCONS_00014752	0	0	0	0	0	0	0	0	0	0	0	0	0	0	0	0	0	0	354	0	0	0	1	Testes	Testes related diseases
10883	TCONS_00015041	0	0	0	0	0	0	0	0	0	0	0	0	0	0	0	0	0	0	343	0	0	0	1	Testes	Testes related diseases
10884	TCONS_00015040	0	0	0	0	0	0	0	0	0	0	0	0	0	0	0	0	0	0	343	0	0	0	1	Testes	Testes related diseases
10885	TCONS_00015452	0	0	0	0	0	0	0	0	0	0	0	0	0	0	0	0	0	0	343	0	0	0	1	Testes	Testes related diseases
10887	TCONS_00014766	0	0	0	0	0	0	0	0	0	0	0	0	0	0	0	0	0	0	217	0	0	0	1	Testes	Testes related diseases
10888	TCONS_00015042	0	0	0	0	0	0	0	0	0	0	0	0	0	0	0	0	0	0	154	0	0	0	1	Testes	Testes related diseases
10889	TCONS_00015043	0	0	0	0	0	0	0	0	0	0	0	0	0	0	0	0	0	0	282	0	0	0	1	Testes	Testes related diseases
10896	TCONS_00014542	0	0	0	0	0	0	0	0	0	0	0	0	0	0	0	0	0	0	18	0	0	0	1	Testes	Testes related diseases
10899	TCONS_00014782	0	0	0	0	0	0	0	0	0	0	0	0	0	0	0	0	0	0	169	0	0	0	1	Testes	Testes related diseases
10900	TCONS_l2_00028266	0	0	0	0	0	0	0	0	0	0	0	0	0	0	0	0	0	0	0	0	0	222	1	Whitebloodcell	Whitebloodcell related diseases
10901	TCONS_l2_00028267	179	0	0	0	0	0	0	0	0	0	0	0	0	0	0	0	0	0	0	0	0	0	1	Adipose	Adipose related diseases
10907	TCONS_00014789	0	0	0	0	0	0	0	0	0	0	0	0	0	0	0	0	0	0	164	0	0	0	1	Testes	Testes related diseases
10908	TCONS_00014790	0	0	0	0	0	0	0	0	0	0	0	0	0	0	0	0	0	0	169	0	0	0	1	Testes	Testes related diseases
10910	TCONS_00015067	0	0	0	0	0	0	0	0	0	0	0	0	0	0	0	0	0	0	192	0	0	0	1	Testes	Testes related diseases
10922	TCONS_00015083	0	0	0	0	0	0	0	0	0	0	0	0	0	0	0	0	0	0	316	0	0	0	1	Testes	Testes related diseases
10937	TCONS_00015324	0	0	0	0	0	0	0	0	0	0	0	0	0	0	0	0	0	0	0	441	0	0	1	Testes_R	Testes_R related diseases
10943	TCONS_00015108	0	0	0	0	0	0	0	0	0	0	318	0	0	0	0	0	0	0	0	0	0	0	1	Kidney	Kidney related diseases
10945	TCONS_00014801	0	0	0	0	0	0	0	0	0	0	0	0	0	0	0	0	0	0	214	0	0	0	1	Testes	Testes related diseases
10947	TCONS_00014802	0	0	0	0	0	0	0	0	0	0	0	0	0	0	0	0	0	0	279	0	0	0	1	Testes	Testes related diseases
10948	TCONS_00015110	0	0	0	0	0	0	0	0	0	0	0	0	0	0	0	0	0	0	267	0	0	0	1	Testes	Testes related diseases
10952	TCONS_00015112	0	0	0	0	0	0	0	0	0	0	0	0	0	0	0	0	0	0	295	0	0	0	1	Testes	Testes related diseases
10966	TCONS_00014811	0	0	0	0	0	0	0	0	0	0	0	0	0	210	0	0	0	0	0	0	0	0	1	LymphNode	LymphNode related diseases
10967	TCONS_00014812	0	0	229	0	0	0	0	0	0	0	0	0	0	0	0	0	0	0	0	0	0	0	1	Brain	Brain related diseases
10968	TCONS_00014813	0	0	0	0	0	0	0	0	0	0	0	0	0	0	0	0	0	0	131	0	0	0	1	Testes	Testes related diseases
10979	TCONS_00015131	0	0	0	0	0	0	0	0	0	0	0	314	0	0	0	0	0	0	0	0	0	0	1	Liver	Liver related diseases
10980	TCONS_00015132	0	0	0	0	0	0	0	0	0	0	0	0	0	0	0	0	0	0	144	0	0	0	1	Testes	Testes related diseases
10981	TCONS_00015133	0	0	0	0	0	0	0	0	0	0	0	0	0	0	0	0	0	0	246	0	0	0	1	Testes	Testes related diseases
10982	TCONS_00014830	0	0	0	0	0	0	0	0	0	0	0	0	0	0	0	0	0	0	293	0	0	0	1	Testes	Testes related diseases
10993	TCONS_00015139	0	0	0	0	0	0	0	0	0	0	0	0	0	0	0	0	0	0	243	0	0	0	1	Testes	Testes related diseases
10999	TCONS_00015145	0	0	0	0	0	0	0	0	576	0	0	0	0	0	0	0	0	0	0	0	0	0	1	HLF_r1	HLF_r1 related diseases
11000	TCONS_00015146	0	0	0	0	0	0	0	0	576	0	0	0	0	0	0	0	0	0	0	0	0	0	1	HLF_r1	HLF_r1 related diseases
11002	TCONS_00015149	0	0	0	0	0	0	0	0	337	0	0	0	0	0	0	0	0	0	0	0	0	0	1	HLF_r1	HLF_r1 related diseases
11003	TCONS_00015492	0	0	0	0	0	0	0	0	337	0	0	0	0	0	0	0	0	0	0	0	0	0	1	HLF_r1	HLF_r1 related diseases
11004	TCONS_00015150	0	0	0	0	0	0	0	0	289	0	0	0	0	0	0	0	0	0	0	0	0	0	1	HLF_r1	HLF_r1 related diseases
11006	TCONS_00015151	0	0	0	0	0	0	0	0	0	0	0	0	0	0	0	0	0	0	0	340	0	0	1	Testes_R	Testes_R related diseases
11010	TCONS_00015156	0	0	0	0	0	0	0	0	0	0	320	0	0	0	0	0	0	0	0	0	0	0	1	Kidney	Kidney related diseases
11012	TCONS_00015157	0	0	0	0	0	0	0	0	0	0	0	0	0	0	0	0	0	0	166	0	0	0	1	Testes	Testes related diseases
11043	TCONS_00014536	0	33	0	0	0	0	0	0	0	0	0	0	0	0	0	0	0	0	0	0	0	0	1	Adrenal	Adrenal related diseases
11046	TCONS_00014538	0	0	0	0	0	0	0	0	0	0	0	0	0	0	0	0	0	0	0	0	0	61	1	Whitebloodcell	Whitebloodcell related diseases
11047	TCONS_00014481	0	0	0	0	0	0	0	0	0	0	0	0	0	0	0	0	0	0	0	0	0	61	1	Whitebloodcell	Whitebloodcell related diseases
11050	TCONS_00014860	0	0	395	0	0	0	0	0	0	0	0	0	0	0	0	0	0	0	0	0	0	0	1	Brain	Brain related diseases
11051	TCONS_00014861	0	0	0	0	0	0	0	0	0	0	299	0	0	0	0	0	0	0	0	0	0	0	1	Kidney	Kidney related diseases
11057	TCONS_00015368	0	0	0	0	0	0	0	0	0	0	872	0	0	0	0	0	0	0	0	0	0	0	1	Kidney	Kidney related diseases
11058	TCONS_00015367	0	0	0	0	0	0	0	0	0	0	872	0	0	0	0	0	0	0	0	0	0	0	1	Kidney	Kidney related diseases
11059	TCONS_00015370	0	0	0	0	0	0	0	0	0	0	872	0	0	0	0	0	0	0	0	0	0	0	1	Kidney	Kidney related diseases
11060	TCONS_00015369	0	0	0	0	0	0	0	0	0	0	872	0	0	0	0	0	0	0	0	0	0	0	1	Kidney	Kidney related diseases
11061	TCONS_00014865	0	0	0	0	0	0	0	0	0	0	872	0	0	0	0	0	0	0	0	0	0	0	1	Kidney	Kidney related diseases
11067	TCONS_00014548	0	0	0	0	0	0	0	0	0	0	0	0	0	0	0	0	0	0	0	121	0	0	1	Testes_R	Testes_R related diseases
11068	TCONS_l2_00028516	0	0	0	0	0	0	0	0	0	0	0	0	0	0	0	0	0	0	148	0	0	0	1	Testes	Testes related diseases
11069	TCONS_l2_00028517	0	0	0	0	0	0	0	0	0	0	0	0	0	0	0	0	0	0	148	0	0	0	1	Testes	Testes related diseases
11070	TCONS_l2_00027992	0	0	0	0	0	0	0	0	0	0	0	0	0	0	0	0	0	0	148	0	0	0	1	Testes	Testes related diseases
11077	TCONS_00014870	0	0	0	0	0	0	0	0	0	0	0	0	0	0	0	0	0	0	197	0	0	0	1	Testes	Testes related diseases
11084	TCONS_00014876	0	0	0	0	0	0	0	0	0	0	0	0	0	0	0	0	0	230	0	0	0	0	1	SkeletalMuscle	SkeletalMuscle related diseases
11089	TCONS_00014470	0	0	0	0	64	0	0	0	0	0	0	0	0	0	0	0	0	0	0	0	0	0	1	Breast	Breast related diseases
11090	TCONS_00014880	0	0	0	0	0	0	0	0	0	0	0	0	0	0	0	0	0	0	0	0	0	467	1	Whitebloodcell	Whitebloodcell related diseases
11092	TCONS_00014881	0	0	0	0	0	0	0	0	0	0	0	0	0	0	0	0	0	0	176	0	0	0	1	Testes	Testes related diseases
11093	TCONS_00015185	0	0	0	0	0	0	0	0	0	0	0	0	0	213	0	0	0	0	0	0	0	0	1	LymphNode	LymphNode related diseases
11113	TCONS_00016201	0	0	0	0	0	0	0	0	0	0	0	0	0	0	0	291	0	0	0	0	0	0	1	Placenta_R	Placenta_R related diseases
11123	TCONS_00015916	0	0	0	0	0	0	0	0	0	0	0	0	0	0	0	0	0	0	0	344	0	0	1	Testes_R	Testes_R related diseases
11140	TCONS_00016530	403	0	0	0	0	0	0	0	0	0	0	0	0	0	0	0	0	0	0	0	0	0	1	Adipose	Adipose related diseases
11150	TCONS_00015915	0	0	0	0	0	0	0	0	0	0	0	0	0	0	0	0	0	0	280	0	0	0	1	Testes	Testes related diseases
11151	TCONS_00015648	0	0	199	0	0	0	0	0	0	0	0	0	0	0	0	0	0	0	0	0	0	0	1	Brain	Brain related diseases
11157	TCONS_00016284	0	0	0	0	0	0	0	0	0	0	0	222	0	0	0	0	0	0	0	0	0	0	1	Liver	Liver related diseases
11206	TCONS_00016057	0	0	0	0	0	0	0	0	0	0	0	0	0	0	0	0	0	0	0	0	0	231	1	Whitebloodcell	Whitebloodcell related diseases
11230	TCONS_00016140	0	0	0	0	0	0	0	0	0	0	0	0	0	0	0	0	0	0	312	0	0	0	1	Testes	Testes related diseases
11233	TCONS_00015746	0	0	0	0	0	0	0	0	0	0	0	0	0	0	0	0	64	0	0	0	0	0	1	Prostate	Prostate related diseases
11236	TCONS_00015882	0	0	0	0	0	0	0	0	0	0	0	0	0	0	0	0	0	0	168	0	0	0	1	Testes	Testes related diseases
11269	TCONS_00016245	0	0	0	0	0	0	0	0	0	0	0	0	0	0	0	0	0	0	0	0	375	0	1	Thyroid	Thyroid related diseases
11270	TCONS_00016244	0	0	0	0	0	0	0	0	0	0	0	0	0	0	0	0	0	0	0	0	375	0	1	Thyroid	Thyroid related diseases
11271	TCONS_00016246	0	0	0	0	0	0	0	0	0	0	296	0	0	0	0	0	0	0	0	0	0	0	1	Kidney	Kidney related diseases
11288	TCONS_l2_00029897	0	0	0	0	0	0	0	0	0	0	0	0	0	0	0	0	0	0	90	0	0	0	1	Testes	Testes related diseases
11299	TCONS_00016264	0	0	0	0	0	0	0	0	0	0	0	0	0	0	0	0	0	0	265	0	0	0	1	Testes	Testes related diseases
11315	TCONS_00015793	0	0	0	0	0	0	0	0	0	0	0	0	0	0	0	0	0	0	155	0	0	0	1	Testes	Testes related diseases
11316	TCONS_00015918	0	0	0	0	0	0	0	0	0	0	0	0	0	0	0	0	0	0	309	0	0	0	1	Testes	Testes related diseases
11317	TCONS_00015919	0	0	229	0	0	0	0	0	0	0	0	0	0	0	0	0	0	0	0	0	0	0	1	Brain	Brain related diseases
11321	TCONS_00015794	0	0	0	0	0	0	0	0	0	0	0	0	0	0	0	0	0	0	241	0	0	0	1	Testes	Testes related diseases
11322	TCONS_00016273	0	0	0	0	0	0	0	0	0	0	0	0	0	0	0	0	0	0	241	0	0	0	1	Testes	Testes related diseases
11323	TCONS_00015920	0	0	0	0	0	0	0	233	0	0	0	0	0	0	0	0	0	0	0	0	0	0	1	Heart	Heart related diseases
11348	TCONS_l2_00028644	0	0	0	0	0	0	0	0	0	0	0	0	0	0	0	0	0	0	269	0	0	0	1	Testes	Testes related diseases
11365	TCONS_00015935	0	0	0	0	0	0	0	0	0	0	0	0	0	0	0	0	192	0	0	0	0	0	1	Prostate	Prostate related diseases
11373	TCONS_00016286	0	0	0	0	0	0	0	0	0	0	255	0	0	0	0	0	0	0	0	0	0	0	1	Kidney	Kidney related diseases
11374	TCONS_00015939	0	0	0	0	0	0	0	0	0	0	0	0	359	0	0	0	0	0	0	0	0	0	1	Lung	Lung related diseases
11381	TCONS_00016287	0	0	0	0	0	0	0	0	0	0	0	0	0	0	0	0	0	0	240	0	0	0	1	Testes	Testes related diseases
11383	TCONS_00016289	0	0	0	0	0	0	0	0	0	0	0	0	0	0	0	0	0	0	371	0	0	0	1	Testes	Testes related diseases
11385	TCONS_00015943	0	0	0	0	0	0	0	0	0	0	0	0	0	0	0	0	0	0	455	0	0	0	1	Testes	Testes related diseases
11386	TCONS_00016551	0	0	0	0	0	0	0	0	0	0	0	0	0	0	0	0	0	0	455	0	0	0	1	Testes	Testes related diseases
11435	TCONS_00016312	0	224	0	0	0	0	0	0	0	0	0	0	0	0	0	0	0	0	0	0	0	0	1	Adrenal	Adrenal related diseases
11436	TCONS_00015805	0	0	0	0	0	0	0	0	0	0	0	0	0	0	0	0	0	0	63	0	0	0	1	Testes	Testes related diseases
11445	TCONS_00015974	0	0	0	0	0	0	0	0	0	0	0	0	0	221	0	0	0	0	0	0	0	0	1	LymphNode	LymphNode related diseases
11453	TCONS_00015975	0	0	0	0	0	0	0	0	0	0	0	0	0	0	0	0	0	0	173	0	0	0	1	Testes	Testes related diseases
11529	TCONS_00015818	0	0	13	0	0	0	0	0	0	0	0	0	0	0	0	0	0	0	0	0	0	0	1	Brain	Brain related diseases
11550	TCONS_00015821	0	0	96	0	0	0	0	0	0	0	0	0	0	0	0	0	0	0	0	0	0	0	1	Brain	Brain related diseases
11564	TCONS_00015683	0	0	119	0	0	0	0	0	0	0	0	0	0	0	0	0	0	0	0	0	0	0	1	Brain	Brain related diseases
11565	TCONS_00015684	0	0	119	0	0	0	0	0	0	0	0	0	0	0	0	0	0	0	0	0	0	0	1	Brain	Brain related diseases
11707	TCONS_00016002	0	0	0	0	0	0	0	0	0	0	0	0	0	0	0	0	0	0	313	0	0	0	1	Testes	Testes related diseases
11728	TCONS_00016356	0	0	303	0	0	0	0	0	0	0	0	0	0	0	0	0	0	0	0	0	0	0	1	Brain	Brain related diseases
11732	TCONS_00016012	0	0	0	0	0	0	0	0	0	0	0	0	0	0	0	0	0	0	336	0	0	0	1	Testes	Testes related diseases
11733	TCONS_00016357	0	0	0	0	0	0	0	0	0	0	0	0	0	0	0	0	0	0	360	0	0	0	1	Testes	Testes related diseases
11734	TCONS_00016616	0	0	0	0	0	0	0	0	0	0	0	0	0	0	0	0	0	0	336	0	0	0	1	Testes	Testes related diseases
11739	TCONS_00016014	0	0	0	0	0	0	0	175	0	0	0	0	0	0	0	0	0	0	0	0	0	0	1	Heart	Heart related diseases
11740	TCONS_00016358	0	0	0	0	0	0	0	0	0	0	0	0	0	0	0	0	0	0	299	0	0	0	1	Testes	Testes related diseases
11741	TCONS_00016359	0	0	0	0	0	0	0	0	0	0	0	0	0	0	0	0	0	0	519	0	0	0	1	Testes	Testes related diseases
11754	TCONS_00016368	0	0	0	0	0	0	0	0	0	0	0	0	0	0	0	0	0	0	216	0	0	0	1	Testes	Testes related diseases
11762	TCONS_00015839	0	0	0	0	0	0	0	0	0	0	0	0	0	131	0	0	0	0	0	0	0	0	1	LymphNode	LymphNode related diseases
11768	TCONS_00016378	0	0	0	0	0	0	0	0	0	0	0	0	0	0	0	0	0	0	140	0	0	0	1	Testes	Testes related diseases
11771	TCONS_00016029	0	0	0	0	0	0	0	0	0	0	0	0	0	0	0	0	0	0	295	0	0	0	1	Testes	Testes related diseases
11782	TCONS_00016039	0	0	0	0	0	0	0	0	0	0	0	0	0	0	0	0	0	0	207	0	0	0	1	Testes	Testes related diseases
11783	TCONS_00016040	0	0	0	0	0	0	0	0	0	0	0	0	0	0	0	0	0	0	308	0	0	0	1	Testes	Testes related diseases
11795	TCONS_00015840	0	0	0	0	0	0	0	0	0	0	0	0	0	0	0	0	0	0	59	0	0	0	1	Testes	Testes related diseases
11804	TCONS_00016054	0	0	0	0	0	0	0	0	0	0	0	0	0	0	0	0	0	0	179	0	0	0	1	Testes	Testes related diseases
11805	TCONS_00016396	0	0	0	0	0	0	0	0	0	0	0	0	0	0	155	0	0	0	0	0	0	0	1	Ovary	Ovary related diseases
11807	TCONS_00016056	0	0	0	0	0	0	0	0	0	0	0	0	0	0	0	0	0	0	217	0	0	0	1	Testes	Testes related diseases
11818	TCONS_00016063	0	0	0	0	0	0	0	0	0	0	0	0	0	0	0	0	0	0	347	0	0	0	1	Testes	Testes related diseases
11823	TCONS_00016401	0	0	0	0	0	0	0	0	0	0	0	0	0	0	0	0	0	0	234	0	0	0	1	Testes	Testes related diseases
11824	TCONS_00016064	0	0	0	0	0	0	0	0	0	0	0	0	0	0	0	0	0	0	325	0	0	0	1	Testes	Testes related diseases
11837	TCONS_00016648	0	0	0	0	0	0	0	0	539	0	0	0	0	0	0	0	0	0	0	0	0	0	1	HLF_r1	HLF_r1 related diseases
11848	TCONS_00015849	0	0	87	0	0	0	0	0	0	0	0	0	0	0	0	0	0	0	0	0	0	0	1	Brain	Brain related diseases
11849	TCONS_00015718	0	0	0	0	0	0	0	0	0	0	0	0	0	0	0	0	0	0	225	0	0	0	1	Testes	Testes related diseases
11863	TCONS_00016657	0	0	0	0	0	0	0	0	0	0	0	0	0	0	0	0	0	0	0	100	0	0	1	Testes_R	Testes_R related diseases
11884	TCONS_00015722	0	0	0	0	0	0	0	0	0	0	0	0	0	0	0	0	0	0	229	0	0	0	1	Testes	Testes related diseases
11921	TCONS_00016106	0	0	0	0	0	0	0	0	0	0	0	0	0	0	0	0	0	0	261	0	0	0	1	Testes	Testes related diseases
11929	TCONS_00016450	0	0	0	0	0	0	0	0	0	0	0	0	0	0	0	0	0	0	289	0	0	0	1	Testes	Testes related diseases
11966	TCONS_00016124	0	0	0	0	0	0	0	0	0	0	0	0	0	0	0	0	0	0	336	0	0	0	1	Testes	Testes related diseases
11969	TCONS_00016459	0	0	0	0	0	0	0	0	0	0	0	0	0	0	0	0	0	0	200	0	0	0	1	Testes	Testes related diseases
11970	TCONS_00016126	0	0	0	0	0	0	0	0	0	0	0	0	0	0	0	0	0	0	313	0	0	0	1	Testes	Testes related diseases
11977	TCONS_00016129	0	0	0	0	0	0	0	0	0	0	0	0	0	0	0	0	0	0	284	0	0	0	1	Testes	Testes related diseases
12001	TCONS_00015874	0	0	0	0	0	0	0	0	0	0	0	0	0	0	41	0	0	0	0	0	0	0	1	Ovary	Ovary related diseases
12007	TCONS_00016470	0	0	0	0	0	0	0	0	0	0	0	0	0	0	0	537	0	0	0	0	0	0	1	Placenta_R	Placenta_R related diseases
12008	TCONS_00015571	0	0	0	0	0	0	0	0	0	0	0	0	0	0	0	537	0	0	0	0	0	0	1	Placenta_R	Placenta_R related diseases
12010	TCONS_00015876	0	0	0	0	0	0	0	0	0	0	0	0	0	0	0	0	76	0	0	0	0	0	1	Prostate	Prostate related diseases
12014	TCONS_00016676	0	0	271	0	0	0	0	0	0	0	0	0	0	0	0	0	0	0	0	0	0	0	1	Brain	Brain related diseases
12015	TCONS_l2_00030072	0	0	0	0	0	0	0	0	0	0	0	0	475	0	0	0	0	0	0	0	0	0	1	Lung	Lung related diseases
12016	TCONS_l2_00029573	0	0	0	0	0	0	0	0	0	0	0	0	475	0	0	0	0	0	0	0	0	0	1	Lung	Lung related diseases
12018	TCONS_00016472	0	0	0	0	0	0	0	0	0	0	0	0	0	0	0	0	0	0	287	0	0	0	1	Testes	Testes related diseases
12023	TCONS_00016143	0	0	0	0	0	0	0	0	0	0	0	0	0	0	0	0	0	0	181	0	0	0	1	Testes	Testes related diseases
12039	TCONS_00016151	0	0	0	0	0	0	0	0	0	0	0	0	0	0	0	0	0	0	0	385	0	0	1	Testes_R	Testes_R related diseases
12051	TCONS_l2_00030075	0	0	154	0	0	0	0	0	0	0	0	0	0	0	0	0	0	0	0	0	0	0	1	Brain	Brain related diseases
12052	TCONS_l2_00029586	0	0	154	0	0	0	0	0	0	0	0	0	0	0	0	0	0	0	0	0	0	0	1	Brain	Brain related diseases
12055	TCONS_00015883	0	0	0	0	0	0	0	0	0	0	0	0	0	0	0	0	0	0	168	0	0	0	1	Testes	Testes related diseases
12056	TCONS_00015884	0	0	0	0	0	0	0	0	0	0	0	0	0	0	0	0	0	0	168	0	0	0	1	Testes	Testes related diseases
12120	TCONS_00016496	0	0	0	0	0	0	0	0	0	0	0	0	0	0	0	0	0	0	180	0	0	0	1	Testes	Testes related diseases
12121	TCONS_l2_00029094	0	0	0	0	0	0	0	0	0	0	0	0	199	0	0	0	0	0	0	0	0	0	1	Lung	Lung related diseases
12130	TCONS_00016205	0	0	0	0	0	0	0	0	0	0	162	0	0	0	0	0	0	0	0	0	0	0	1	Kidney	Kidney related diseases
12133	TCONS_00016892	0	0	0	0	0	0	0	0	0	0	0	647	0	0	0	0	0	0	0	0	0	0	1	Liver	Liver related diseases
12134	TCONS_00016206	0	0	0	0	0	0	0	0	0	0	0	438	0	0	0	0	0	0	0	0	0	0	1	Liver	Liver related diseases
12135	TCONS_00016207	0	0	0	0	0	0	0	0	0	0	0	240	0	0	0	0	0	0	0	0	0	0	1	Liver	Liver related diseases
12146	TCONS_00015773	0	0	0	0	0	0	0	0	0	0	0	0	0	0	110	0	0	0	0	0	0	0	1	Ovary	Ovary related diseases
12147	TCONS_00016212	0	0	0	0	0	0	0	0	0	0	0	0	0	0	0	0	0	0	128	0	0	0	1	Testes	Testes related diseases
12149	TCONS_00015893	0	0	0	0	0	0	0	0	0	0	0	0	99	0	0	0	0	0	0	0	0	0	1	Lung	Lung related diseases
12157	TCONS_00015559	0	0	0	0	0	0	0	0	0	0	0	0	0	0	0	0	0	0	0	0	24	0	1	Thyroid	Thyroid related diseases
12158	TCONS_00016503	0	316	0	0	0	0	0	0	0	0	0	0	0	0	0	0	0	0	0	0	0	0	1	Adrenal	Adrenal related diseases
12159	TCONS_00015776	0	0	0	0	0	0	0	0	0	0	0	0	0	0	0	0	0	0	0	0	24	0	1	Thyroid	Thyroid related diseases
12160	TCONS_l2_00029880	0	0	0	0	0	0	0	0	0	0	0	0	0	0	0	0	147	0	0	0	0	0	1	Prostate	Prostate related diseases
12161	TCONS_l2_00029116	0	0	0	0	0	0	0	0	0	0	0	0	0	0	0	0	147	0	0	0	0	0	1	Prostate	Prostate related diseases
12209	TCONS_00016732	0	0	0	0	0	0	0	0	0	0	0	0	0	0	0	0	0	0	273	0	0	0	1	Testes	Testes related diseases
12214	TCONS_00017301	0	0	0	0	0	0	0	0	0	0	0	0	0	0	0	0	0	0	169	0	0	0	1	Testes	Testes related diseases
12216	TCONS_00017416	0	0	0	0	0	0	0	0	0	0	0	690	0	0	0	0	0	0	0	0	0	0	1	Liver	Liver related diseases
12217	TCONS_00017415	0	0	0	0	0	0	0	0	0	0	0	690	0	0	0	0	0	0	0	0	0	0	1	Liver	Liver related diseases
12220	TCONS_00017120	0	0	0	0	0	0	0	0	0	0	0	0	0	0	0	0	0	0	0	0	0	364	1	Whitebloodcell	Whitebloodcell related diseases
12236	TCONS_00016974	0	0	0	0	0	0	0	0	0	0	0	0	0	0	0	0	0	0	0	0	100	0	1	Thyroid	Thyroid related diseases
12237	TCONS_00016975	0	0	0	0	0	0	0	0	0	0	0	0	0	0	0	0	0	0	0	0	100	0	1	Thyroid	Thyroid related diseases
12239	TCONS_l2_00030689	0	0	0	0	0	0	0	0	0	0	0	0	0	0	0	0	0	0	34	0	0	0	1	Testes	Testes related diseases
12240	TCONS_00017171	0	0	0	0	999	0	0	0	0	0	0	0	0	0	0	0	0	0	0	0	0	0	1	Breast	Breast related diseases
12241	TCONS_00017060	0	0	0	0	0	0	0	0	0	0	0	0	0	0	0	0	0	0	191	0	0	0	1	Testes	Testes related diseases
12275	TCONS_00017362	0	0	0	0	191	0	0	0	0	0	0	0	0	0	0	0	0	0	0	0	0	0	1	Breast	Breast related diseases
12306	TCONS_00017103	0	0	0	0	0	0	0	0	0	0	0	0	43	0	0	0	0	0	0	0	0	0	1	Lung	Lung related diseases
12307	TCONS_00017104	0	0	0	0	0	0	0	0	0	0	0	0	43	0	0	0	0	0	0	0	0	0	1	Lung	Lung related diseases
12330	TCONS_00016961	0	160	0	0	0	0	0	0	0	0	0	0	0	0	0	0	0	0	0	0	0	0	1	Adrenal	Adrenal related diseases
12345	TCONS_00017030	0	16	0	0	0	0	0	0	0	0	0	0	0	0	0	0	0	0	0	0	0	0	1	Adrenal	Adrenal related diseases
12370	TCONS_00017037	0	0	0	0	0	0	0	0	0	0	0	0	0	0	0	0	0	0	214	0	0	0	1	Testes	Testes related diseases
12371	TCONS_00017289	0	0	0	0	0	0	0	0	0	0	0	0	0	0	0	0	0	0	214	0	0	0	1	Testes	Testes related diseases
12375	TCONS_00017139	0	0	0	0	0	0	0	0	0	0	0	0	0	0	0	0	0	0	191	0	0	0	1	Testes	Testes related diseases
12376	TCONS_00017292	0	0	0	0	0	0	0	0	0	0	0	0	298	0	0	0	0	0	0	0	0	0	1	Lung	Lung related diseases
12379	TCONS_l2_00030150	0	0	0	0	0	0	0	0	0	0	0	0	0	0	0	0	0	0	0	368	0	0	1	Testes_R	Testes_R related diseases
12385	TCONS_00016969	0	0	0	0	0	0	0	0	0	0	0	0	0	0	71	0	0	0	0	0	0	0	1	Ovary	Ovary related diseases
12390	TCONS_00017146	0	0	0	0	0	0	0	0	0	0	0	0	0	0	0	0	0	0	209	0	0	0	1	Testes	Testes related diseases
12394	TCONS_00017410	0	0	0	0	0	0	0	0	0	0	0	0	0	0	0	0	0	0	480	0	0	0	1	Testes	Testes related diseases
12413	TCONS_00017149	0	0	0	0	0	0	0	0	0	0	0	0	0	0	0	0	0	0	262	0	0	0	1	Testes	Testes related diseases
12427	TCONS_00017154	0	0	0	0	0	0	0	0	0	0	0	0	0	0	0	0	0	0	256	0	0	0	1	Testes	Testes related diseases
12435	TCONS_00017155	0	0	0	0	0	0	0	0	0	0	0	0	0	0	0	0	0	0	227	0	0	0	1	Testes	Testes related diseases
12436	TCONS_00017156	0	0	0	0	0	0	0	0	0	0	0	0	290	0	0	0	0	0	0	0	0	0	1	Lung	Lung related diseases
12445	TCONS_00016979	0	0	131	0	0	0	0	0	0	0	0	0	0	0	0	0	0	0	0	0	0	0	1	Brain	Brain related diseases
12448	TCONS_00017157	0	0	0	0	0	0	0	0	0	0	0	0	0	0	0	0	0	0	275	0	0	0	1	Testes	Testes related diseases
12458	TCONS_00017159	0	0	0	0	0	0	0	0	0	0	0	0	0	0	203	0	0	0	0	0	0	0	1	Ovary	Ovary related diseases
12459	TCONS_00017160	0	0	0	0	0	0	0	0	0	0	0	0	0	0	0	0	0	0	384	0	0	0	1	Testes	Testes related diseases
12471	TCONS_00017163	0	0	0	0	0	0	0	0	0	0	0	0	0	0	0	0	0	0	198	0	0	0	1	Testes	Testes related diseases
12472	TCONS_l2_00030690	0	0	0	0	0	0	0	0	0	0	0	0	0	0	0	0	0	0	34	0	0	0	1	Testes	Testes related diseases
12484	TCONS_00017322	0	0	0	0	0	0	0	0	0	0	0	0	0	0	0	0	0	0	230	0	0	0	1	Testes	Testes related diseases
12526	TCONS_00017192	0	0	0	0	0	0	0	0	0	0	0	0	0	0	0	0	0	0	346	0	0	0	1	Testes	Testes related diseases
12574	TCONS_00017345	0	0	0	0	0	0	0	0	0	0	0	0	0	0	0	0	147	0	0	0	0	0	1	Prostate	Prostate related diseases
12584	TCONS_00017351	0	0	0	0	0	0	0	0	0	0	0	0	0	0	0	0	0	0	469	0	0	0	1	Testes	Testes related diseases
12585	TCONS_00017000	0	0	0	0	0	0	0	0	0	0	0	0	0	0	0	0	0	0	0	0	0	174	1	Whitebloodcell	Whitebloodcell related diseases
12586	TCONS_00016999	0	0	0	0	0	0	0	0	0	0	0	0	0	0	0	0	0	0	0	0	0	174	1	Whitebloodcell	Whitebloodcell related diseases
12589	TCONS_l2_00030270	0	0	0	0	0	0	0	0	0	0	0	0	0	0	0	0	0	0	140	0	0	0	1	Testes	Testes related diseases
12592	TCONS_00017209	0	0	0	0	0	0	0	0	0	0	0	0	0	0	0	0	0	0	144	0	0	0	1	Testes	Testes related diseases
12645	TCONS_00017449	0	0	0	0	0	0	0	0	420	0	0	0	0	0	0	0	0	0	0	0	0	0	1	HLF_r1	HLF_r1 related diseases
12653	TCONS_00017226	0	0	0	0	0	0	0	0	0	0	0	408	0	0	0	0	0	0	0	0	0	0	1	Liver	Liver related diseases
12667	TCONS_00017006	0	0	0	0	0	0	0	0	0	0	0	0	0	0	0	0	194	0	0	0	0	0	1	Prostate	Prostate related diseases
12668	TCONS_00017007	0	0	0	0	0	0	0	0	0	0	0	0	0	0	0	0	194	0	0	0	0	0	1	Prostate	Prostate related diseases
12671	TCONS_00017365	0	0	0	0	0	0	0	0	0	0	0	0	0	0	0	0	0	0	180	0	0	0	1	Testes	Testes related diseases
12678	TCONS_00017234	0	0	0	0	0	0	0	0	0	0	0	0	0	0	0	0	0	0	153	0	0	0	1	Testes	Testes related diseases
12696	TCONS_00017461	0	0	0	0	0	0	0	714	0	0	0	0	0	0	0	0	0	0	0	0	0	0	1	Heart	Heart related diseases
12697	TCONS_00017462	0	0	0	0	0	0	0	714	0	0	0	0	0	0	0	0	0	0	0	0	0	0	1	Heart	Heart related diseases
12698	TCONS_l2_00030743	0	0	0	0	0	0	0	0	0	0	0	0	0	0	0	0	0	0	40	0	0	0	1	Testes	Testes related diseases
12699	TCONS_00017242	0	0	0	0	0	0	0	0	0	0	0	0	0	0	0	0	0	0	0	0	250	0	1	Thyroid	Thyroid related diseases
12740	TCONS_00017097	0	0	0	0	0	0	0	0	0	0	0	0	0	0	0	0	0	0	451	0	0	0	1	Testes	Testes related diseases
12770	TCONS_00017270	0	0	0	0	0	0	0	0	0	0	0	0	0	0	0	0	0	0	266	0	0	0	1	Testes	Testes related diseases
12771	TCONS_00017024	0	0	0	0	0	0	0	0	0	0	0	0	0	0	0	0	0	196	0	0	0	0	1	SkeletalMuscle	SkeletalMuscle related diseases
12772	TCONS_00017025	0	0	0	0	0	0	0	0	0	0	0	0	0	0	0	0	0	196	0	0	0	0	1	SkeletalMuscle	SkeletalMuscle related diseases
12775	TCONS_00017273	0	0	0	0	0	0	0	0	0	0	0	0	0	0	0	0	0	0	272	0	0	0	1	Testes	Testes related diseases
12795	TCONS_l2_00030937	0	0	0	0	0	0	0	0	0	0	0	0	0	0	0	0	189	0	0	0	0	0	1	Prostate	Prostate related diseases
12832	TCONS_00017629	0	0	0	0	0	0	0	0	0	0	0	0	0	0	0	0	0	0	0	0	0	385	1	Whitebloodcell	Whitebloodcell related diseases
12833	TCONS_l2_00031011	0	0	0	0	0	0	0	0	0	0	0	0	0	0	0	0	0	0	64	0	0	0	1	Testes	Testes related diseases
12838	TCONS_00017569	0	0	0	0	0	0	0	0	0	0	0	0	0	0	0	0	0	0	87	0	0	0	1	Testes	Testes related diseases
12848	TCONS_00017654	0	0	0	0	0	0	0	0	0	0	0	0	0	0	0	0	0	0	186	0	0	0	1	Testes	Testes related diseases
12850	TCONS_00017631	0	0	0	0	0	0	0	0	0	0	0	0	0	0	0	0	0	0	401	0	0	0	1	Testes	Testes related diseases
12852	TCONS_00017632	0	0	0	476	0	0	0	0	0	0	0	0	0	0	0	0	0	0	0	0	0	0	1	Brain_R	Brain_R related diseases
12853	TCONS_00017584	0	0	0	0	0	0	0	0	0	0	0	0	0	0	0	0	0	0	311	0	0	0	1	Testes	Testes related diseases
12854	TCONS_00017645	0	0	0	0	0	0	0	0	0	0	0	0	0	0	0	0	0	0	198	0	0	0	1	Testes	Testes related diseases
12856	TCONS_l2_00030926	0	0	0	0	0	0	0	0	0	0	0	0	0	0	0	0	0	0	303	0	0	0	1	Testes	Testes related diseases
12857	TCONS_l2_00031022	0	0	0	0	0	0	0	0	0	0	0	0	0	0	0	0	0	0	303	0	0	0	1	Testes	Testes related diseases
12867	TCONS_l2_00031038	0	0	0	0	0	0	0	0	0	0	0	0	0	0	0	0	0	0	146	0	0	0	1	Testes	Testes related diseases
12868	TCONS_l2_00031037	0	0	0	0	0	0	0	0	0	0	0	0	0	0	0	0	0	0	146	0	0	0	1	Testes	Testes related diseases
12876	TCONS_00017588	0	0	0	0	0	0	0	0	0	0	0	0	0	0	0	0	0	0	88	0	0	0	1	Testes	Testes related diseases
12877	TCONS_00017577	0	0	0	0	0	0	0	0	0	0	0	0	0	0	0	0	0	0	90	0	0	0	1	Testes	Testes related diseases
12879	TCONS_l2_00030927	0	0	0	0	0	0	0	0	0	0	0	0	0	0	0	0	0	0	342	0	0	0	1	Testes	Testes related diseases
12880	TCONS_l2_00030928	0	0	0	0	0	0	0	0	0	0	0	0	0	0	0	0	0	0	342	0	0	0	1	Testes	Testes related diseases
12891	TCONS_00017637	0	0	0	0	0	0	0	0	0	0	0	0	0	0	0	0	0	0	156	0	0	0	1	Testes	Testes related diseases
12902	TCONS_00017638	0	167	0	0	0	0	0	0	0	0	0	0	0	0	0	0	0	0	0	0	0	0	1	Adrenal	Adrenal related diseases
12907	TCONS_00017639	0	0	0	0	0	0	0	0	0	0	0	0	0	0	0	0	0	0	245	0	0	0	1	Testes	Testes related diseases
12914	TCONS_l2_00031052	0	0	0	0	0	0	0	0	0	0	0	0	0	0	0	0	0	0	159	0	0	0	1	Testes	Testes related diseases
12915	TCONS_00017592	0	0	0	0	0	0	0	0	0	0	0	0	0	0	0	0	0	0	80	0	0	0	1	Testes	Testes related diseases
12922	TCONS_l2_00031002	0	0	0	0	0	0	0	0	0	0	0	0	0	0	0	0	0	0	246	0	0	0	1	Testes	Testes related diseases
12940	TCONS_00017658	0	0	0	0	0	0	0	0	0	0	0	0	0	0	0	0	0	0	0	434	0	0	1	Testes_R	Testes_R related diseases
12960	TCONS_00017722	0	0	0	0	0	0	0	0	0	0	0	0	0	0	0	0	0	0	0	0	0	18	1	Whitebloodcell	Whitebloodcell related diseases
12972	TCONS_00017768	0	0	0	0	0	0	0	0	0	0	0	0	0	0	0	0	0	110	0	0	0	0	1	SkeletalMuscle	SkeletalMuscle related diseases
12978	TCONS_00018686	0	0	329	0	0	0	0	0	0	0	0	0	0	0	0	0	0	0	0	0	0	0	1	Brain	Brain related diseases
12979	TCONS_00017799	0	0	329	0	0	0	0	0	0	0	0	0	0	0	0	0	0	0	0	0	0	0	1	Brain	Brain related diseases
12980	TCONS_00018147	0	0	0	0	0	0	0	0	0	0	0	0	0	0	0	0	0	0	301	0	0	0	1	Testes	Testes related diseases
13012	TCONS_00017987	0	0	0	0	0	0	0	0	0	0	0	0	0	0	0	0	0	0	331	0	0	0	1	Testes	Testes related diseases
13022	TCONS_00018764	0	0	487	0	0	0	0	0	0	0	0	0	0	0	0	0	0	0	0	0	0	0	1	Brain	Brain related diseases
13047	TCONS_00018040	0	0	0	0	0	0	0	0	0	0	0	0	154	0	0	0	0	0	0	0	0	0	1	Lung	Lung related diseases
13054	TCONS_00018358	0	0	0	0	0	0	0	0	0	0	0	0	0	0	0	0	0	0	194	0	0	0	1	Testes	Testes related diseases
13057	TCONS_l2_00004049	0	0	0	0	0	0	0	0	0	0	0	0	0	0	0	0	0	0	0	139	0	0	1	Testes_R	Testes_R related diseases
13083	TCONS_00017756	0	0	0	0	0	0	0	0	0	0	0	0	0	0	0	0	0	0	243	0	0	0	1	Testes	Testes related diseases
13084	TCONS_00017757	0	0	0	0	0	0	0	0	0	0	0	0	0	0	0	0	0	0	243	0	0	0	1	Testes	Testes related diseases
13101	TCONS_00018404	0	0	0	0	0	0	0	0	0	0	0	0	0	0	0	0	0	0	267	0	0	0	1	Testes	Testes related diseases
13112	TCONS_00017767	0	0	0	0	0	0	0	0	0	0	334	0	0	0	0	0	0	0	0	0	0	0	1	Kidney	Kidney related diseases
13119	TCONS_00018086	0	0	0	0	0	0	0	0	0	0	0	0	0	0	0	0	0	0	240	0	0	0	1	Testes	Testes related diseases
13121	TCONS_00018873	0	0	0	0	0	0	0	0	0	0	0	0	0	0	0	0	0	0	435	0	0	0	1	Testes	Testes related diseases
13122	TCONS_00018872	0	0	0	0	0	0	0	0	0	0	0	0	0	0	0	0	0	0	435	0	0	0	1	Testes	Testes related diseases
13124	TCONS_00017770	0	0	0	0	0	0	0	0	0	0	0	0	0	0	0	0	0	0	0	0	207	0	1	Thyroid	Thyroid related diseases
13125	TCONS_00018414	0	0	0	0	0	0	0	0	0	0	0	0	0	0	0	0	0	0	0	340	0	0	1	Testes_R	Testes_R related diseases
13126	TCONS_00018415	0	0	0	0	0	0	0	0	0	0	0	0	0	0	0	0	0	0	240	0	0	0	1	Testes	Testes related diseases
13144	TCONS_00018094	0	0	0	0	0	0	0	0	0	0	0	0	0	0	0	0	0	359	0	0	0	0	1	SkeletalMuscle	SkeletalMuscle related diseases
13151	TCONS_00018417	0	0	0	0	0	0	0	0	0	0	0	0	0	0	0	0	0	478	0	0	0	0	1	SkeletalMuscle	SkeletalMuscle related diseases
13152	TCONS_00018418	0	0	0	0	0	0	0	0	0	0	0	0	0	0	0	0	0	478	0	0	0	0	1	SkeletalMuscle	SkeletalMuscle related diseases
13161	TCONS_00018420	0	0	0	0	180	0	0	0	0	0	0	0	0	0	0	0	0	0	0	0	0	0	1	Breast	Breast related diseases
13201	TCONS_00018115	0	0	0	0	0	0	0	0	0	0	0	0	0	0	0	0	0	0	0	478	0	0	1	Testes_R	Testes_R related diseases
13204	TCONS_00018117	0	0	0	0	0	0	0	0	0	0	0	0	0	0	0	0	0	0	210	0	0	0	1	Testes	Testes related diseases
13218	TCONS_00017923	0	0	0	0	0	0	0	0	0	0	0	0	0	0	0	0	0	0	149	0	0	0	1	Testes	Testes related diseases
13219	TCONS_00017731	0	0	0	0	0	0	0	0	0	0	0	0	0	0	0	0	0	0	149	0	0	0	1	Testes	Testes related diseases
13222	TCONS_00017785	0	0	0	0	0	0	0	0	0	0	0	0	0	0	0	0	0	0	153	0	0	0	1	Testes	Testes related diseases
13249	TCONS_00018124	0	0	0	0	0	0	0	0	0	0	0	0	0	0	0	0	0	0	0	0	142	0	1	Thyroid	Thyroid related diseases
13250	TCONS_00017790	0	142	0	0	0	0	0	0	0	0	0	0	0	0	0	0	0	0	0	0	0	0	1	Adrenal	Adrenal related diseases
13259	TCONS_00017793	0	0	0	0	0	0	0	0	0	0	0	0	0	0	0	0	0	0	322	0	0	0	1	Testes	Testes related diseases
13260	TCONS_00017792	0	0	0	0	0	0	0	0	0	0	0	0	0	0	0	0	0	0	322	0	0	0	1	Testes	Testes related diseases
13267	TCONS_00017796	0	0	0	0	0	0	0	0	0	0	0	0	0	0	0	0	0	0	189	0	0	0	1	Testes	Testes related diseases
13268	TCONS_00018132	0	0	0	0	0	0	0	0	0	0	0	0	0	0	0	0	0	0	330	0	0	0	1	Testes	Testes related diseases
13269	TCONS_l2_00002904	0	0	0	0	0	0	0	0	0	0	0	0	0	0	0	0	0	0	318	0	0	0	1	Testes	Testes related diseases
13270	TCONS_l2_00002905	0	0	0	0	0	0	0	0	0	0	0	0	0	0	0	0	0	0	154	0	0	0	1	Testes	Testes related diseases
13271	TCONS_00017937	0	0	0	0	0	0	0	0	0	0	0	0	0	0	0	0	0	0	146	0	0	0	1	Testes	Testes related diseases
13272	TCONS_l2_00002906	0	0	0	0	0	0	0	0	0	0	0	0	0	0	0	0	0	0	261	0	0	0	1	Testes	Testes related diseases
13273	TCONS_00018133	0	0	0	0	0	0	0	0	0	0	0	0	0	0	0	0	0	0	535	0	0	0	1	Testes	Testes related diseases
13274	TCONS_00018684	0	0	0	0	0	0	0	0	0	0	0	0	0	0	0	0	0	0	535	0	0	0	1	Testes	Testes related diseases
13275	TCONS_00018683	0	0	0	0	0	0	0	0	0	0	0	0	0	0	0	0	0	0	535	0	0	0	1	Testes	Testes related diseases
13277	TCONS_00017938	0	0	0	0	0	0	0	0	0	0	0	0	0	137	0	0	0	0	0	0	0	0	1	LymphNode	LymphNode related diseases
13278	TCONS_00018449	0	0	0	0	0	0	0	0	0	0	0	0	0	0	0	0	0	0	210	0	0	0	1	Testes	Testes related diseases
13281	TCONS_00018134	0	0	0	0	0	0	0	0	0	0	0	0	0	0	0	0	0	0	260	0	0	0	1	Testes	Testes related diseases
13289	TCONS_00018142	0	0	0	0	0	0	0	0	0	0	0	0	0	0	0	0	0	0	195	0	0	0	1	Testes	Testes related diseases
13298	TCONS_00018456	0	0	0	0	0	0	0	0	0	0	0	0	0	0	0	0	0	0	291	0	0	0	1	Testes	Testes related diseases
13325	TCONS_00018148	0	0	0	0	0	0	0	0	0	0	0	0	0	0	0	0	0	0	193	0	0	0	1	Testes	Testes related diseases
13327	TCONS_00018150	0	0	0	0	0	0	0	0	0	0	0	0	0	0	0	0	0	0	179	0	0	0	1	Testes	Testes related diseases
13328	TCONS_00018151	0	0	0	0	0	0	0	0	0	0	0	0	0	0	0	0	0	0	249	0	0	0	1	Testes	Testes related diseases
13331	TCONS_00018704	0	0	0	0	0	0	0	0	0	0	0	547	0	0	0	0	0	0	0	0	0	0	1	Liver	Liver related diseases
13332	TCONS_00018703	0	0	0	0	0	0	0	0	0	0	0	547	0	0	0	0	0	0	0	0	0	0	1	Liver	Liver related diseases
13337	TCONS_00017805	0	0	0	0	0	0	0	0	0	0	0	0	0	131	0	0	0	0	0	0	0	0	1	LymphNode	LymphNode related diseases
13356	TCONS_l2_00004133	0	0	0	0	0	0	0	0	0	0	0	0	0	0	0	0	0	0	157	0	0	0	1	Testes	Testes related diseases
13357	TCONS_l2_00003472	0	0	0	0	0	0	0	0	0	0	0	0	0	0	0	0	0	0	157	0	0	0	1	Testes	Testes related diseases
13363	TCONS_00017812	0	0	0	0	0	0	0	0	0	0	0	0	0	0	0	0	0	0	0	0	260	0	1	Thyroid	Thyroid related diseases
13367	TCONS_00018160	0	0	0	0	0	0	0	0	0	0	0	0	0	0	0	0	0	0	0	488	0	0	1	Testes_R	Testes_R related diseases
13368	TCONS_00018161	0	0	0	0	0	0	0	0	0	0	0	0	0	0	0	0	0	0	322	0	0	0	1	Testes	Testes related diseases
13468	TCONS_00018191	0	0	0	0	0	0	0	0	0	0	0	0	0	0	0	0	0	0	198	0	0	0	1	Testes	Testes related diseases
13471	TCONS_00018496	0	0	0	0	0	0	0	0	0	0	0	0	0	0	0	0	0	0	311	0	0	0	1	Testes	Testes related diseases
13475	TCONS_l2_00003966	0	0	0	0	0	0	0	0	0	0	0	0	0	0	0	0	0	0	387	0	0	0	1	Testes	Testes related diseases
13476	TCONS_l2_00003035	0	0	0	0	0	0	0	0	0	0	0	0	0	0	0	0	0	0	387	0	0	0	1	Testes	Testes related diseases
13477	TCONS_l2_00003036	0	0	0	0	0	0	0	0	0	0	0	0	0	0	0	0	0	0	387	0	0	0	1	Testes	Testes related diseases
13514	TCONS_00018499	0	0	0	0	266	0	0	0	0	0	0	0	0	0	0	0	0	0	0	0	0	0	1	Breast	Breast related diseases
13519	TCONS_00018504	0	0	0	0	0	0	0	0	0	0	0	0	0	0	0	0	0	0	209	0	0	0	1	Testes	Testes related diseases
13549	TCONS_00017980	0	0	0	0	0	0	271	0	0	0	0	0	0	0	0	0	0	0	0	0	0	0	1	Foreskin	Foreskin related diseases
13550	TCONS_l2_00003581	0	0	0	0	0	0	0	0	0	0	0	0	0	0	0	0	0	0	0	462	0	0	1	Testes_R	Testes_R related diseases
13554	TCONS_00018516	0	0	0	0	0	0	0	0	0	0	0	0	0	0	0	0	0	0	382	0	0	0	1	Testes	Testes related diseases
13560	TCONS_00018521	0	0	0	0	0	0	0	0	0	0	0	0	0	0	0	0	0	0	316	0	0	0	1	Testes	Testes related diseases
13561	TCONS_00018522	0	0	0	0	0	0	0	0	0	0	0	0	0	0	0	0	0	0	0	0	266	0	1	Thyroid	Thyroid related diseases
13563	TCONS_00018207	0	0	0	0	0	0	0	0	0	0	0	0	0	0	0	0	0	0	0	366	0	0	1	Testes_R	Testes_R related diseases
13578	TCONS_00018526	0	0	0	0	0	0	0	0	0	0	0	0	0	0	0	0	0	0	331	0	0	0	1	Testes	Testes related diseases
13579	TCONS_00018527	0	0	0	0	0	0	0	0	0	0	0	0	0	0	0	0	0	0	331	0	0	0	1	Testes	Testes related diseases
13603	TCONS_00018229	0	0	0	0	0	0	0	0	0	0	0	0	0	0	0	0	0	0	270	0	0	0	1	Testes	Testes related diseases
13604	TCONS_00018950	0	0	0	0	0	0	0	561	0	0	0	0	0	0	0	0	0	0	0	0	0	0	1	Heart	Heart related diseases
13605	TCONS_00018949	0	0	0	0	0	0	0	561	0	0	0	0	0	0	0	0	0	0	0	0	0	0	1	Heart	Heart related diseases
13606	TCONS_00018533	0	0	0	0	0	0	0	0	0	0	0	0	0	0	0	0	0	0	168	0	0	0	1	Testes	Testes related diseases
13615	TCONS_00018247	0	0	0	0	0	0	0	0	0	0	0	0	0	0	0	0	0	0	235	0	0	0	1	Testes	Testes related diseases
13625	TCONS_00018002	0	0	0	0	0	0	0	0	0	0	0	0	0	0	0	0	0	0	0	0	0	176	1	Whitebloodcell	Whitebloodcell related diseases
13626	TCONS_00018003	0	0	0	0	0	0	0	0	0	0	0	0	0	0	0	0	0	0	0	0	0	176	1	Whitebloodcell	Whitebloodcell related diseases
13657	TCONS_00018557	0	0	0	0	0	0	0	0	0	0	0	0	0	0	0	0	0	0	210	0	0	0	1	Testes	Testes related diseases
13658	TCONS_00018558	0	0	0	0	0	0	0	0	0	0	0	0	0	0	0	0	0	0	192	0	0	0	1	Testes	Testes related diseases
13659	TCONS_00018010	0	0	0	0	0	0	0	0	0	0	0	0	0	0	0	0	0	0	178	0	0	0	1	Testes	Testes related diseases
13669	TCONS_00017849	0	0	0	0	0	0	0	0	0	0	0	0	0	0	0	0	0	0	151	0	0	0	1	Testes	Testes related diseases
13670	TCONS_00018257	0	0	0	0	0	0	0	0	0	0	0	0	0	0	0	0	0	0	151	0	0	0	1	Testes	Testes related diseases
13671	TCONS_00017850	0	0	0	0	0	0	0	0	0	0	0	0	0	0	0	0	0	0	38	0	0	0	1	Testes	Testes related diseases
13672	TCONS_00018560	0	0	0	0	0	0	0	0	0	0	0	0	0	0	0	0	0	0	190	0	0	0	1	Testes	Testes related diseases
13692	TCONS_00018268	0	0	0	0	0	0	0	0	0	0	0	0	0	306	0	0	0	0	0	0	0	0	1	LymphNode	LymphNode related diseases
13694	TCONS_00018273	0	0	0	0	0	0	0	0	0	0	0	0	0	0	0	0	0	0	0	0	236	0	1	Thyroid	Thyroid related diseases
13703	TCONS_00017745	0	0	0	0	0	0	0	0	0	0	0	0	0	0	0	0	0	0	56	0	0	0	1	Testes	Testes related diseases
13704	TCONS_00018281	0	0	0	0	0	0	0	0	0	0	0	0	0	0	0	0	0	0	216	0	0	0	1	Testes	Testes related diseases
13709	TCONS_00018282	0	0	0	0	0	0	0	0	0	0	0	0	0	0	0	0	0	0	259	0	0	0	1	Testes	Testes related diseases
13710	TCONS_00018022	0	0	168	0	0	0	0	0	0	0	0	0	0	0	0	0	0	0	0	0	0	0	1	Brain	Brain related diseases
13711	TCONS_00018783	0	0	0	0	0	0	0	569	0	0	0	0	0	0	0	0	0	0	0	0	0	0	1	Heart	Heart related diseases
13712	TCONS_00017857	0	0	0	0	0	0	0	169	0	0	0	0	0	0	0	0	0	0	0	0	0	0	1	Heart	Heart related diseases
13715	TCONS_00018283	0	0	0	0	0	0	0	0	0	0	0	0	0	0	0	0	0	0	0	388	0	0	1	Testes_R	Testes_R related diseases
13716	TCONS_00018284	0	0	0	0	0	0	0	232	0	0	0	0	0	0	0	0	0	0	0	0	0	0	1	Heart	Heart related diseases
13724	TCONS_00018025	0	0	0	0	0	0	0	0	0	0	0	0	0	0	0	0	0	0	112	0	0	0	1	Testes	Testes related diseases
13731	TCONS_00018289	0	290	0	0	0	0	0	0	0	0	0	0	0	0	0	0	0	0	0	0	0	0	1	Adrenal	Adrenal related diseases
13744	TCONS_00017748	0	0	0	0	0	126	0	0	0	0	0	0	0	0	0	0	0	0	0	0	0	0	1	Colon	Colon related diseases
13745	TCONS_00017714	0	0	0	0	0	162	0	0	0	0	0	0	0	0	0	0	0	0	0	0	0	0	1	Colon	Colon related diseases
13760	TCONS_00018312	0	0	0	0	0	0	0	0	0	0	0	0	0	0	0	0	0	0	198	0	0	0	1	Testes	Testes related diseases
13764	TCONS_00018034	0	0	0	0	0	0	0	0	0	0	0	0	0	0	0	0	0	0	223	0	0	0	1	Testes	Testes related diseases
13768	TCONS_00018319	0	0	0	0	0	0	0	0	0	0	0	0	0	0	0	0	0	0	160	0	0	0	1	Testes	Testes related diseases
13773	TCONS_00018320	0	0	0	0	0	0	0	0	0	0	0	0	0	0	0	0	0	0	336	0	0	0	1	Testes	Testes related diseases
13774	TCONS_00018321	0	0	0	0	0	0	0	0	0	0	0	0	0	0	0	0	0	0	305	0	0	0	1	Testes	Testes related diseases
13775	TCONS_00017862	0	0	0	0	0	0	0	0	0	0	0	0	0	0	0	0	0	0	209	0	0	0	1	Testes	Testes related diseases
13782	TCONS_00018599	0	0	0	0	0	0	0	0	0	0	0	0	0	0	0	0	0	0	245	0	0	0	1	Testes	Testes related diseases
13798	TCONS_00018332	0	0	0	0	0	0	0	0	0	0	0	0	0	0	0	0	0	0	322	0	0	0	1	Testes	Testes related diseases
13804	TCONS_00018335	0	0	0	0	0	0	0	0	0	0	0	0	0	0	0	0	0	0	0	0	0	328	1	Whitebloodcell	Whitebloodcell related diseases
13806	TCONS_00018336	0	212	0	0	0	0	0	0	0	0	0	0	0	0	0	0	0	0	0	0	0	0	1	Adrenal	Adrenal related diseases
13819	TCONS_00018343	0	0	0	0	0	0	0	0	0	0	0	0	0	0	0	0	0	0	203	0	0	0	1	Testes	Testes related diseases
13839	TCONS_00018617	0	0	0	0	0	0	0	0	0	0	0	0	0	0	0	0	0	0	230	0	0	0	1	Testes	Testes related diseases
13860	TCONS_00018618	0	0	0	0	0	0	0	0	0	0	359	0	0	0	0	0	0	0	0	0	0	0	1	Kidney	Kidney related diseases
13870	TCONS_00018360	0	0	0	0	0	0	0	0	0	0	0	0	0	0	0	0	184	0	0	0	0	0	1	Prostate	Prostate related diseases
13872	TCONS_00018619	0	0	0	0	0	186	0	0	0	0	0	0	0	0	0	0	0	0	0	0	0	0	1	Colon	Colon related diseases
13881	TCONS_l2_00004050	0	0	0	0	0	0	0	0	0	0	0	0	0	0	0	0	0	0	0	139	0	0	1	Testes_R	Testes_R related diseases
13929	TCONS_00018640	0	257	0	0	0	0	0	0	0	0	0	0	0	0	0	0	0	0	0	0	0	0	1	Adrenal	Adrenal related diseases
13932	TCONS_00018385	0	0	0	0	0	0	0	0	0	0	0	0	0	0	0	0	0	0	189	0	0	0	1	Testes	Testes related diseases
13951	TCONS_00018646	0	0	0	0	0	0	0	0	0	0	0	0	0	0	0	0	0	0	145	0	0	0	1	Testes	Testes related diseases
13954	TCONS_00018647	0	0	0	0	0	0	0	0	0	0	0	0	0	0	0	0	0	0	0	298	0	0	1	Testes_R	Testes_R related diseases
13977	TCONS_00018397	0	0	0	0	0	0	0	0	0	0	0	0	0	0	0	0	0	0	0	0	0	328	1	Whitebloodcell	Whitebloodcell related diseases
14001	TCONS_00019241	0	0	0	0	0	0	0	0	0	0	0	0	0	0	0	0	230	0	0	0	0	0	1	Prostate	Prostate related diseases
14014	TCONS_l2_00005000	0	0	0	0	0	0	0	0	0	0	0	0	0	0	0	0	0	0	309	0	0	0	1	Testes	Testes related diseases
14034	TCONS_00019382	0	0	0	0	0	0	0	208	0	0	0	0	0	0	0	0	0	0	0	0	0	0	1	Heart	Heart related diseases
14035	TCONS_00019717	0	0	0	0	0	0	0	0	0	0	223	0	0	0	0	0	0	0	0	0	0	0	1	Kidney	Kidney related diseases
14074	TCONS_00019163	0	0	0	0	0	0	0	0	0	0	0	0	0	0	0	0	206	0	0	0	0	0	1	Prostate	Prostate related diseases
14104	TCONS_l2_00004897	0	0	0	0	0	0	0	0	0	0	0	0	0	0	0	0	0	0	0	0	235	0	1	Thyroid	Thyroid related diseases
14129	TCONS_00019231	0	0	0	0	0	0	0	0	0	0	0	0	0	0	0	0	0	0	407	0	0	0	1	Testes	Testes related diseases
14140	TCONS_00019574	0	0	0	0	0	0	0	0	0	0	0	0	0	0	0	0	0	0	0	0	0	384	1	Whitebloodcell	Whitebloodcell related diseases
14143	TCONS_00019577	0	0	0	0	0	0	0	0	0	0	0	0	0	0	0	0	234	0	0	0	0	0	1	Prostate	Prostate related diseases
14149	TCONS_00019239	0	0	0	0	0	0	0	0	0	0	0	0	0	0	0	0	0	0	0	323	0	0	1	Testes_R	Testes_R related diseases
14150	TCONS_00019242	0	0	0	0	0	0	0	0	0	0	460	0	0	0	0	0	0	0	0	0	0	0	1	Kidney	Kidney related diseases
14151	TCONS_00019243	0	0	0	0	0	0	0	0	0	0	486	0	0	0	0	0	0	0	0	0	0	0	1	Kidney	Kidney related diseases
14152	TCONS_00019584	0	0	0	0	0	0	0	0	0	0	0	0	0	0	0	0	0	0	208	0	0	0	1	Testes	Testes related diseases
14156	TCONS_00019246	0	0	0	0	0	0	0	0	0	0	307	0	0	0	0	0	0	0	0	0	0	0	1	Kidney	Kidney related diseases
14159	TCONS_l2_00004425	0	0	0	0	0	0	0	0	0	0	0	0	0	0	0	0	0	0	0	418	0	0	1	Testes_R	Testes_R related diseases
14165	TCONS_00019083	0	0	0	0	0	0	0	0	0	0	0	261	0	0	0	0	0	0	0	0	0	0	1	Liver	Liver related diseases
14171	TCONS_00019251	0	0	0	0	0	0	0	0	0	0	0	0	312	0	0	0	0	0	0	0	0	0	1	Lung	Lung related diseases
14172	TCONS_00019252	0	0	0	0	0	0	0	0	0	0	0	0	0	0	0	0	0	0	0	410	0	0	1	Testes_R	Testes_R related diseases
14176	TCONS_00019256	0	0	0	0	0	0	0	0	0	0	0	0	0	0	0	0	0	0	231	0	0	0	1	Testes	Testes related diseases
14178	TCONS_00019258	0	0	0	0	0	0	0	0	0	0	0	0	0	0	0	0	0	0	210	0	0	0	1	Testes	Testes related diseases
14186	TCONS_00019592	0	0	0	0	0	0	0	0	0	0	0	0	0	0	0	0	0	0	167	0	0	0	1	Testes	Testes related diseases
14187	TCONS_00019593	0	0	0	0	0	0	0	0	0	0	0	0	0	0	0	0	0	0	295	0	0	0	1	Testes	Testes related diseases
14190	TCONS_00020054	0	0	0	0	0	0	0	0	10	0	0	0	0	0	0	0	0	0	0	0	0	0	1	HLF_r1	HLF_r1 related diseases
14191	TCONS_00020053	0	0	0	0	0	0	0	0	10	0	0	0	0	0	0	0	0	0	0	0	0	0	1	HLF_r1	HLF_r1 related diseases
14192	TCONS_00019121	0	0	0	0	0	0	0	0	10	0	0	0	0	0	0	0	0	0	0	0	0	0	1	HLF_r1	HLF_r1 related diseases
14195	TCONS_00019597	0	0	0	0	0	0	0	0	531	0	0	0	0	0	0	0	0	0	0	0	0	0	1	HLF_r1	HLF_r1 related diseases
14204	TCONS_00019603	0	0	0	0	0	0	0	0	0	0	0	0	0	0	0	0	0	0	234	0	0	0	1	Testes	Testes related diseases
14210	TCONS_00019611	0	0	0	0	0	0	0	0	0	0	0	0	0	0	0	0	0	0	209	0	0	0	1	Testes	Testes related diseases
14212	TCONS_00019273	0	0	0	0	0	0	0	0	0	0	0	0	0	0	0	385	0	0	0	0	0	0	1	Placenta_R	Placenta_R related diseases
14214	TCONS_00019615	0	0	0	0	0	0	0	0	0	0	0	0	409	0	0	0	0	0	0	0	0	0	1	Lung	Lung related diseases
14215	TCONS_00019616	0	0	0	0	0	0	0	0	0	0	0	0	0	0	0	0	308	0	0	0	0	0	1	Prostate	Prostate related diseases
14216	TCONS_00019275	0	0	0	0	0	0	0	0	0	0	0	0	0	0	0	0	0	0	281	0	0	0	1	Testes	Testes related diseases
14219	TCONS_00019277	0	0	0	0	0	0	0	0	0	0	0	0	0	0	0	0	0	0	273	0	0	0	1	Testes	Testes related diseases
14220	TCONS_00019278	0	0	0	0	0	0	0	0	0	0	0	0	0	0	0	0	0	0	356	0	0	0	1	Testes	Testes related diseases
14221	TCONS_00019620	0	0	0	0	0	0	0	0	0	0	0	0	0	0	0	0	0	0	191	0	0	0	1	Testes	Testes related diseases
14222	TCONS_00019621	0	0	0	0	0	0	0	0	0	0	0	0	0	0	0	0	0	0	274	0	0	0	1	Testes	Testes related diseases
14227	TCONS_00019282	0	0	0	0	0	0	0	0	0	0	0	0	0	0	0	0	0	0	0	354	0	0	1	Testes_R	Testes_R related diseases
14235	TCONS_00019628	0	0	0	0	0	0	0	0	0	0	0	0	0	0	0	0	0	0	249	0	0	0	1	Testes	Testes related diseases
14236	TCONS_00019285	0	0	0	0	0	0	0	0	0	0	0	0	0	0	0	0	0	0	305	0	0	0	1	Testes	Testes related diseases
14240	TCONS_00019091	0	0	0	0	0	0	0	0	0	0	0	0	0	0	0	0	0	0	29	0	0	0	1	Testes	Testes related diseases
14248	TCONS_00019299	0	0	0	0	0	0	0	0	0	0	0	0	0	0	0	0	0	0	165	0	0	0	1	Testes	Testes related diseases
14252	TCONS_l2_00004999	0	0	0	0	0	0	0	0	0	0	0	0	0	0	0	0	0	0	394	0	0	0	1	Testes	Testes related diseases
14259	TCONS_00019636	0	0	0	0	0	0	0	0	0	0	0	0	0	0	0	0	0	0	430	0	0	0	1	Testes	Testes related diseases
14273	TCONS_l2_00005372	0	0	0	0	0	0	0	0	0	0	0	0	0	0	0	0	0	0	24	0	0	0	1	Testes	Testes related diseases
14275	TCONS_00019639	0	0	0	0	0	0	0	0	453	0	0	0	0	0	0	0	0	0	0	0	0	0	1	HLF_r1	HLF_r1 related diseases
14281	TCONS_00019306	0	0	0	0	0	0	0	0	0	0	0	0	0	0	0	0	0	0	0	0	234	0	1	Thyroid	Thyroid related diseases
14289	TCONS_00019311	0	0	0	0	0	0	0	0	0	0	0	0	0	0	0	0	0	0	145	0	0	0	1	Testes	Testes related diseases
14300	TCONS_00019645	0	0	0	0	0	0	0	0	0	0	0	0	0	0	0	0	0	0	0	0	292	0	1	Thyroid	Thyroid related diseases
14301	TCONS_00019646	0	0	0	0	0	0	0	0	0	0	0	0	0	0	0	0	0	0	298	0	0	0	1	Testes	Testes related diseases
14302	TCONS_00019647	0	0	0	0	0	0	0	0	0	0	0	0	0	0	0	0	0	0	156	0	0	0	1	Testes	Testes related diseases
14304	TCONS_00019652	0	0	0	0	0	0	0	0	0	0	0	0	0	0	0	0	444	0	0	0	0	0	1	Prostate	Prostate related diseases
14311	TCONS_00019172	0	0	0	0	0	0	0	0	0	0	0	0	0	0	0	0	0	0	239	0	0	0	1	Testes	Testes related diseases
14312	TCONS_00019658	0	0	0	0	0	0	0	0	0	0	0	0	0	0	0	0	0	0	239	0	0	0	1	Testes	Testes related diseases
14345	TCONS_00019680	0	0	0	0	0	0	0	0	0	0	426	0	0	0	0	0	0	0	0	0	0	0	1	Kidney	Kidney related diseases
14356	TCONS_00019361	0	273	0	0	0	0	0	0	0	0	0	0	0	0	0	0	0	0	0	0	0	0	1	Adrenal	Adrenal related diseases
14359	TCONS_00019367	0	0	0	0	0	0	0	0	0	0	0	0	0	0	0	0	0	0	129	0	0	0	1	Testes	Testes related diseases
14365	TCONS_00019370	0	0	0	0	0	0	0	0	0	0	0	455	0	0	0	0	0	0	0	0	0	0	1	Liver	Liver related diseases
14366	TCONS_00019369	0	0	0	0	0	0	0	0	0	0	0	455	0	0	0	0	0	0	0	0	0	0	1	Liver	Liver related diseases
14367	TCONS_00019371	0	0	0	0	0	0	0	0	0	0	0	0	0	0	0	0	0	0	139	0	0	0	1	Testes	Testes related diseases
14370	TCONS_00019942	0	0	0	0	0	0	0	0	0	0	0	0	0	0	0	0	0	0	270	0	0	0	1	Testes	Testes related diseases
14385	TCONS_00019702	0	0	0	0	0	0	0	0	0	0	0	0	0	0	0	0	0	0	0	0	270	0	1	Thyroid	Thyroid related diseases
14388	TCONS_00019705	0	0	0	0	0	0	0	0	0	0	0	0	0	0	0	0	0	0	266	0	0	0	1	Testes	Testes related diseases
14390	TCONS_00019124	0	0	0	0	0	0	0	0	0	0	0	0	0	0	0	0	0	0	338	0	0	0	1	Testes	Testes related diseases
14391	TCONS_00019708	0	0	0	0	0	0	0	0	0	0	0	0	0	0	0	0	0	0	338	0	0	0	1	Testes	Testes related diseases
14407	TCONS_00019400	0	0	0	0	0	0	0	0	0	0	0	0	0	0	0	0	0	0	239	0	0	0	1	Testes	Testes related diseases
14415	TCONS_00019404	0	0	0	0	338	0	0	0	0	0	0	0	0	0	0	0	0	0	0	0	0	0	1	Breast	Breast related diseases
14417	TCONS_00019406	0	0	0	0	0	0	0	0	0	0	0	0	0	0	0	0	0	0	208	0	0	0	1	Testes	Testes related diseases
14421	TCONS_00019407	0	0	0	0	0	0	0	0	0	0	0	0	0	0	0	0	0	0	167	0	0	0	1	Testes	Testes related diseases
14448	TCONS_00019433	0	0	0	0	0	0	0	0	0	0	0	0	0	0	0	0	0	0	415	0	0	0	1	Testes	Testes related diseases
14449	TCONS_00019967	0	0	0	0	0	0	0	0	0	0	0	0	0	0	0	0	0	0	415	0	0	0	1	Testes	Testes related diseases
14462	TCONS_00019441	0	0	0	0	0	0	0	0	0	0	0	0	0	0	0	0	0	0	384	0	0	0	1	Testes	Testes related diseases
14464	TCONS_00019731	0	0	0	0	0	0	0	0	0	0	0	0	0	0	0	0	0	0	273	0	0	0	1	Testes	Testes related diseases
14476	TCONS_00019448	0	211	0	0	0	0	0	0	0	0	0	0	0	0	0	0	0	0	0	0	0	0	1	Adrenal	Adrenal related diseases
14478	TCONS_00019449	0	0	0	0	0	0	0	0	0	0	0	0	0	0	0	0	0	0	287	0	0	0	1	Testes	Testes related diseases
14479	TCONS_00020122	0	0	0	0	0	0	0	0	0	0	0	0	0	0	0	0	0	0	0	749	0	0	1	Testes_R	Testes_R related diseases
14480	TCONS_00019738	0	0	0	0	0	0	0	0	0	0	0	0	0	0	0	0	0	0	244	0	0	0	1	Testes	Testes related diseases
14482	TCONS_00019986	0	0	0	0	0	0	0	0	0	0	0	148	0	0	0	0	0	0	0	0	0	0	1	Liver	Liver related diseases
14483	TCONS_00019452	0	0	0	0	0	0	0	0	0	0	0	148	0	0	0	0	0	0	0	0	0	0	1	Liver	Liver related diseases
14485	TCONS_00019741	250	0	0	0	0	0	0	0	0	0	0	0	0	0	0	0	0	0	0	0	0	0	1	Adipose	Adipose related diseases
14491	TCONS_00019457	0	0	0	0	0	0	0	0	0	0	0	0	0	0	0	0	0	0	280	0	0	0	1	Testes	Testes related diseases
14501	TCONS_00019749	0	0	0	0	0	0	0	0	0	0	0	0	0	0	0	0	0	0	190	0	0	0	1	Testes	Testes related diseases
14506	TCONS_00019753	0	0	0	0	0	0	0	0	0	0	0	0	0	0	0	0	0	0	297	0	0	0	1	Testes	Testes related diseases
14513	TCONS_00019760	0	0	0	0	0	0	0	0	0	0	0	0	0	0	0	0	0	0	217	0	0	0	1	Testes	Testes related diseases
14524	TCONS_00019477	0	0	0	0	0	0	0	0	0	0	0	0	0	0	0	0	0	0	0	491	0	0	1	Testes_R	Testes_R related diseases
14527	TCONS_00019765	0	0	0	0	0	0	0	0	0	0	0	0	0	0	0	0	0	0	299	0	0	0	1	Testes	Testes related diseases
14536	TCONS_00019769	0	213	0	0	0	0	0	0	0	0	0	0	0	0	0	0	0	0	0	0	0	0	1	Adrenal	Adrenal related diseases
14537	TCONS_00019998	0	0	0	0	0	0	0	0	0	0	0	0	0	0	0	0	0	0	0	511	0	0	1	Testes_R	Testes_R related diseases
14538	TCONS_00019481	0	0	0	0	0	0	0	0	0	0	0	0	0	0	0	0	0	0	0	511	0	0	1	Testes_R	Testes_R related diseases
14561	TCONS_00019499	0	0	0	0	0	0	0	0	0	0	292	0	0	0	0	0	0	0	0	0	0	0	1	Kidney	Kidney related diseases
14564	TCONS_00019502	0	0	0	0	0	361	0	0	0	0	0	0	0	0	0	0	0	0	0	0	0	0	1	Colon	Colon related diseases
14580	TCONS_00019509	0	0	211	0	0	0	0	0	0	0	0	0	0	0	0	0	0	0	0	0	0	0	1	Brain	Brain related diseases
14581	TCONS_00019510	0	0	0	0	0	0	0	0	0	0	0	0	0	0	0	0	0	0	0	0	120	0	1	Thyroid	Thyroid related diseases
14588	TCONS_00019512	0	0	0	0	0	0	0	0	0	0	0	0	0	0	0	0	0	0	161	0	0	0	1	Testes	Testes related diseases
14611	TCONS_00019531	0	0	0	0	0	0	0	0	0	0	0	0	0	0	0	0	0	0	224	0	0	0	1	Testes	Testes related diseases
14617	TCONS_00020154	0	0	0	0	0	0	0	0	0	0	0	0	0	0	0	0	0	0	229	0	0	0	1	Testes	Testes related diseases
14618	TCONS_00019540	0	0	0	0	0	0	0	0	0	0	0	0	0	0	0	0	223	0	0	0	0	0	1	Prostate	Prostate related diseases
14620	TCONS_00019806	0	0	0	0	0	0	0	0	0	0	0	0	0	0	0	0	0	0	219	0	0	0	1	Testes	Testes related diseases
14621	TCONS_00019807	0	0	0	0	0	0	0	0	0	0	0	0	0	0	0	0	0	0	372	0	0	0	1	Testes	Testes related diseases
14623	TCONS_00019542	0	0	0	0	0	0	0	0	0	0	0	0	0	0	0	0	0	0	322	0	0	0	1	Testes	Testes related diseases
14625	TCONS_00019160	0	0	0	0	0	0	0	0	0	0	0	0	0	0	0	0	0	0	80	0	0	0	1	Testes	Testes related diseases
14632	TCONS_00019544	0	0	0	0	0	0	0	0	0	0	0	0	0	0	0	0	0	0	182	0	0	0	1	Testes	Testes related diseases
14676	TCONS_00020447	0	0	0	0	0	0	0	0	0	0	0	0	0	0	0	0	0	0	0	17	0	0	1	Testes_R	Testes_R related diseases
14704	TCONS_00020866	0	203	0	0	0	0	0	0	0	0	0	0	0	0	0	0	0	0	0	0	0	0	1	Adrenal	Adrenal related diseases
14705	TCONS_00020511	0	246	0	0	0	0	0	0	0	0	0	0	0	0	0	0	0	0	0	0	0	0	1	Adrenal	Adrenal related diseases
14706	TCONS_00020516	0	0	0	0	0	0	0	0	0	0	0	0	0	0	222	0	0	0	0	0	0	0	1	Ovary	Ovary related diseases
14713	TCONS_00020906	0	0	239	0	0	0	0	0	0	0	0	0	0	0	0	0	0	0	0	0	0	0	1	Brain	Brain related diseases
14714	TCONS_00020576	0	0	0	0	0	0	0	0	0	0	272	0	0	0	0	0	0	0	0	0	0	0	1	Kidney	Kidney related diseases
14732	TCONS_00020667	0	0	398	0	0	0	0	0	0	0	0	0	0	0	0	0	0	0	0	0	0	0	1	Brain	Brain related diseases
14742	TCONS_00020275	0	0	0	0	0	0	0	0	0	0	323	0	0	0	0	0	0	0	0	0	0	0	1	Kidney	Kidney related diseases
14743	TCONS_00020677	0	207	0	0	0	0	0	0	0	0	0	0	0	0	0	0	0	0	0	0	0	0	1	Adrenal	Adrenal related diseases
14745	TCONS_00020679	0	0	0	0	0	0	0	0	0	0	0	0	0	0	0	0	0	0	281	0	0	0	1	Testes	Testes related diseases
14751	TCONS_00020280	0	0	0	0	0	0	0	0	0	0	0	0	0	0	0	0	0	0	0	367	0	0	1	Testes_R	Testes_R related diseases
14767	TCONS_00020285	0	0	0	0	0	0	0	0	0	0	0	0	0	0	205	0	0	0	0	0	0	0	1	Ovary	Ovary related diseases
14768	TCONS_00020286	0	0	0	0	0	0	0	0	0	0	320	0	0	0	0	0	0	0	0	0	0	0	1	Kidney	Kidney related diseases
14828	TCONS_00020330	0	0	0	0	0	0	0	0	0	0	0	0	0	0	0	0	373	0	0	0	0	0	1	Prostate	Prostate related diseases
14845	TCONS_00020339	0	0	0	0	315	0	0	0	0	0	0	0	0	0	0	0	0	0	0	0	0	0	1	Breast	Breast related diseases
14847	TCONS_00020342	0	0	0	0	0	0	0	0	0	0	0	0	0	0	0	0	0	0	218	0	0	0	1	Testes	Testes related diseases
14853	TCONS_00020348	0	0	0	0	0	0	0	339	0	0	0	0	0	0	0	0	0	0	0	0	0	0	1	Heart	Heart related diseases
14860	TCONS_00020725	0	0	0	0	0	0	0	0	0	0	0	0	0	241	0	0	0	0	0	0	0	0	1	LymphNode	LymphNode related diseases
14865	TCONS_00020728	0	0	0	0	0	0	0	0	0	0	0	0	0	0	0	0	0	0	279	0	0	0	1	Testes	Testes related diseases
14866	TCONS_00020729	0	0	0	0	0	0	0	0	0	0	0	0	0	0	0	0	0	0	193	0	0	0	1	Testes	Testes related diseases
14867	TCONS_00020358	0	0	0	0	0	0	0	0	0	0	0	0	0	0	0	0	0	0	218	0	0	0	1	Testes	Testes related diseases
14868	TCONS_00020359	0	0	0	0	0	0	0	0	0	0	0	0	0	0	0	0	0	0	171	0	0	0	1	Testes	Testes related diseases
14882	TCONS_00020751	0	0	0	0	0	0	0	222	0	0	0	0	0	0	0	0	0	0	0	0	0	0	1	Heart	Heart related diseases
14891	TCONS_00020373	0	0	0	0	0	0	0	0	0	0	189	0	0	0	0	0	0	0	0	0	0	0	1	Kidney	Kidney related diseases
14892	TCONS_00020757	0	0	0	0	0	0	0	0	0	0	0	0	0	0	0	0	0	0	0	595	0	0	1	Testes_R	Testes_R related diseases
14896	TCONS_l2_00005589	0	0	0	0	0	0	0	0	0	0	0	0	0	0	0	0	0	0	352	0	0	0	1	Testes	Testes related diseases
14897	TCONS_00020208	0	0	0	0	0	0	0	0	0	0	0	0	0	0	0	0	0	0	98	0	0	0	1	Testes	Testes related diseases
14898	TCONS_00020378	0	0	0	0	0	0	0	0	0	0	0	0	0	0	0	0	0	0	237	0	0	0	1	Testes	Testes related diseases
14899	TCONS_00020759	0	0	0	0	0	0	0	0	0	0	0	0	0	0	0	0	0	0	270	0	0	0	1	Testes	Testes related diseases
14908	TCONS_00021098	0	0	0	0	0	0	0	0	0	0	0	0	0	0	0	0	0	0	0	852	0	0	1	Testes_R	Testes_R related diseases
14909	TCONS_00020186	0	0	0	0	0	0	0	0	0	0	0	0	0	0	0	0	0	0	0	852	0	0	1	Testes_R	Testes_R related diseases
14910	TCONS_00021099	0	0	0	0	0	0	0	0	0	0	0	0	0	0	0	0	0	0	0	852	0	0	1	Testes_R	Testes_R related diseases
14911	TCONS_00021100	0	0	0	0	0	0	0	0	0	0	0	0	0	0	0	0	0	0	0	852	0	0	1	Testes_R	Testes_R related diseases
14912	TCONS_00021101	0	0	0	0	0	0	0	0	0	0	0	0	0	0	0	0	0	0	0	852	0	0	1	Testes_R	Testes_R related diseases
14923	TCONS_00020384	0	0	0	0	0	0	0	0	0	0	0	0	0	0	0	0	0	0	190	0	0	0	1	Testes	Testes related diseases
14925	TCONS_00020765	0	0	0	0	0	210	0	0	0	0	0	0	0	0	0	0	0	0	0	0	0	0	1	Colon	Colon related diseases
14927	TCONS_00021112	0	0	0	0	0	0	0	451	0	0	0	0	0	0	0	0	0	0	0	0	0	0	1	Heart	Heart related diseases
14932	TCONS_00020397	0	0	0	0	0	0	0	0	0	0	309	0	0	0	0	0	0	0	0	0	0	0	1	Kidney	Kidney related diseases
14956	TCONS_00020424	0	0	0	0	0	0	0	0	0	0	0	0	0	0	0	0	0	0	292	0	0	0	1	Testes	Testes related diseases
14974	TCONS_00020432	0	0	0	0	0	0	0	0	0	0	0	0	0	0	0	0	0	0	0	388	0	0	1	Testes_R	Testes_R related diseases
14980	TCONS_00020434	0	0	0	0	0	0	0	0	0	0	0	0	0	0	0	0	0	0	179	0	0	0	1	Testes	Testes related diseases
15001	TCONS_00020438	0	0	0	0	0	0	0	0	0	0	0	0	0	0	0	0	0	0	203	0	0	0	1	Testes	Testes related diseases
15007	TCONS_l2_00006273	0	0	0	0	0	0	0	0	0	0	0	0	0	0	0	0	0	0	180	0	0	0	1	Testes	Testes related diseases
15017	TCONS_00020814	0	0	0	0	0	0	0	0	0	0	0	0	0	0	0	0	0	0	154	0	0	0	1	Testes	Testes related diseases
15023	TCONS_00020450	0	0	0	0	0	0	0	0	0	0	0	0	0	0	0	0	0	0	266	0	0	0	1	Testes	Testes related diseases
15024	TCONS_00020451	0	0	177	0	0	0	0	0	0	0	0	0	0	0	0	0	0	0	0	0	0	0	1	Brain	Brain related diseases
15025	TCONS_l2_00006293	0	0	275	0	0	0	0	0	0	0	0	0	0	0	0	0	0	0	0	0	0	0	1	Brain	Brain related diseases
15029	TCONS_00020454	0	0	255	0	0	0	0	0	0	0	0	0	0	0	0	0	0	0	0	0	0	0	1	Brain	Brain related diseases
15030	TCONS_00020211	0	0	0	0	0	0	0	0	0	0	0	0	0	0	0	0	0	0	63	0	0	0	1	Testes	Testes related diseases
15037	TCONS_00020823	0	0	0	0	0	0	0	0	0	0	0	0	0	0	0	0	0	0	244	0	0	0	1	Testes	Testes related diseases
15040	TCONS_00020825	0	0	0	0	0	0	0	0	0	0	0	0	0	0	0	0	0	0	194	0	0	0	1	Testes	Testes related diseases
15041	TCONS_00020826	0	0	0	0	0	0	0	0	0	0	0	0	0	0	0	0	0	0	251	0	0	0	1	Testes	Testes related diseases
15048	TCONS_00021156	0	0	0	0	0	0	0	0	0	0	0	0	0	0	0	0	0	0	531	0	0	0	1	Testes	Testes related diseases
15055	TCONS_00020465	0	0	0	0	0	0	0	0	0	0	0	0	0	202	0	0	0	0	0	0	0	0	1	LymphNode	LymphNode related diseases
15057	TCONS_00020467	0	0	0	0	0	0	0	0	0	0	0	0	0	228	0	0	0	0	0	0	0	0	1	LymphNode	LymphNode related diseases
15068	TCONS_00020471	0	0	0	0	0	0	0	0	0	0	0	0	0	0	0	0	0	0	234	0	0	0	1	Testes	Testes related diseases
15071	TCONS_00020846	0	0	349	0	0	0	0	0	0	0	0	0	0	0	0	0	0	0	0	0	0	0	1	Brain	Brain related diseases
15072	TCONS_00020472	0	0	0	0	0	0	0	0	0	0	0	0	0	0	0	0	256	0	0	0	0	0	1	Prostate	Prostate related diseases
15074	TCONS_00020847	0	0	0	0	0	0	0	0	471	0	0	0	0	0	0	0	0	0	0	0	0	0	1	HLF_r1	HLF_r1 related diseases
15075	TCONS_00020475	0	0	0	0	0	0	0	0	0	0	0	0	0	156	0	0	0	0	0	0	0	0	1	LymphNode	LymphNode related diseases
15083	TCONS_00020480	0	0	0	0	0	0	0	0	0	0	0	0	0	0	0	0	0	0	242	0	0	0	1	Testes	Testes related diseases
15084	TCONS_00020481	0	0	0	0	0	0	0	0	0	0	0	0	0	0	0	0	0	0	230	0	0	0	1	Testes	Testes related diseases
15095	TCONS_00020490	0	0	0	0	0	0	0	0	0	0	0	0	0	0	0	0	0	0	225	0	0	0	1	Testes	Testes related diseases
15100	TCONS_l2_00005788	0	0	0	0	0	0	0	312	0	0	0	0	0	0	0	0	0	0	0	0	0	0	1	Heart	Heart related diseases
15104	TCONS_l2_00005793	0	0	0	0	0	0	0	0	0	0	343	0	0	0	0	0	0	0	0	0	0	0	1	Kidney	Kidney related diseases
15108	TCONS_00020858	0	0	0	0	0	0	0	0	0	0	0	235	0	0	0	0	0	0	0	0	0	0	1	Liver	Liver related diseases
15109	TCONS_00020859	0	0	0	0	0	0	0	507	0	0	0	0	0	0	0	0	0	0	0	0	0	0	1	Heart	Heart related diseases
15112	TCONS_l2_00006345	0	0	0	0	0	0	0	0	0	0	0	0	0	0	0	0	0	0	0	0	0	536	1	Whitebloodcell	Whitebloodcell related diseases
15113	TCONS_00020860	0	0	0	0	0	0	0	0	0	0	0	0	0	0	0	0	0	0	197	0	0	0	1	Testes	Testes related diseases
15114	TCONS_00020861	0	0	0	0	0	0	0	0	0	0	0	0	0	0	0	0	0	0	146	0	0	0	1	Testes	Testes related diseases
15122	TCONS_00020510	0	0	0	0	0	0	0	0	0	0	0	0	0	0	0	0	0	0	173	0	0	0	1	Testes	Testes related diseases
15126	TCONS_00020867	0	0	0	0	0	0	0	0	0	0	0	0	0	0	0	0	0	0	213	0	0	0	1	Testes	Testes related diseases
15153	TCONS_00020888	0	0	0	0	0	0	0	0	0	0	0	0	0	0	0	0	0	0	264	0	0	0	1	Testes	Testes related diseases
15167	TCONS_00020893	0	181	0	0	0	0	0	0	0	0	0	0	0	0	0	0	0	0	0	0	0	0	1	Adrenal	Adrenal related diseases
15171	TCONS_00020235	0	0	0	0	0	0	0	0	0	0	0	0	0	0	0	0	0	0	123	0	0	0	1	Testes	Testes related diseases
15179	TCONS_00020542	0	0	0	0	0	0	0	0	0	0	0	0	0	0	0	0	0	0	302	0	0	0	1	Testes	Testes related diseases
15191	TCONS_00020549	0	0	0	0	0	0	0	0	0	0	0	0	0	0	0	0	0	0	220	0	0	0	1	Testes	Testes related diseases
15193	TCONS_00020551	0	173	0	0	0	0	0	0	0	0	0	0	0	0	0	0	0	0	0	0	0	0	1	Adrenal	Adrenal related diseases
15195	TCONS_00020904	0	0	0	0	0	0	0	0	0	0	0	0	0	0	0	0	0	0	218	0	0	0	1	Testes	Testes related diseases
15196	TCONS_00020905	0	0	0	0	0	0	0	0	0	0	233	0	0	0	0	0	0	0	0	0	0	0	1	Kidney	Kidney related diseases
15204	TCONS_00020558	0	0	0	0	0	0	0	0	0	0	0	0	0	0	0	0	0	0	267	0	0	0	1	Testes	Testes related diseases
15207	TCONS_00020559	0	0	163	0	0	0	0	0	0	0	0	0	0	0	0	0	0	0	0	0	0	0	1	Brain	Brain related diseases
15217	TCONS_00020921	0	0	0	0	0	0	0	0	0	0	0	0	0	0	0	0	0	0	227	0	0	0	1	Testes	Testes related diseases
15218	TCONS_00020922	0	0	0	0	0	0	0	0	0	0	0	0	0	0	0	0	0	0	150	0	0	0	1	Testes	Testes related diseases
15233	TCONS_00020565	0	0	0	0	0	0	0	0	0	0	0	316	0	0	0	0	0	0	0	0	0	0	1	Liver	Liver related diseases
15243	TCONS_00020575	0	0	0	0	0	0	0	0	0	0	0	0	0	0	0	0	0	0	275	0	0	0	1	Testes	Testes related diseases
15244	TCONS_00020935	0	0	0	0	0	0	0	0	0	0	0	273	0	0	0	0	0	0	0	0	0	0	1	Liver	Liver related diseases
15245	TCONS_00020577	0	0	0	0	0	206	0	0	0	0	0	0	0	0	0	0	0	0	0	0	0	0	1	Colon	Colon related diseases
15251	TCONS_00020939	0	0	0	0	0	0	0	0	0	0	0	0	0	0	0	0	0	0	279	0	0	0	1	Testes	Testes related diseases
15252	TCONS_00020580	0	0	0	0	0	0	0	0	0	0	0	0	0	0	0	0	0	0	328	0	0	0	1	Testes	Testes related diseases
15261	TCONS_00020585	0	0	0	0	0	0	0	0	0	0	0	164	0	0	0	0	0	0	0	0	0	0	1	Liver	Liver related diseases
15294	TCONS_00020595	0	0	0	0	0	0	0	0	0	0	0	0	0	0	0	0	0	0	0	533	0	0	1	Testes_R	Testes_R related diseases
15295	TCONS_00021224	0	0	0	0	0	0	0	0	0	0	0	0	0	0	0	0	0	0	0	533	0	0	1	Testes_R	Testes_R related diseases
15316	TCONS_00020963	0	0	0	0	0	0	0	0	0	0	0	0	0	0	0	0	0	0	207	0	0	0	1	Testes	Testes related diseases
15318	TCONS_00020964	0	0	0	0	0	0	0	0	0	0	0	0	0	0	0	0	0	0	0	0	0	182	1	Whitebloodcell	Whitebloodcell related diseases
15322	TCONS_00020614	0	0	0	0	0	226	0	0	0	0	0	0	0	0	0	0	0	0	0	0	0	0	1	Colon	Colon related diseases
15324	TCONS_00020615	0	0	0	0	0	0	0	0	0	0	0	0	0	0	0	0	0	0	204	0	0	0	1	Testes	Testes related diseases
15325	TCONS_00020967	0	0	0	0	0	0	0	0	0	0	0	0	0	0	0	0	0	0	179	0	0	0	1	Testes	Testes related diseases
15339	TCONS_00020626	0	0	0	0	0	0	0	0	0	0	0	0	0	0	0	0	0	0	188	0	0	0	1	Testes	Testes related diseases
15355	TCONS_00020971	0	0	0	0	0	0	0	0	0	0	0	0	0	0	0	0	0	0	263	0	0	0	1	Testes	Testes related diseases
15356	TCONS_00020972	0	0	0	0	0	0	0	0	0	0	0	0	0	0	0	0	0	0	175	0	0	0	1	Testes	Testes related diseases
15381	TCONS_00020982	0	0	0	0	0	0	0	0	0	0	0	0	0	32	0	0	0	0	0	0	0	0	1	LymphNode	LymphNode related diseases
15394	TCONS_00020984	0	0	0	0	0	0	0	0	0	0	0	0	0	0	0	0	0	0	245	0	0	0	1	Testes	Testes related diseases
15402	TCONS_00020988	0	0	0	0	0	0	0	0	0	0	0	0	0	0	0	0	0	0	212	0	0	0	1	Testes	Testes related diseases
15407	TCONS_00020990	0	0	0	0	0	0	0	0	0	0	0	0	0	0	0	0	0	0	0	371	0	0	1	Testes_R	Testes_R related diseases
15408	TCONS_00020991	0	0	0	0	0	400	0	0	0	0	0	0	0	0	0	0	0	0	0	0	0	0	1	Colon	Colon related diseases
15411	TCONS_00020647	0	0	0	0	0	0	0	0	0	0	0	0	0	0	0	0	0	0	0	491	0	0	1	Testes_R	Testes_R related diseases
15412	TCONS_00021256	0	0	0	0	0	0	0	0	0	0	0	0	0	0	0	0	0	0	0	491	0	0	1	Testes_R	Testes_R related diseases
15420	TCONS_00020179	0	0	0	0	0	0	0	0	0	0	0	0	0	0	0	0	53	0	0	0	0	0	1	Prostate	Prostate related diseases
15431	TCONS_00021003	0	0	0	0	0	0	0	0	0	0	0	0	0	0	0	0	0	0	259	0	0	0	1	Testes	Testes related diseases
15442	TCONS_00021007	0	0	0	0	0	0	0	0	0	0	0	0	0	0	0	0	212	0	0	0	0	0	1	Prostate	Prostate related diseases
15449	TCONS_00020661	0	0	0	0	0	0	0	0	0	0	185	0	0	0	0	0	0	0	0	0	0	0	1	Kidney	Kidney related diseases
15488	TCONS_00021710	0	0	0	0	0	0	0	215	0	0	0	0	0	0	0	0	0	0	0	0	0	0	1	Heart	Heart related diseases
15520	TCONS_00021788	0	0	0	0	0	0	0	351	0	0	0	0	0	0	0	0	0	0	0	0	0	0	1	Heart	Heart related diseases
15535	TCONS_00021796	0	0	0	0	0	0	0	0	250	0	0	0	0	0	0	0	0	0	0	0	0	0	1	HLF_r1	HLF_r1 related diseases
[truncated: 12,057 more rows]

## Sheet: other lncRNA
No	number	name	Adipose	Adrenal	Brain	Brain_R	Breast	Colon	Foreskin	Heart	HLF_r1	HLF_r2	Kidney	Liver	Lung	LymphNode	Ovary	Placenta_R	Prostate	SkeletalMuscle	Testes	Testes_R	Thyroid	Whitebloodcell	tissue specificity
[truncated: 6,268 more rows]
