# Supplementary material for: A Computational Framework to Infer Human Disease-Associated Long Noncoding RNAs
Source: PLoS One. 2014 Jan 2;9(1):e84408. doi: 10.1371/journal.pone.0084408 (PMC3879311; doi:10.1371/journal.pone.0084408)
Supplement: Table S2 — Tissue specificity scores corresponding to 21626 lincRNAs. Based on a cutoff score of 0.8, these lincRNAs have been partitioned into 13966 tissue-specific and 7660 non-tissue-specific lincRNAs. (XLS) [file pone.0084408.s002.xls]

## Sheet: Sheet1
Tissue-specific lincRNAs		Non-tissue-specific lincRNAs
LincRNA	Tissue Specificity Score	LincRNA	Tissue Specificity Score
TCONS_00000720	1	TCONS_00007951	0.799895
TCONS_00000721	1	TCONS_l2_00002811	0.79979
TCONS_l2_00001979	1	TCONS_l2_00002812	0.79979
TCONS_00000360	1	TCONS_l2_00002813	0.79979
TCONS_00001767	1	TCONS_l2_00002814	0.79979
TCONS_l2_00002779	1	TCONS_00019150	0.799734
TCONS_00000822	1	TCONS_00004271	0.79918
TCONS_00000077	1	TCONS_00010388	0.79912
TCONS_00000895	1	TCONS_00010389	0.79912
TCONS_00001488	1	TCONS_00010390	0.79912
TCONS_l2_00001233	1	TCONS_00010391	0.79912
TCONS_l2_00001282	1	TCONS_00009714	0.79912
TCONS_l2_00002068	1	TCONS_00019785	0.799088
TCONS_00000554	1	TCONS_00010246	0.799028
TCONS_00001008	1	TCONS_l2_00018438	0.798693
TCONS_00001084	1	TCONS_l2_00013305	0.798494
TCONS_00001113	1	TCONS_l2_00013306	0.798494
TCONS_00000350	1	TCONS_l2_00012392	0.798494
TCONS_00000351	1	TCONS_l2_00012393	0.798494
TCONS_00000352	1	TCONS_l2_00012394	0.798494
TCONS_l2_00002344	1	TCONS_l2_00013307	0.798494
TCONS_00001926	1	TCONS_l2_00012395	0.798494
TCONS_00000823	1	TCONS_00000470	0.798168
TCONS_00001381	1	TCONS_00017028	0.798068
TCONS_00001382	1	TCONS_00017029	0.798068
TCONS_l2_00002422	1	TCONS_00003756	0.79804
TCONS_l2_00001000	1	TCONS_00004836	0.79804
TCONS_00000464	1	TCONS_00003757	0.79804
TCONS_00001386	1	TCONS_00003758	0.79804
TCONS_00001387	1	TCONS_00002945	0.79804
TCONS_00001389	1	TCONS_00002710	0.79804
TCONS_00000841	1	TCONS_00004837	0.79804
TCONS_00001395	1	TCONS_00004838	0.79804
TCONS_00000846	1	TCONS_00002275	0.797463
TCONS_00001408	1	TCONS_l2_00020926	0.796617
TCONS_00001409	1	TCONS_00023459	0.796485
TCONS_00001415	1	TCONS_00023460	0.796485
TCONS_00000864	1	TCONS_00023975	0.796485
TCONS_00000866	1	TCONS_00023976	0.796485
TCONS_00000867	1	TCONS_00023977	0.796485
TCONS_00001425	1	TCONS_00023461	0.796485
TCONS_00001961	1	TCONS_00023978	0.796485
TCONS_00000168	1	TCONS_00007537	0.796379
TCONS_00000877	1	TCONS_00008082	0.796379
TCONS_00000497	1	TCONS_00008083	0.796379
TCONS_l2_00002021	1	TCONS_00008084	0.796379
TCONS_00000501	1	TCONS_00008794	0.796379
TCONS_00001449	1	TCONS_00008081	0.796379
TCONS_00000502	1	TCONS_00007536	0.796379
TCONS_00001451	1	TCONS_00008085	0.796379
TCONS_00001454	1	TCONS_00008795	0.796379
TCONS_00000887	1	TCONS_00008086	0.796379
TCONS_00001468	1	TCONS_00004027	0.796373
TCONS_l2_00002032	1	TCONS_00009378	0.79596
TCONS_l2_00000244	1	TCONS_l2_00030323	0.795932
TCONS_00001475	1	TCONS_l2_00030325	0.795932
TCONS_00000192	1	TCONS_l2_00030321	0.795932
TCONS_00001483	1	TCONS_l2_00030322	0.795932
TCONS_00000515	1	TCONS_l2_00030324	0.795932
TCONS_l2_00002041	1	TCONS_00028462	0.795889
TCONS_l2_00000270	1	TCONS_00023377	0.795835
TCONS_00000196	1	TCONS_00023378	0.795835
TCONS_00000197	1	TCONS_00023222	0.795835
TCONS_00000934	1	TCONS_00023924	0.795835
TCONS_00001494	1	TCONS_00023379	0.795835
TCONS_00000942	1	TCONS_00010339	0.795418
TCONS_00000522	1	TCONS_00010340	0.795418
TCONS_00000200	1	TCONS_00010341	0.795418
TCONS_00000947	1	TCONS_00009668	0.795418
TCONS_00000949	1	TCONS_00009669	0.795418
TCONS_00000952	1	TCONS_l2_00008796	0.795107
TCONS_00001499	1	TCONS_l2_00008797	0.795107
TCONS_00000208	1	TCONS_l2_00009465	0.795107
TCONS_00001503	1	TCONS_l2_00008799	0.795107
TCONS_00000964	1	TCONS_l2_00008798	0.795107
TCONS_00000213	1	TCONS_l2_00008800	0.795107
TCONS_00000965	1	TCONS_00022133	0.795094
TCONS_00000966	1	TCONS_00005931	0.794732
TCONS_00000967	1	TCONS_00006767	0.794732
TCONS_00000968	1	TCONS_00022395	0.79472
TCONS_00000534	1	TCONS_00021074	0.794674
TCONS_00000533	1	TCONS_l2_00006576	0.794425
TCONS_00000532	1	TCONS_l2_00005493	0.794425
TCONS_00000218	1	TCONS_l2_00005494	0.794425
TCONS_00000970	1	TCONS_l2_00005495	0.794425
TCONS_00001522	1	TCONS_l2_00005496	0.794425
TCONS_l2_00000323	1	TCONS_00027066	0.7943
TCONS_00000544	1	TCONS_00027589	0.7943
TCONS_00000221	1	TCONS_00027590	0.7943
TCONS_00001523	1	TCONS_00027067	0.7943
TCONS_00000976	1	TCONS_00014103	0.794238
TCONS_00000984	1	TCONS_00014104	0.794238
TCONS_l2_00002080	1	TCONS_00012991	0.794238
TCONS_l2_00000337	1	TCONS_00012875	0.794238
TCONS_l2_00002081	1	TCONS_00012992	0.794238
TCONS_00001527	1	TCONS_00012876	0.794238
TCONS_00001528	1	TCONS_00013411	0.794238
TCONS_00001534	1	TCONS_00022898	0.794118
TCONS_00001550	1	TCONS_00022899	0.794118
TCONS_00001009	1	TCONS_00023178	0.794118
TCONS_00001557	1	TCONS_l2_00028819	0.794005
TCONS_00001014	1	TCONS_00010469	0.793947
TCONS_00001017	1	TCONS_00023261	0.79388
TCONS_00001568	1	TCONS_00012958	0.793786
TCONS_00000561	1	TCONS_00013351	0.793786
TCONS_00000247	1	TCONS_00014074	0.793786
TCONS_00000574	1	TCONS_l2_00013179	0.793784
TCONS_00001045	1	TCONS_l2_00010608	0.793753
TCONS_00001052	1	TCONS_l2_00010609	0.793753
TCONS_00001602	1	TCONS_00026393	0.793603
TCONS_00001604	1	TCONS_00026394	0.793603
TCONS_00001081	1	TCONS_00014631	0.793543
TCONS_00001082	1	TCONS_00014632	0.793543
TCONS_00001083	1	TCONS_00014633	0.793543
TCONS_00001617	1	TCONS_00015235	0.793543
TCONS_00002424	1	TCONS_00020412	0.793519
TCONS_00000600	1	TCONS_l2_00017133	0.793286
TCONS_l2_00000487	1	TCONS_l2_00017132	0.793286
TCONS_l2_00000488	1	TCONS_l2_00017417	0.793286
TCONS_l2_00002132	1	TCONS_l2_00017135	0.793286
TCONS_00002455	1	TCONS_l2_00017134	0.793286
TCONS_00001131	1	TCONS_l2_00017136	0.793286
TCONS_00001668	1	TCONS_l2_00017137	0.793286
TCONS_00001678	1	TCONS_l2_00017418	0.793286
TCONS_l2_00001539	1	TCONS_00004225	0.792989
TCONS_00000641	1	TCONS_00003262	0.792989
TCONS_00000317	1	TCONS_00025047	0.792966
TCONS_00000646	1	TCONS_00024721	0.792966
TCONS_00001692	1	TCONS_00022202	0.792943
TCONS_00001175	1	TCONS_00021833	0.792943
TCONS_00001176	1	TCONS_00008207	0.792942
TCONS_00000651	1	TCONS_00026226	0.792742
TCONS_00001180	1	TCONS_l2_00027528	0.792656
TCONS_00000325	1	TCONS_l2_00027009	0.792656
TCONS_00001709	1	TCONS_l2_00027008	0.792656
TCONS_00001710	1	TCONS_l2_00027010	0.792656
TCONS_l2_00000673	1	TCONS_00011244	0.792304
TCONS_00001189	1	TCONS_00011617	0.792304
TCONS_00000673	1	TCONS_00011245	0.792304
TCONS_00000330	1	TCONS_00029742	0.792222
TCONS_00000332	1	TCONS_00029743	0.792222
TCONS_00001210	1	TCONS_l2_00013434	0.792174
TCONS_00001737	1	TCONS_00021973	0.791939
TCONS_00000058	1	TCONS_00079053_HOTAIR	0.791571
TCONS_00001211	1	TCONS_00079054_HOTAIR	0.791571
TCONS_00002198	1	TCONS_00079055_HOTAIR	0.791571
TCONS_l2_00000709	1	TCONS_00079057_HOTAIR	0.791571
TCONS_l2_00002254	1	TCONS_00079056_HOTAIR	0.791571
TCONS_00001215	1	TCONS_00079058_HOTAIR	0.791571
TCONS_00001741	1	TCONS_00079059_HOTAIR	0.791571
TCONS_00001756	1	TCONS_00079060_HOTAIR	0.791571
TCONS_00001757	1	TCONS_00079061_HOTAIR	0.791571
TCONS_00001225	1	TCONS_00079062_HOTAIR	0.791571
TCONS_00000355	1	TCONS_00079063_HOTAIR	0.791571
TCONS_00001761	1	TCONS_00023957	0.791551
TCONS_l2_00002271	1	TCONS_00023959	0.791551
TCONS_00001232	1	TCONS_00023958	0.791551
TCONS_00000710	1	TCONS_00023956	0.791551
TCONS_00000364	1	TCONS_00026840	0.791477
TCONS_00000365	1	TCONS_00022349	0.790853
TCONS_00000112	1	TCONS_00022556	0.790853
TCONS_l2_00001700	1	TCONS_00001882	0.790748
TCONS_00001789	1	TCONS_00001881	0.790748
TCONS_00001253	1	TCONS_00000118	0.790748
TCONS_00001791	1	TCONS_00001883	0.790748
TCONS_l2_00002292	1	TCONS_00000765	0.790748
TCONS_l2_00000794	1	TCONS_00000766	0.790748
TCONS_l2_00002293	1	TCONS_00000767	0.790748
TCONS_00001801	1	TCONS_00001884	0.790748
TCONS_00000388	1	TCONS_00001885	0.790748
TCONS_00000393	1	TCONS_00000768	0.790748
TCONS_00001275	1	TCONS_00001886	0.790748
TCONS_00000731	1	TCONS_00001281	0.79073
TCONS_00001283	1	TCONS_00007732	0.790333
TCONS_00001284	1	TCONS_00007731	0.790333
TCONS_00001839	1	TCONS_00007733	0.790333
TCONS_00001844	1	TCONS_00008453	0.790333
TCONS_00000747	1	TCONS_l2_00011262	0.790135
TCONS_00001313	1	TCONS_00016265	0.790011
TCONS_00001853	1	TCONS_00016266	0.790011
TCONS_00001854	1	TCONS_l2_00011049	0.78951
TCONS_00001856	1	TCONS_l2_00011050	0.78951
TCONS_00002621	1	TCONS_00011960	0.789504
TCONS_00000417	1	TCONS_00026189	0.78944
TCONS_00000761	1	TCONS_l2_00003558	0.789409
TCONS_l2_00000903	1	TCONS_l2_00004183	0.789409
TCONS_00000420	1	TCONS_l2_00003559	0.789409
TCONS_00002622	1	TCONS_l2_00003560	0.789409
TCONS_00002266	1	TCONS_00022845	0.789054
TCONS_00002264	1	TCONS_00020239	0.78887
TCONS_00002265	1	TCONS_00010526	0.788597
TCONS_00002263	1	TCONS_00018541	0.788538
TCONS_00000770	1	TCONS_00018966	0.788538
TCONS_00001347	1	TCONS_00018967	0.788538
TCONS_00001895	1	TCONS_00018965	0.788538
TCONS_00001896	1	TCONS_00018964	0.788538
TCONS_00001897	1	TCONS_00018000	0.788538
TCONS_00001900	1	TCONS_l2_00002039	0.788501
TCONS_l2_00001916	1	TCONS_l2_00000263	0.788501
TCONS_00001364	1	TCONS_00023234	0.788297
TCONS_00003194	1	TCONS_00023188	0.788297
TCONS_00003637	1	TCONS_00023448	0.788297
TCONS_00003362	1	TCONS_00023450	0.788297
TCONS_00004124	1	TCONS_00023972	0.788297
TCONS_00002817	1	TCONS_00023233	0.788297
TCONS_00004148	1	TCONS_00023446	0.788297
TCONS_00004156	1	TCONS_00023447	0.788297
TCONS_00003588	1	TCONS_00023971	0.788297
TCONS_l2_00014508	1	TCONS_00023449	0.788297
TCONS_l2_00015800	1	TCONS_00025127	0.788177
TCONS_l2_00014572	1	TCONS_00005219	0.788095
TCONS_00003691	1	TCONS_00002761	0.788095
TCONS_00003731	1	TCONS_00003353	0.788095
TCONS_00003350	1	TCONS_00003355	0.788095
TCONS_00003812	1	TCONS_00003354	0.788095
TCONS_00003360	1	TCONS_00005220	0.788095
TCONS_00004370	1	TCONS_00003356	0.788095
TCONS_00004434	1	TCONS_00005221	0.788095
TCONS_00002999	1	TCONS_00004361	0.788095
TCONS_00003029	1	TCONS_l2_00022340	0.787456
TCONS_l2_00016030	1	TCONS_00025543	0.787254
TCONS_00003066	1	TCONS_00001318	0.787174
TCONS_00003975	1	TCONS_00001319	0.787174
TCONS_00004539	1	TCONS_00014552	0.787157
TCONS_00004033	1	TCONS_00010036	0.786946
TCONS_00004596	1	TCONS_00010037	0.786946
TCONS_00004041	1	TCONS_00013054	0.786852
TCONS_00004049	1	TCONS_00012887	0.786852
TCONS_00003514	1	TCONS_00011229	0.786754
TCONS_00003524	1	TCONS_00011545	0.786754
TCONS_00005376	1	TCONS_00012260	0.786754
TCONS_00005375	1	TCONS_l2_00002282	0.786497
TCONS_00005379	1	TCONS_l2_00013262	0.786345
TCONS_00005378	1	TCONS_00010717	0.786185
TCONS_00004652	1	TCONS_00011370	0.785949
TCONS_00003529	1	TCONS_00011371	0.785949
TCONS_00003144	1	TCONS_00009210	0.785857
TCONS_00003145	1	TCONS_00010611	0.785857
TCONS_00003146	1	TCONS_00009211	0.785857
TCONS_00003153	1	TCONS_00010612	0.785857
TCONS_00004099	1	TCONS_00009858	0.785857
TCONS_00003553	1	TCONS_00010613	0.785857
TCONS_00003169	1	TCONS_00009859	0.785857
TCONS_00004111	1	TCONS_l2_00026402	0.785789
TCONS_00003173	1	TCONS_l2_00026404	0.785789
TCONS_00004112	1	TCONS_l2_00027283	0.785789
TCONS_00003176	1	TCONS_l2_00026405	0.785789
TCONS_00003177	1	TCONS_l2_00026398	0.785789
TCONS_00004113	1	TCONS_l2_00027281	0.785789
TCONS_00004684	1	TCONS_l2_00026399	0.785789
TCONS_00003193	1	TCONS_l2_00026400	0.785789
TCONS_00002742	1	TCONS_l2_00027282	0.785789
TCONS_00002660	1	TCONS_l2_00026401	0.785789
TCONS_00002812	1	TCONS_l2_00026403	0.785789
TCONS_00003558	1	TCONS_l2_00014714	0.785714
TCONS_00002813	1	TCONS_l2_00014715	0.785714
TCONS_00002824	1	TCONS_l2_00020176	0.785604
TCONS_00003579	1	TCONS_00006100	0.78541
TCONS_00002825	1	TCONS_00006101	0.78541
TCONS_00004149	1	TCONS_l2_00009699	0.785238
TCONS_00003211	1	TCONS_l2_00007890	0.78521
TCONS_00004153	1	TCONS_l2_00025847	0.785111
TCONS_00002831	1	TCONS_l2_00025848	0.785111
TCONS_00002832	1	TCONS_00022504	0.785079
TCONS_00002834	1	TCONS_00006035	0.784772
TCONS_00003216	1	TCONS_00006034	0.784772
TCONS_00003587	1	TCONS_00006865	0.784772
TCONS_00004157	1	TCONS_00006036	0.784772
TCONS_00004162	1	TCONS_00006866	0.784772
TCONS_00004163	1	TCONS_00006864	0.784772
TCONS_00004713	1	TCONS_00006867	0.784772
TCONS_00004173	1	TCONS_l2_00017638	0.784632
TCONS_00002747	1	TCONS_l2_00018190	0.784632
TCONS_00004715	1	TCONS_l2_00018191	0.784632
TCONS_00003234	1	TCONS_l2_00017639	0.784632
TCONS_00003237	1	TCONS_l2_00018192	0.784632
TCONS_00003618	1	TCONS_l2_00018193	0.784632
TCONS_00003249	1	TCONS_l2_00017640	0.784632
TCONS_00004747	1	TCONS_l2_00010456	0.784591
TCONS_l2_00015761	1	TCONS_l2_00010106	0.784591
TCONS_l2_00014507	1	TCONS_l2_00010107	0.784591
TCONS_00004750	1	TCONS_l2_00018490	0.784396
TCONS_00004755	1	TCONS_l2_00018491	0.784396
TCONS_l2_00015312	1	TCONS_l2_00019777	0.784396
TCONS_l2_00013593	1	TCONS_00009493	0.784184
TCONS_l2_00013594	1	TCONS_00010073	0.784184
TCONS_l2_00013595	1	TCONS_00009494	0.784184
TCONS_00003259	1	TCONS_00010074	0.784184
TCONS_00003260	1	TCONS_00002976	0.784138
TCONS_00004216	1	TCONS_00003819	0.784138
TCONS_00004220	1	TCONS_00006528	0.784014
TCONS_00003660	1	TCONS_00011629	0.784006
TCONS_00003661	1	TCONS_00012841	0.784006
TCONS_00003662	1	TCONS_00001831	0.783997
TCONS_00003271	1	TCONS_l2_00002287	0.783834
TCONS_00003272	1	TCONS_l2_00000780	0.783834
TCONS_00003283	1	TCONS_00019118	0.78366
TCONS_00003675	1	TCONS_00020040	0.78366
TCONS_l2_00014571	1	TCONS_l2_00021841	0.78353
TCONS_00003680	1	TCONS_l2_00021842	0.78353
TCONS_00003682	1	TCONS_l2_00020628	0.782934
TCONS_00002752	1	TCONS_00000274	0.78291
TCONS_00004261	1	TCONS_00000275	0.78291
TCONS_00002895	1	TCONS_00019182	0.782857
TCONS_00003696	1	TCONS_00019183	0.782857
TCONS_00004264	1	TCONS_00019184	0.782857
TCONS_l2_00015809	1	TCONS_00014973	0.782181
TCONS_l2_00014586	1	TCONS_00014974	0.782181
TCONS_l2_00015810	1	TCONS_00015426	0.782181
TCONS_00004267	1	TCONS_00014975	0.782181
TCONS_l2_00014600	1	TCONS_00015427	0.782181
TCONS_00002666	1	TCONS_l2_00019558	0.782157
TCONS_00004284	1	TCONS_00010532	0.782078
TCONS_00003711	1	TCONS_00011069	0.782078
TCONS_00002915	1	TCONS_00001335	0.782063
TCONS_00002704	1	TCONS_00002269	0.782063
TCONS_00003718	1	TCONS_00001336	0.782063
TCONS_00003309	1	TCONS_00001337	0.782063
TCONS_00002916	1	TCONS_00014512	0.781915
TCONS_00002917	1	TCONS_l2_00001059	0.781905
TCONS_00003310	1	TCONS_l2_00001060	0.781905
TCONS_00003724	1	TCONS_l2_00001061	0.781905
TCONS_00003725	1	TCONS_00017253	0.781594
TCONS_00003728	1	TCONS_00017468	0.781594
TCONS_00004299	1	TCONS_l2_00000536	0.781504
TCONS_00004303	1	TCONS_l2_00000537	0.781504
TCONS_00002933	1	TCONS_l2_00000538	0.781504
TCONS_l2_00015840	1	TCONS_l2_00002145	0.781504
TCONS_l2_00014643	1	TCONS_l2_00004586	0.781435
TCONS_00004307	1	TCONS_l2_00004587	0.781435
TCONS_00004314	1	TCONS_l2_00004588	0.781435
TCONS_00004316	1	TCONS_l2_00004589	0.781435
TCONS_00004317	1	TCONS_l2_00004591	0.781435
TCONS_00004318	1	TCONS_l2_00004590	0.781435
TCONS_l2_00015848	1	TCONS_l2_00004592	0.781435
TCONS_l2_00015849	1	TCONS_l2_00021278	0.781292
TCONS_l2_00015850	1	TCONS_l2_00021277	0.781292
TCONS_00004319	1	TCONS_l2_00021957	0.781292
TCONS_00003748	1	TCONS_l2_00021279	0.781292
TCONS_l2_00013739	1	TCONS_00000292	0.781186
TCONS_00004320	1	TCONS_00000293	0.781186
TCONS_00003750	1	TCONS_00001133	0.781186
TCONS_00003751	1	TCONS_00002148	0.781186
TCONS_00004324	1	TCONS_00001134	0.781186
TCONS_00005194	1	TCONS_00001135	0.781186
TCONS_l2_00014691	1	TCONS_00001136	0.781186
TCONS_00003765	1	TCONS_00024949	0.781087
TCONS_l2_00014694	1	TCONS_00024948	0.781087
TCONS_00004332	1	TCONS_00024562	0.781087
TCONS_00003791	1	TCONS_00024563	0.781087
TCONS_00002715	1	TCONS_00024564	0.781087
TCONS_00002951	1	TCONS_00024565	0.781087
TCONS_00003349	1	TCONS_00024950	0.781087
TCONS_00002960	1	TCONS_00018445	0.780952
TCONS_00004363	1	TCONS_00014578	0.780733
TCONS_00004368	1	TCONS_00026020	0.780664
TCONS_00003358	1	TCONS_00000932	0.780619
TCONS_00003359	1	TCONS_l2_00026644	0.780546
TCONS_00003811	1	TCONS_l2_00026645	0.780546
TCONS_00002968	1	TCONS_l2_00000308	0.780399
TCONS_00003361	1	TCONS_l2_00002059	0.780399
TCONS_00003364	1	TCONS_l2_00000307	0.780399
TCONS_00004371	1	TCONS_l2_00000309	0.780399
TCONS_00003822	1	TCONS_00023721	0.78023
TCONS_00004419	1	TCONS_00023722	0.78023
TCONS_00003829	1	TCONS_l2_00008979	0.780181
TCONS_00003837	1	TCONS_l2_00009495	0.780181
TCONS_00003838	1	TCONS_l2_00009494	0.780181
TCONS_00004430	1	TCONS_l2_00009496	0.780181
TCONS_00002991	1	TCONS_l2_00008980	0.780181
TCONS_00004431	1	TCONS_l2_00024806	0.780095
TCONS_00005244	1	TCONS_l2_00024807	0.780095
TCONS_00005245	1	TCONS_l2_00024809	0.780095
TCONS_00003846	1	TCONS_l2_00024808	0.780095
TCONS_00003847	1	TCONS_l2_00025414	0.780095
TCONS_00003848	1	TCONS_l2_00024810	0.780095
TCONS_00003850	1	TCONS_l2_00024811	0.780095
TCONS_00004880	1	TCONS_l2_00024812	0.780095
TCONS_00003851	1	TCONS_00015020	0.780083
TCONS_00004440	1	TCONS_00023266	0.780013
TCONS_00003866	1	TCONS_00016915	0.779772
TCONS_00003400	1	TCONS_00016916	0.779772
TCONS_00002721	1	TCONS_00016957	0.779772
TCONS_00003876	1	TCONS_00008193	0.779721
TCONS_00004889	1	TCONS_l2_00019040	0.779569
TCONS_00004897	1	TCONS_l2_00020006	0.779569
TCONS_00003007	1	TCONS_l2_00020007	0.779569
TCONS_00004459	1	TCONS_l2_00020008	0.779569
TCONS_00003027	1	TCONS_l2_00019041	0.779569
TCONS_00003901	1	TCONS_l2_00019042	0.779569
TCONS_00003906	1	TCONS_l2_00020009	0.779569
TCONS_00003907	1	TCONS_l2_00019043	0.779569
TCONS_00005256	1	TCONS_00023840	0.779359
TCONS_00004474	1	TCONS_00020398	0.779174
TCONS_l2_00014955	1	TCONS_l2_00021269	0.779127
TCONS_00003908	1	TCONS_l2_00021270	0.779127
TCONS_00003909	1	TCONS_00011070	0.778933
TCONS_00004479	1	TCONS_00006773	0.778353
TCONS_00003040	1	TCONS_l2_00009466	0.778276
TCONS_00003923	1	TCONS_l2_00008801	0.778276
TCONS_00003924	1	TCONS_l2_00014267	0.778095
TCONS_00004485	1	TCONS_l2_00014268	0.778095
TCONS_00005263	1	TCONS_l2_00014269	0.778095
TCONS_00003928	1	TCONS_l2_00014270	0.778095
TCONS_00003929	1	TCONS_l2_00014271	0.778095
TCONS_00004943	1	TCONS_l2_00015610	0.778095
TCONS_00003930	1	TCONS_l2_00027297	0.778031
TCONS_00003931	1	TCONS_l2_00027298	0.778031
TCONS_00003937	1	TCONS_l2_00026429	0.778031
TCONS_00003049	1	TCONS_l2_00027299	0.778031
TCONS_00003940	1	TCONS_l2_00026431	0.778031
TCONS_00004500	1	TCONS_l2_00026430	0.778031
TCONS_l2_00014990	1	TCONS_l2_00026433	0.778031
TCONS_l2_00016019	1	TCONS_l2_00026432	0.778031
TCONS_00004501	1	TCONS_l2_00026434	0.778031
TCONS_00004502	1	TCONS_l2_00026435	0.778031
TCONS_00003450	1	TCONS_l2_00026436	0.778031
TCONS_00004506	1	TCONS_00016076	0.777926
TCONS_l2_00016031	1	TCONS_00005603	0.77784
TCONS_l2_00016032	1	TCONS_00000071	0.777778
TCONS_00003950	1	TCONS_00003589	0.77766
TCONS_00003951	1	TCONS_l2_00014535	0.777466
TCONS_00003059	1	TCONS_l2_00015776	0.777466
TCONS_00003953	1	TCONS_l2_00014536	0.777466
TCONS_00003954	1	TCONS_l2_00014537	0.777466
TCONS_00003955	1	TCONS_l2_00015777	0.777466
TCONS_00003461	1	TCONS_l2_00015778	0.777466
TCONS_00003064	1	TCONS_00025791	0.777381
TCONS_00003462	1	TCONS_00009801	0.77724
TCONS_00003073	1	TCONS_00010527	0.77724
TCONS_00004541	1	TCONS_00026763	0.777045
TCONS_00004973	1	TCONS_00012595	0.776811
TCONS_00004557	1	TCONS_00011946	0.776811
TCONS_00003086	1	TCONS_00012596	0.776811
TCONS_00004570	1	TCONS_l2_00010610	0.776402
TCONS_00004014	1	TCONS_l2_00010611	0.776402
TCONS_00004016	1	TCONS_l2_00010612	0.776402
TCONS_00004025	1	TCONS_l2_00010613	0.776402
TCONS_l2_00015120	1	TCONS_l2_00010614	0.776402
TCONS_00004031	1	TCONS_l2_00029086	0.775917
TCONS_00004032	1	TCONS_l2_00029087	0.775917
TCONS_00004034	1	TCONS_00020555	0.775676
TCONS_00003112	1	TCONS_00001079	0.77566
TCONS_00004036	1	TCONS_00002106	0.77566
TCONS_00003113	1	TCONS_00001078	0.77566
TCONS_00004037	1	TCONS_00001080	0.77566
TCONS_00004038	1	TCONS_00018787	0.77561
TCONS_00004039	1	TCONS_l2_00019376	0.775463
TCONS_00004042	1	TCONS_l2_00029085	0.775404
TCONS_00004043	1	TCONS_00023479	0.775391
TCONS_l2_00014275	1	TCONS_l2_00008356	0.775293
TCONS_00004599	1	TCONS_l2_00008033	0.775293
TCONS_00003121	1	TCONS_l2_00008034	0.775293
TCONS_00003122	1	TCONS_l2_00008028	0.775293
TCONS_00002732	1	TCONS_l2_00008029	0.775293
TCONS_00003123	1	TCONS_l2_00008354	0.775293
TCONS_00003124	1	TCONS_l2_00008030	0.775293
TCONS_00003513	1	TCONS_l2_00008031	0.775293
TCONS_l2_00015623	1	TCONS_l2_00008032	0.775293
TCONS_00004057	1	TCONS_00001838	0.775235
TCONS_00003515	1	TCONS_l2_00021172	0.774946
TCONS_00002782	1	TCONS_00018604	0.774936
TCONS_00004058	1	TCONS_00018605	0.774936
TCONS_00003130	1	TCONS_00027518	0.774789
TCONS_00003131	1	TCONS_00026786	0.774789
TCONS_00003517	1	TCONS_00026998	0.774789
TCONS_00004619	1	TCONS_00012254	0.774764
TCONS_00003518	1	TCONS_00012255	0.774764
TCONS_00004623	1	TCONS_00012256	0.774764
TCONS_00003520	1	TCONS_00012775	0.774764
TCONS_00004627	1	TCONS_00012774	0.774764
TCONS_l2_00014321	1	TCONS_00012257	0.774764
TCONS_l2_00014322	1	TCONS_00012776	0.774764
TCONS_00005377	1	TCONS_00011543	0.774764
TCONS_00005049	1	TCONS_00011544	0.774764
TCONS_00005496	1	TCONS_00012258	0.774764
TCONS_00006923	1	TCONS_00012259	0.774764
TCONS_00006138	1	TCONS_00013886	0.774456
TCONS_00005724	1	TCONS_00013887	0.774456
TCONS_00005725	1	TCONS_00013888	0.774456
TCONS_00005726	1	TCONS_00014353	0.774456
TCONS_00005490	1	TCONS_00006634	0.774256
TCONS_00005491	1	TCONS_00007250	0.774256
TCONS_00005950	1	TCONS_00006635	0.774256
TCONS_00006507	1	TCONS_00007251	0.774256
TCONS_00006518	1	TCONS_00005821	0.774256
TCONS_00006128	1	TCONS_00006636	0.774256
TCONS_00006132	1	TCONS_00019080	0.774005
TCONS_00006131	1	TCONS_00019543	0.774005
TCONS_00005423	1	TCONS_l2_00017600	0.773682
TCONS_00006568	1	TCONS_l2_00018152	0.773682
TCONS_00005818	1	TCONS_l2_00017601	0.773682
TCONS_l2_00020222	1	TCONS_l2_00017602	0.773682
TCONS_00005851	1	TCONS_l2_00010605	0.773554
TCONS_00005852	1	TCONS_l2_00011530	0.773554
TCONS_00006710	1	TCONS_l2_00010601	0.773554
TCONS_00007043	1	TCONS_l2_00010602	0.773554
TCONS_l2_00019020	1	TCONS_l2_00010603	0.773554
TCONS_l2_00019992	1	TCONS_l2_00010604	0.773554
TCONS_l2_00019021	1	TCONS_l2_00010606	0.773554
TCONS_00005488	1	TCONS_l2_00010607	0.773554
TCONS_00006398	1	TCONS_l2_00028471	0.773552
TCONS_00007109	1	TCONS_l2_00027627	0.773552
TCONS_00005945	1	TCONS_l2_00027628	0.773552
TCONS_00006442	1	TCONS_l2_00028472	0.773552
TCONS_l2_00019174	1	TCONS_l2_00027629	0.773552
TCONS_00005948	1	TCONS_l2_00010596	0.773286
TCONS_00006452	1	TCONS_00011145	0.77322
TCONS_00005497	1	TCONS_00011615	0.77322
TCONS_00006454	1	TCONS_00011616	0.77322
TCONS_00006456	1	TCONS_00008567	0.7732
TCONS_00005987	1	TCONS_00008568	0.7732
TCONS_00005996	1	TCONS_00008569	0.7732
TCONS_00006001	1	TCONS_00025055	0.773181
TCONS_00006007	1	TCONS_00011825	0.773012
TCONS_00006506	1	TCONS_00022142	0.772989
TCONS_00006511	1	TCONS_00021728	0.772989
TCONS_00006514	1	TCONS_00021480	0.772989
TCONS_00005519	1	TCONS_00021729	0.772989
TCONS_00005520	1	TCONS_l2_00002117	0.772981
TCONS_00005777	1	TCONS_00000509	0.772822
TCONS_00005778	1	TCONS_00002363	0.772822
TCONS_00006032	1	TCONS_00002364	0.772822
TCONS_l2_00018583	1	TCONS_00025309	0.772644
TCONS_00006040	1	TCONS_00023979	0.772564
TCONS_00006041	1	TCONS_00026523	0.772552
TCONS_00006524	1	TCONS_l2_00016499	0.772401
TCONS_00006525	1	TCONS_l2_00029287	0.772394
TCONS_00006526	1	TCONS_l2_00029288	0.772394
TCONS_00005535	1	TCONS_l2_00029289	0.772394
TCONS_00005536	1	TCONS_00002495	0.772084
TCONS_00006085	1	TCONS_00000647	0.772084
TCONS_00005781	1	TCONS_l2_00003557	0.771813
TCONS_00006098	1	TCONS_00022642	0.771639
TCONS_00006545	1	TCONS_l2_00021266	0.771524
TCONS_00005546	1	TCONS_l2_00021267	0.771524
TCONS_00005547	1	TCONS_l2_00021268	0.771524
TCONS_00005548	1	TCONS_00015967	0.771203
TCONS_00005792	1	TCONS_l2_00024507	0.77096
TCONS_00005793	1	TCONS_l2_00024508	0.77096
TCONS_00005794	1	TCONS_l2_00024509	0.77096
TCONS_00006111	1	TCONS_l2_00019483	0.770217
TCONS_00006549	1	TCONS_l2_00024768	0.769879
TCONS_00006129	1	TCONS_l2_00029903	0.769759
TCONS_00006130	1	TCONS_l2_00029211	0.769759
TCONS_l2_00018703	1	TCONS_l2_00029212	0.769759
TCONS_00006139	1	TCONS_l2_00029213	0.769759
TCONS_00006570	1	TCONS_l2_00029214	0.769759
TCONS_00006579	1	TCONS_00027888	0.769638
TCONS_00005805	1	TCONS_l2_00019881	0.769596
TCONS_00006604	1	TCONS_l2_00019880	0.769596
TCONS_00007229	1	TCONS_l2_00018852	0.769596
TCONS_00006616	1	TCONS_l2_00018854	0.769596
TCONS_00005464	1	TCONS_00019107	0.769565
TCONS_00006166	1	TCONS_00019445	0.769565
TCONS_00006167	1	TCONS_l2_00017382	0.769539
TCONS_00007242	1	TCONS_l2_00017027	0.769539
TCONS_00006170	1	TCONS_l2_00029290	0.769405
TCONS_00006621	1	TCONS_l2_00029291	0.769405
TCONS_00006631	1	TCONS_l2_00029292	0.769405
TCONS_00006206	1	TCONS_l2_00029293	0.769405
TCONS_00005583	1	TCONS_00004739	0.769143
TCONS_00006207	1	TCONS_00004738	0.769143
TCONS_00006965	1	TCONS_00002863	0.769143
TCONS_00006224	1	TCONS_00002691	0.769143
TCONS_00006236	1	TCONS_00004740	0.769143
TCONS_00005829	1	TCONS_00003621	0.769143
TCONS_00006666	1	TCONS_00003622	0.769143
TCONS_00006675	1	TCONS_00019755	0.769102
TCONS_00006248	1	TCONS_00009182	0.768707
TCONS_00006992	1	TCONS_00009181	0.768707
TCONS_00006254	1	TCONS_00009180	0.768707
TCONS_00006256	1	TCONS_l2_00026209	0.768667
TCONS_00005613	1	TCONS_l2_00026210	0.768667
TCONS_00007002	1	TCONS_00022797	0.768464
TCONS_00006262	1	TCONS_00018063	0.768296
TCONS_00007003	1	TCONS_l2_00001517	0.768291
TCONS_l2_00020216	1	TCONS_00018230	0.767727
TCONS_l2_00020217	1	TCONS_00024657	0.767687
TCONS_00005848	1	TCONS_00024658	0.767687
TCONS_00006275	1	TCONS_l2_00030950	0.76768
TCONS_00005849	1	TCONS_l2_00028589	0.767667
TCONS_00006280	1	TCONS_l2_00028590	0.767667
TCONS_00005850	1	TCONS_l2_00028591	0.767667
TCONS_00007011	1	TCONS_l2_00029669	0.767667
TCONS_00006285	1	TCONS_l2_00029670	0.767667
TCONS_00005861	1	TCONS_l2_00028592	0.767667
TCONS_00005862	1	TCONS_00017189	0.767324
TCONS_00005865	1	TCONS_00017426	0.767324
TCONS_00005877	1	TCONS_l2_00019086	0.767265
TCONS_00006704	1	TCONS_l2_00020040	0.767265
TCONS_00006705	1	TCONS_l2_00019088	0.767265
TCONS_00005645	1	TCONS_00018743	0.767154
TCONS_00005654	1	TCONS_00018221	0.767154
TCONS_00005655	1	TCONS_00017835	0.767154
TCONS_00006707	1	TCONS_00018222	0.767154
TCONS_00007041	1	TCONS_l2_00000681	0.767112
TCONS_00005881	1	TCONS_l2_00005676	0.767095
TCONS_00005898	1	TCONS_l2_00005677	0.767095
TCONS_00005899	1	TCONS_l2_00005678	0.767095
TCONS_00005900	1	TCONS_l2_00005679	0.767095
TCONS_00006718	1	TCONS_l2_00017582	0.766952
TCONS_00005674	1	TCONS_l2_00018147	0.766952
TCONS_00005675	1	TCONS_l2_00017584	0.766952
TCONS_l2_00020002	1	TCONS_l2_00017590	0.766952
TCONS_l2_00019027	1	TCONS_l2_00017581	0.766952
TCONS_00005902	1	TCONS_l2_00018146	0.766952
TCONS_00007318	1	TCONS_l2_00018145	0.766952
TCONS_l2_00020288	1	TCONS_l2_00017583	0.766952
TCONS_l2_00019640	1	TCONS_l2_00018148	0.766952
TCONS_00005678	1	TCONS_l2_00017585	0.766952
TCONS_00006346	1	TCONS_l2_00017587	0.766952
TCONS_00006736	1	TCONS_l2_00017589	0.766952
TCONS_00006739	1	TCONS_l2_00017588	0.766952
TCONS_l2_00020301	1	TCONS_l2_00017591	0.766952
TCONS_l2_00019669	1	TCONS_l2_00017592	0.766952
TCONS_00005699	1	TCONS_l2_00018149	0.766952
TCONS_00006373	1	TCONS_00025893	0.766803
TCONS_00006387	1	TCONS_00025894	0.766803
TCONS_00007086	1	TCONS_00025895	0.766803
TCONS_00005721	1	TCONS_00025350	0.766803
TCONS_00008437	1	TCONS_l2_00015395	0.76665
TCONS_00007495	1	TCONS_l2_00013746	0.76665
TCONS_00008457	1	TCONS_l2_00012430	0.766402
TCONS_00008377	1	TCONS_00000589	0.766298
TCONS_00007998	1	TCONS_l2_00017239	0.765918
TCONS_l2_00021553	1	TCONS_l2_00017507	0.765918
TCONS_l2_00021855	1	TCONS_l2_00017242	0.765918
TCONS_l2_00021856	1	TCONS_l2_00017237	0.765918
TCONS_l2_00021103	1	TCONS_l2_00017238	0.765918
TCONS_l2_00021858	1	TCONS_l2_00017240	0.765918
TCONS_l2_00021859	1	TCONS_l2_00017241	0.765918
TCONS_l2_00021860	1	TCONS_l2_00017508	0.765918
TCONS_00007753	1	TCONS_00009703	0.765476
TCONS_00007754	1	TCONS_00009704	0.765476
TCONS_l2_00021607	1	TCONS_00003561	0.765192
TCONS_00007361	1	TCONS_00003562	0.765192
TCONS_00007784	1	TCONS_00003563	0.765192
TCONS_00008530	1	TCONS_00003564	0.765192
TCONS_00007429	1	TCONS_00004691	0.765192
TCONS_00007796	1	TCONS_00003565	0.765192
TCONS_00007398	1	TCONS_00005769	0.765143
TCONS_00008169	1	TCONS_00006500	0.765143
TCONS_l2_00021937	1	TCONS_00000444	0.764844
TCONS_00008202	1	TCONS_00019181	0.764706
TCONS_l2_00021950	1	TCONS_l2_00000004	0.764544
TCONS_l2_00021951	1	TCONS_l2_00000003	0.764544
TCONS_00007433	1	TCONS_l2_00001938	0.764544
TCONS_00007833	1	TCONS_l2_00001939	0.764544
TCONS_00007836	1	TCONS_l2_00001940	0.764544
TCONS_00008258	1	TCONS_l2_00001941	0.764544
TCONS_00007642	1	TCONS_l2_00001942	0.764544
TCONS_l2_00021387	1	TCONS_00015819	0.764502
TCONS_00007906	1	TCONS_00015820	0.764502
TCONS_00008353	1	TCONS_00011758	0.764343
TCONS_00007374	1	TCONS_00014976	0.764265
TCONS_00008672	1	TCONS_00019459	0.763999
TCONS_00008372	1	TCONS_00021393	0.763703
TCONS_l2_00021809	1	TCONS_00018183	0.763318
TCONS_l2_00021810	1	TCONS_00018186	0.763318
TCONS_l2_00021811	1	TCONS_00017674	0.763318
TCONS_00009003	1	TCONS_00018722	0.763318
TCONS_00007379	1	TCONS_00018188	0.763318
TCONS_00007378	1	TCONS_00017821	0.763318
TCONS_00007957	1	TCONS_00018182	0.763318
TCONS_00007462	1	TCONS_00018184	0.763318
TCONS_00007958	1	TCONS_00018185	0.763318
TCONS_00007959	1	TCONS_00018187	0.763318
TCONS_00007369	1	TCONS_00017822	0.763318
TCONS_l2_00021036	1	TCONS_00017705	0.763318
TCONS_00007972	1	TCONS_00018189	0.763318
TCONS_00008751	1	TCONS_00018723	0.763318
TCONS_00008431	1	TCONS_00018724	0.763318
TCONS_l2_00020401	1	TCONS_00018190	0.763318
TCONS_00007980	1	TCONS_00028493	0.763043
TCONS_00007985	1	TCONS_00017723	0.763027
TCONS_00008438	1	TCONS_l2_00026121	0.763
TCONS_00008763	1	TCONS_l2_00026125	0.763
TCONS_00009029	1	TCONS_l2_00026122	0.763
TCONS_00007482	1	TCONS_l2_00026123	0.763
TCONS_00007483	1	TCONS_l2_00026127	0.763
TCONS_00008002	1	TCONS_l2_00026126	0.763
TCONS_00008447	1	TCONS_l2_00027185	0.763
TCONS_00007728	1	TCONS_l2_00026128	0.763
TCONS_00008448	1	TCONS_00012033	0.762955
TCONS_00008011	1	TCONS_00011427	0.762955
TCONS_00008450	1	TCONS_00011428	0.762955
TCONS_00008451	1	TCONS_00017590	0.762583
TCONS_00007494	1	TCONS_00017649	0.762583
TCONS_00007736	1	TCONS_l2_00030737	0.762479
TCONS_00008021	1	TCONS_l2_00030317	0.762479
TCONS_00007737	1	TCONS_l2_00030318	0.762479
TCONS_l2_00020464	1	TCONS_l2_00008748	0.762298
TCONS_00008029	1	TCONS_l2_00008750	0.762298
TCONS_00007500	1	TCONS_l2_00008749	0.762298
TCONS_00008033	1	TCONS_l2_00008751	0.762298
TCONS_00008036	1	TCONS_00011799	0.76215
TCONS_l2_00021099	1	TCONS_l2_00025988	0.762137
TCONS_l2_00021100	1	TCONS_00017185	0.762094
TCONS_l2_00021101	1	TCONS_l2_00028185	0.762039
TCONS_00008462	1	TCONS_l2_00028184	0.762039
TCONS_00008037	1	TCONS_l2_00028186	0.762039
TCONS_00008464	1	TCONS_l2_00028188	0.762039
TCONS_00008048	1	TCONS_00024872	0.761905
TCONS_00007518	1	TCONS_00024873	0.761905
TCONS_00008471	1	TCONS_l2_00019586	0.76181
TCONS_00007755	1	TCONS_l2_00019587	0.76181
TCONS_00008064	1	TCONS_l2_00003037	0.761472
TCONS_l2_00021132	1	TCONS_l2_00023999	0.761158
TCONS_l2_00021137	1	TCONS_l2_00021296	0.761115
TCONS_00008792	1	TCONS_l2_00021297	0.761115
TCONS_00007530	1	TCONS_l2_00021973	0.761115
TCONS_00007761	1	TCONS_00014492	0.761084
TCONS_00007762	1	TCONS_l2_00022643	0.760813
TCONS_00008088	1	TCONS_l2_00022644	0.760813
TCONS_l2_00021603	1	TCONS_l2_00022645	0.760813
TCONS_l2_00020545	1	TCONS_l2_00022646	0.760813
TCONS_00007542	1	TCONS_l2_00023600	0.760813
TCONS_00007543	1	TCONS_l2_00015083	0.760784
TCONS_00008797	1	TCONS_00020237	0.760654
TCONS_00008092	1	TCONS_l2_00017424	0.760499
TCONS_00008495	1	TCONS_l2_00017425	0.760499
TCONS_l2_00020549	1	TCONS_l2_00017138	0.760499
TCONS_00008095	1	TCONS_l2_00017419	0.760499
TCONS_00008096	1	TCONS_l2_00017420	0.760499
TCONS_00007547	1	TCONS_l2_00017421	0.760499
TCONS_00008500	1	TCONS_l2_00017139	0.760499
TCONS_00009069	1	TCONS_l2_00017140	0.760499
TCONS_00008501	1	TCONS_l2_00017422	0.760499
TCONS_00009070	1	TCONS_l2_00017141	0.760499
TCONS_00007425	1	TCONS_l2_00017142	0.760499
TCONS_00008102	1	TCONS_l2_00017423	0.760499
TCONS_00008110	1	TCONS_l2_00017143	0.760499
TCONS_00007783	1	TCONS_l2_00017144	0.760499
TCONS_00008129	1	TCONS_l2_00017426	0.760499
TCONS_00008138	1	TCONS_l2_00017125	0.760341
TCONS_00007373	1	TCONS_l2_00015445	0.760338
TCONS_00008515	1	TCONS_00019175	0.760031
TCONS_00008514	1	TCONS_l2_00003008	0.759773
TCONS_00007791	1	TCONS_l2_00030611	0.75956
TCONS_00008153	1	TCONS_l2_00011287	0.759168
TCONS_00008528	1	TCONS_l2_00011288	0.759168
TCONS_00008164	1	TCONS_l2_00011289	0.759168
TCONS_00008529	1	TCONS_00000481	0.759034
TCONS_00009085	1	TCONS_00001413	0.759034
TCONS_00008532	1	TCONS_00001414	0.759034
TCONS_l2_00020663	1	TCONS_00019714	0.758804
TCONS_00007581	1	TCONS_00020102	0.758804
TCONS_00008182	1	TCONS_00021479	0.758802
TCONS_00007585	1	TCONS_00021717	0.758802
TCONS_00008189	1	TCONS_00021718	0.758802
TCONS_00008546	1	TCONS_00000169	0.758704
TCONS_00008548	1	TCONS_00000868	0.758704
TCONS_00007401	1	TCONS_l2_00012272	0.758333
TCONS_00008199	1	TCONS_l2_00012273	0.758333
TCONS_00008871	1	TCONS_l2_00012274	0.758333
TCONS_00007817	1	TCONS_l2_00012275	0.758333
TCONS_00009109	1	TCONS_l2_00012276	0.758333
TCONS_00007602	1	TCONS_l2_00012277	0.758333
TCONS_00008206	1	TCONS_00020768	0.758088
TCONS_00008562	1	TCONS_00021304	0.758088
TCONS_00008565	1	TCONS_00021305	0.758088
TCONS_00008216	1	TCONS_00021306	0.758088
TCONS_00008566	1	TCONS_00021307	0.758088
TCONS_00008575	1	TCONS_00014464	0.758061
TCONS_00007825	1	TCONS_00014651	0.758061
TCONS_00007826	1	TCONS_00014652	0.758061
TCONS_00008580	1	TCONS_00001705	0.757561
TCONS_00008259	1	TCONS_00005580	0.757551
TCONS_l2_00021309	1	TCONS_00006201	0.757551
TCONS_l2_00022002	1	TCONS_00005581	0.757551
TCONS_00007640	1	TCONS_00006202	0.757551
TCONS_00007641	1	TCONS_00023051	0.757535
TCONS_00007643	1	TCONS_00022631	0.757535
TCONS_00008271	1	TCONS_l2_00030568	0.75753
TCONS_00008899	1	TCONS_l2_00030569	0.75753
TCONS_00007859	1	TCONS_l2_00030839	0.75753
TCONS_00008273	1	TCONS_l2_00030570	0.75753
TCONS_00008603	1	TCONS_00016069	0.75718
TCONS_00009133	1	TCONS_00015712	0.75718
TCONS_00008606	1	TCONS_l2_00000050	0.75667
TCONS_00007869	1	TCONS_l2_00001960	0.75667
TCONS_00007870	1	TCONS_l2_00000051	0.75667
TCONS_00007871	1	TCONS_l2_00000052	0.75667
TCONS_l2_00021752	1	TCONS_l2_00000053	0.75667
TCONS_00008289	1	TCONS_l2_00000054	0.75667
TCONS_00007659	1	TCONS_l2_00000055	0.75667
TCONS_00007879	1	TCONS_l2_00000056	0.75667
TCONS_00007884	1	TCONS_l2_00000057	0.75667
TCONS_l2_00022036	1	TCONS_l2_00005758	0.756384
TCONS_l2_00021363	1	TCONS_00010075	0.756206
TCONS_00008304	1	TCONS_00010780	0.756206
TCONS_00008635	1	TCONS_00009497	0.756206
TCONS_l2_00020853	1	TCONS_00027734	0.755723
TCONS_00008636	1	TCONS_00027735	0.755723
TCONS_00008637	1	TCONS_00027309	0.755723
TCONS_00007892	1	TCONS_00027310	0.755723
TCONS_l2_00020871	1	TCONS_00026407	0.755507
TCONS_00007895	1	TCONS_00026409	0.755507
TCONS_00008322	1	TCONS_00026668	0.755507
TCONS_00007898	1	TCONS_00026410	0.755507
TCONS_00008644	1	TCONS_00026411	0.755507
TCONS_00008645	1	TCONS_00027012	0.755454
TCONS_00008935	1	TCONS_00008877	0.755354
TCONS_00008651	1	TCONS_l2_00016011	0.755139
TCONS_00009167	1	TCONS_l2_00014980	0.755139
TCONS_00007899	1	TCONS_l2_00014981	0.755139
TCONS_00007900	1	TCONS_l2_00014982	0.755139
TCONS_00008336	1	TCONS_l2_00010287	0.754572
TCONS_00008663	1	TCONS_00004327	0.754151
TCONS_00008341	1	TCONS_00005195	0.754151
TCONS_00008664	1	TCONS_00005196	0.754151
TCONS_00007908	1	TCONS_l2_00008958	0.753913
TCONS_00007687	1	TCONS_l2_00008959	0.753913
TCONS_00008349	1	TCONS_l2_00008960	0.753913
TCONS_00008352	1	TCONS_l2_00008961	0.753913
TCONS_00007915	1	TCONS_00020073	0.753571
TCONS_00007914	1	TCONS_l2_00012645	0.753393
TCONS_00008948	1	TCONS_l2_00019934	0.753247
TCONS_00008360	1	TCONS_l2_00019935	0.753247
TCONS_00007689	1	TCONS_l2_00018935	0.753247
TCONS_00008366	1	TCONS_l2_00019936	0.753247
TCONS_00008698	1	TCONS_00018450	0.752841
TCONS_00008368	1	TCONS_00008694	0.752509
TCONS_00007931	1	TCONS_00007451	0.752509
TCONS_00008379	1	TCONS_00007924	0.752509
TCONS_00008980	1	TCONS_l2_00025769	0.751657
TCONS_00008726	1	TCONS_l2_00025770	0.751657
TCONS_00009729	1	TCONS_l2_00029728	0.751476
TCONS_l2_00023040	1	TCONS_l2_00008513	0.751465
TCONS_l2_00023692	1	TCONS_l2_00008512	0.751465
TCONS_l2_00023693	1	TCONS_l2_00009421	0.751465
TCONS_00009923	1	TCONS_l2_00008514	0.751465
TCONS_00010318	1	TCONS_l2_00008515	0.751465
TCONS_00009979	1	TCONS_00017432	0.751444
TCONS_00009983	1	TCONS_00004484	0.750935
TCONS_l2_00023776	1	TCONS_00023210	0.750579
TCONS_00009702	1	TCONS_00023209	0.750579
TCONS_l2_00022964	1	TCONS_00023833	0.750579
TCONS_00009467	1	TCONS_00023834	0.750579
TCONS_l2_00023491	1	TCONS_00023835	0.750579
TCONS_00009501	1	TCONS_00002682	0.750376
TCONS_00009513	1	TCONS_00003522	0.750376
TCONS_00010140	1	TCONS_l2_00025771	0.750015
TCONS_00010154	1	TCONS_l2_00025772	0.750015
TCONS_00010226	1	TCONS_l2_00025773	0.750015
TCONS_00009322	1	TCONS_l2_00028087	0.749784
TCONS_l2_00023626	1	TCONS_l2_00028086	0.749784
TCONS_l2_00022718	1	TCONS_l2_00028088	0.749784
TCONS_00010241	1	TCONS_l2_00028089	0.749784
TCONS_00009581	1	TCONS_l2_00009514	0.749731
TCONS_00009328	1	TCONS_l2_00009515	0.749731
TCONS_00009837	1	TCONS_00028211	0.749712
TCONS_00010248	1	TCONS_00028212	0.749712
TCONS_00009849	1	TCONS_00028213	0.749712
TCONS_00009331	1	TCONS_00027947	0.749712
TCONS_00009851	1	TCONS_00027948	0.749712
TCONS_00009584	1	TCONS_00028563	0.749712
TCONS_00009332	1	TCONS_00023286	0.749433
TCONS_l2_00023652	1	TCONS_l2_00024456	0.749281
TCONS_l2_00022763	1	TCONS_l2_00024457	0.749281
TCONS_00009591	1	TCONS_l2_00025264	0.749281
TCONS_00009592	1	TCONS_l2_00024458	0.749281
TCONS_00010257	1	TCONS_l2_00029566	0.749016
TCONS_00010258	1	TCONS_00027881	0.74872
TCONS_00009341	1	TCONS_00027842	0.74872
TCONS_00009342	1	TCONS_00027841	0.74872
TCONS_00009345	1	TCONS_00026525	0.748517
TCONS_00009601	1	TCONS_00026526	0.748517
TCONS_00009605	1	TCONS_00026208	0.748517
TCONS_00009606	1	TCONS_00002639	0.748342
TCONS_00009876	1	TCONS_00002690	0.748342
TCONS_00009877	1	TCONS_00002844	0.748342
TCONS_00009882	1	TCONS_00003592	0.748342
TCONS_00010279	1	TCONS_00003593	0.748342
TCONS_00009222	1	TCONS_00004496	0.748245
TCONS_00009362	1	TCONS_l2_00002624	0.747914
TCONS_00009361	1	TCONS_l2_00001483	0.747914
TCONS_00009889	1	TCONS_l2_00001484	0.747914
TCONS_l2_00023683	1	TCONS_l2_00001485	0.747914
TCONS_l2_00023684	1	TCONS_00013048	0.747821
TCONS_l2_00022810	1	TCONS_00013047	0.747821
TCONS_00009616	1	TCONS_00013538	0.747821
TCONS_00009369	1	TCONS_00013049	0.747821
TCONS_00010281	1	TCONS_00012067	0.74777
TCONS_l2_00023691	1	TCONS_00012068	0.74777
TCONS_00010284	1	TCONS_00011442	0.74777
TCONS_00009912	1	TCONS_00012069	0.74777
TCONS_00010293	1	TCONS_00012070	0.74777
TCONS_00010294	1	TCONS_00012071	0.74777
TCONS_00009212	1	TCONS_00012649	0.74777
TCONS_00009375	1	TCONS_00012072	0.74777
TCONS_00009631	1	TCONS_00001798	0.747641
TCONS_00009634	1	TCONS_00001799	0.747641
TCONS_00010299	1	TCONS_00012989	0.747078
TCONS_00010302	1	TCONS_00006009	0.746779
TCONS_00009641	1	TCONS_00006010	0.746779
TCONS_00009382	1	TCONS_00006832	0.746779
TCONS_00009383	1	TCONS_00001255	0.745965
TCONS_00010319	1	TCONS_l2_00022098	0.745893
TCONS_l2_00023383	1	TCONS_l2_00022100	0.745893
TCONS_00009394	1	TCONS_l2_00022101	0.745893
TCONS_00009956	1	TCONS_l2_00021494	0.745893
TCONS_00009957	1	TCONS_l2_00021495	0.745893
TCONS_l2_00023390	1	TCONS_l2_00021492	0.745893
TCONS_l2_00022305	1	TCONS_l2_00021491	0.745893
TCONS_00009399	1	TCONS_l2_00021490	0.745893
TCONS_00009958	1	TCONS_l2_00021493	0.745893
TCONS_00010330	1	TCONS_l2_00022099	0.745893
TCONS_00010331	1	TCONS_l2_00021496	0.745893
TCONS_l2_00023392	1	TCONS_l2_00021497	0.745893
TCONS_l2_00023393	1	TCONS_00075450_GNASAS	0.745822
TCONS_00009667	1	TCONS_00075449_GNASAS	0.745822
TCONS_l2_00022912	1	TCONS_00075451_GNASAS	0.745822
TCONS_00010347	1	TCONS_00020961	0.7456
TCONS_00009672	1	TCONS_00019165	0.744967
TCONS_00010701	1	TCONS_00023496	0.744945
TCONS_00009980	1	TCONS_00023497	0.744945
TCONS_00010357	1	TCONS_00023192	0.744945
TCONS_00009981	1	TCONS_00023498	0.744945
TCONS_00009677	1	TCONS_00023499	0.744945
TCONS_00009987	1	TCONS_00023500	0.744945
TCONS_l2_00023408	1	TCONS_00023501	0.744945
TCONS_00010369	1	TCONS_l2_00018727	0.744746
TCONS_00009422	1	TCONS_l2_00018728	0.744746
TCONS_00009699	1	TCONS_l2_00019853	0.744746
TCONS_00010377	1	TCONS_l2_00018729	0.744746
TCONS_00010378	1	TCONS_l2_00018730	0.744746
TCONS_00010379	1	TCONS_00006818	0.744683
TCONS_00009708	1	TCONS_00018468	0.74448
TCONS_00010003	1	TCONS_00018469	0.74448
TCONS_00010005	1	TCONS_l2_00026666	0.744238
TCONS_00010008	1	TCONS_00015340	0.744124
TCONS_00010392	1	TCONS_00001989	0.744056
TCONS_00009718	1	TCONS_00028028	0.744
TCONS_00009719	1	TCONS_00006375	0.743874
TCONS_00009720	1	TCONS_00007072	0.743874
TCONS_00009721	1	TCONS_00006376	0.743874
TCONS_00010039	1	TCONS_00000510	0.743748
TCONS_00009461	1	TCONS_00000511	0.743748
TCONS_00010040	1	TCONS_00000512	0.743748
TCONS_00009733	1	TCONS_00001482	0.7437
TCONS_00010427	1	TCONS_00000513	0.7437
TCONS_00009472	1	TCONS_l2_00008913	0.743476
TCONS_00010757	1	TCONS_l2_00008914	0.743476
TCONS_00010438	1	TCONS_l2_00008915	0.743476
TCONS_00009482	1	TCONS_l2_00008916	0.743476
TCONS_00009483	1	TCONS_l2_00008917	0.743476
TCONS_00009484	1	TCONS_l2_00009483	0.743476
TCONS_00009753	1	TCONS_00017369	0.743252
TCONS_00010061	1	TCONS_l2_00010466	0.743084
TCONS_l2_00023511	1	TCONS_l2_00010192	0.743084
TCONS_00009757	1	TCONS_l2_00010193	0.743084
TCONS_00009761	1	TCONS_l2_00010194	0.743084
TCONS_00009498	1	TCONS_l2_00010195	0.743084
TCONS_00010076	1	TCONS_l2_00010197	0.743084
TCONS_00010456	1	TCONS_l2_00010196	0.743084
TCONS_00009771	1	TCONS_l2_00010198	0.743084
TCONS_00010462	1	TCONS_l2_00010200	0.743084
TCONS_00011029	1	TCONS_00018636	0.742985
TCONS_00009785	1	TCONS_00009407	0.742619
TCONS_00010092	1	TCONS_00009975	0.742619
TCONS_00009311	1	TCONS_00009408	0.742619
TCONS_00009791	1	TCONS_00009976	0.742619
TCONS_00009312	1	TCONS_00006017	0.742436
TCONS_00010493	1	TCONS_00005515	0.742436
TCONS_00010494	1	TCONS_00005409	0.742436
TCONS_00010103	1	TCONS_00006016	0.742436
TCONS_00010105	1	TCONS_l2_00022336	0.742087
TCONS_00010106	1	TCONS_l2_00019762	0.741896
TCONS_00010119	1	TCONS_l2_00018460	0.741896
TCONS_00009796	1	TCONS_l2_00018461	0.741896
TCONS_00010520	1	TCONS_l2_00018462	0.741896
TCONS_00009533	1	TCONS_l2_00019763	0.741896
TCONS_00009534	1	TCONS_l2_00018463	0.741896
TCONS_00010148	1	TCONS_l2_00018464	0.741896
TCONS_00010536	1	TCONS_00011409	0.741776
TCONS_00010150	1	TCONS_l2_00025955	0.7417
TCONS_00009230	1	TCONS_l2_00025956	0.7417
TCONS_00010537	1	TCONS_l2_00025957	0.7417
TCONS_00010158	1	TCONS_l2_00025958	0.7417
TCONS_00010544	1	TCONS_l2_00025959	0.7417
TCONS_00010547	1	TCONS_00000065	0.741691
TCONS_00010164	1	TCONS_l2_00011516	0.741472
TCONS_00010170	1	TCONS_l2_00011515	0.741472
TCONS_00010175	1	TCONS_l2_00010541	0.741472
TCONS_00009813	1	TCONS_l2_00010542	0.741472
TCONS_00010176	1	TCONS_l2_00011517	0.741472
TCONS_l2_00022656	1	TCONS_l2_00010543	0.741472
TCONS_00009558	1	TCONS_l2_00010544	0.741472
TCONS_00009572	1	TCONS_00001218	0.741158
TCONS_00011526	1	TCONS_00003057	0.74089
TCONS_00011921	1	TCONS_00004950	0.74089
TCONS_00012107	1	TCONS_00003947	0.74089
TCONS_00011512	1	TCONS_00004951	0.74089
TCONS_l2_00025431	1	TCONS_00003338	0.740162
TCONS_l2_00024834	1	TCONS_00004347	0.740162
TCONS_00012221	1	TCONS_00004348	0.740162
TCONS_00011888	1	TCONS_00003339	0.740162
TCONS_00011383	1	TCONS_00005211	0.740162
TCONS_00012013	1	TCONS_00000807	0.740061
TCONS_00012367	1	TCONS_00001917	0.740061
TCONS_00011632	1	TCONS_l2_00008752	0.739942
TCONS_00012638	1	TCONS_00029187	0.739859
TCONS_00011633	1	TCONS_00011144	0.739595
TCONS_00011255	1	TCONS_00012363	0.739595
TCONS_00012060	1	TCONS_00012364	0.739595
TCONS_00011258	1	TCONS_00027727	0.739553
TCONS_00011669	1	TCONS_00026846	0.739553
TCONS_00011678	1	TCONS_00027728	0.739553
TCONS_l2_00024019	1	TCONS_00027299	0.739553
TCONS_l2_00025084	1	TCONS_00027300	0.739553
TCONS_00011444	1	TCONS_00011950	0.73932
TCONS_00011692	1	TCONS_00011372	0.73932
TCONS_00011269	1	TCONS_00012600	0.73932
TCONS_00012086	1	TCONS_00012599	0.73932
TCONS_00011457	1	TCONS_00011951	0.73932
TCONS_00012088	1	TCONS_00012602	0.73932
TCONS_00012089	1	TCONS_00012601	0.73932
TCONS_00011715	1	TCONS_00011191	0.73932
TCONS_00012678	1	TCONS_00011190	0.73932
TCONS_00011465	1	TCONS_00011952	0.73932
TCONS_00011467	1	TCONS_00012603	0.73932
TCONS_00011731	1	TCONS_00012604	0.73932
TCONS_00011741	1	TCONS_00011373	0.73932
TCONS_00012127	1	TCONS_00011374	0.73932
TCONS_00012134	1	TCONS_l2_00030861	0.739143
TCONS_00012135	1	TCONS_l2_00030862	0.739143
TCONS_00011281	1	TCONS_l2_00030607	0.739143
TCONS_00012136	1	TCONS_00022115	0.73913
TCONS_00011480	1	TCONS_00022116	0.73913
TCONS_00012141	1	TCONS_l2_00028623	0.739
TCONS_l2_00025370	1	TCONS_l2_00028624	0.739
TCONS_00012157	1	TCONS_l2_00028625	0.739
TCONS_00011801	1	TCONS_l2_00029679	0.739
TCONS_00011300	1	TCONS_00019588	0.738924
TCONS_00011483	1	TCONS_00011508	0.738773
TCONS_00011810	1	TCONS_00012190	0.738773
TCONS_l2_00025385	1	TCONS_00012191	0.738773
TCONS_l2_00024744	1	TCONS_00012745	0.738773
TCONS_00011815	1	TCONS_00011509	0.738773
TCONS_00012176	1	TCONS_l2_00024132	0.738739
TCONS_00012494	1	TCONS_l2_00024133	0.738739
TCONS_00011169	1	TCONS_l2_00025115	0.738739
TCONS_00011821	1	TCONS_l2_00025116	0.738739
TCONS_00011823	1	TCONS_l2_00029406	0.738528
TCONS_00011824	1	TCONS_l2_00029403	0.738528
TCONS_l2_00024786	1	TCONS_l2_00029404	0.738528
TCONS_00011850	1	TCONS_l2_00029991	0.738528
TCONS_00011323	1	TCONS_l2_00029990	0.738528
TCONS_00011324	1	TCONS_l2_00029989	0.738528
TCONS_00011855	1	TCONS_l2_00029405	0.738528
TCONS_00011856	1	TCONS_00018817	0.738322
TCONS_00011862	1	TCONS_00023185	0.738174
TCONS_00011875	1	TCONS_00023259	0.738174
TCONS_00011877	1	TCONS_00023218	0.738174
TCONS_00012218	1	TCONS_00023342	0.738174
TCONS_00011336	1	TCONS_l2_00006747	0.738152
TCONS_l2_00025430	1	TCONS_00007953	0.738031
TCONS_l2_00024833	1	TCONS_00007954	0.738031
TCONS_l2_00025432	1	TCONS_00008737	0.738031
TCONS_00011881	1	TCONS_00007955	0.738031
TCONS_00011887	1	TCONS_00008738	0.738031
TCONS_l2_00025435	1	TCONS_00008739	0.738031
TCONS_00011889	1	TCONS_00008740	0.738031
TCONS_00011890	1	TCONS_00029161	0.73775
TCONS_00012231	1	TCONS_00029303	0.73775
TCONS_l2_00024354	1	TCONS_00029302	0.73775
TCONS_00012234	1	TCONS_00029304	0.73775
TCONS_00011530	1	TCONS_00028760	0.73775
TCONS_00011909	1	TCONS_00028947	0.73775
TCONS_00011910	1	TCONS_00028950	0.73775
TCONS_00011349	1	TCONS_00028949	0.73775
TCONS_00011185	1	TCONS_00028948	0.73775
TCONS_00012247	1	TCONS_00028951	0.73775
TCONS_00011917	1	TCONS_00029163	0.73775
TCONS_00011228	1	TCONS_00029164	0.73775
TCONS_00011539	1	TCONS_00029306	0.73775
TCONS_00011357	1	TCONS_00029305	0.73775
TCONS_00011923	1	TCONS_00029165	0.73775
TCONS_00011924	1	TCONS_00029307	0.73775
TCONS_00011941	1	TCONS_00028952	0.73775
TCONS_00012264	1	TCONS_00029166	0.73775
TCONS_00012265	1	TCONS_00002502	0.73751
TCONS_00011944	1	TCONS_00001701	0.73751
TCONS_l2_00025237	1	TCONS_00001700	0.73751
TCONS_l2_00025238	1	TCONS_00001702	0.73751
TCONS_l2_00025239	1	TCONS_00001703	0.73751
TCONS_00012277	1	TCONS_l2_00002489	0.737445
TCONS_l2_00024424	1	TCONS_l2_00002490	0.737445
TCONS_00011567	1	TCONS_l2_00001210	0.737445
TCONS_00011380	1	TCONS_l2_00001211	0.737445
TCONS_00011382	1	TCONS_l2_00002491	0.737445
TCONS_l2_00024447	1	TCONS_l2_00001212	0.737445
TCONS_l2_00024454	1	TCONS_l2_00009677	0.737217
TCONS_00011979	1	TCONS_00000801	0.737068
TCONS_00011982	1	TCONS_00000802	0.737068
TCONS_00011591	1	TCONS_l2_00015793	0.736725
TCONS_00012332	1	TCONS_l2_00015794	0.736725
TCONS_00012335	1	TCONS_l2_00014562	0.736725
TCONS_00011598	1	TCONS_l2_00014563	0.736725
TCONS_00012813	1	TCONS_00026375	0.736721
TCONS_00011993	1	TCONS_00026179	0.736721
TCONS_00011994	1	TCONS_00026649	0.736721
TCONS_00011997	1	TCONS_00026376	0.736721
TCONS_00012002	1	TCONS_00026650	0.736721
TCONS_00012340	1	TCONS_00026651	0.736721
TCONS_00012341	1	TCONS_00018036	0.736586
TCONS_00012342	1	TCONS_l2_00017929	0.736571
TCONS_00012006	1	TCONS_l2_00018350	0.736571
TCONS_00011604	1	TCONS_l2_00018352	0.736571
TCONS_00011405	1	TCONS_l2_00017930	0.736571
TCONS_l2_00025018	1	TCONS_l2_00017931	0.736571
TCONS_00012355	1	TCONS_l2_00018353	0.736571
TCONS_00012014	1	TCONS_l2_00017932	0.736571
TCONS_l2_00024523	1	TCONS_l2_00017934	0.736571
TCONS_00012017	1	TCONS_l2_00017933	0.736571
TCONS_00011618	1	TCONS_l2_00017935	0.736571
TCONS_00012365	1	TCONS_00000543	0.736274
TCONS_00012366	1	TCONS_l2_00002801	0.735211
TCONS_00012022	1	TCONS_l2_00001867	0.735211
TCONS_00011420	1	TCONS_l2_00002802	0.735211
TCONS_00011421	1	TCONS_l2_00001868	0.735211
TCONS_00012024	1	TCONS_00004336	0.735074
TCONS_00011246	1	TCONS_00005201	0.735074
TCONS_00012027	1	TCONS_l2_00020151	0.734892
TCONS_00012631	1	TCONS_l2_00020152	0.734892
TCONS_00012376	1	TCONS_00001990	0.734846
TCONS_l2_00027313	1	TCONS_l2_00015349	0.734642
TCONS_00013804	1	TCONS_l2_00015350	0.734642
TCONS_00013803	1	TCONS_l2_00023665	0.734639
TCONS_00013225	1	TCONS_l2_00022787	0.734639
TCONS_00014403	1	TCONS_l2_00023666	0.734639
TCONS_00013698	1	TCONS_l2_00022788	0.734639
TCONS_l2_00027062	1	TCONS_l2_00022789	0.734639
TCONS_l2_00025700	1	TCONS_l2_00030185	0.73444
TCONS_l2_00027334	1	TCONS_l2_00022568	0.734432
TCONS_l2_00026521	1	TCONS_l2_00023566	0.734432
TCONS_l2_00027351	1	TCONS_l2_00017094	0.734379
TCONS_l2_00027352	1	TCONS_l2_00017095	0.734379
TCONS_l2_00027412	1	TCONS_00027839	0.734066
TCONS_l2_00027168	1	TCONS_00028262	0.734066
TCONS_l2_00027170	1	TCONS_l2_00024558	0.734022
TCONS_l2_00027169	1	TCONS_l2_00024559	0.734022
TCONS_00013205	1	TCONS_l2_00024560	0.734022
TCONS_00013221	1	TCONS_l2_00024561	0.734022
TCONS_00013563	1	TCONS_l2_00024562	0.734022
TCONS_l2_00027194	1	TCONS_l2_00024563	0.734022
TCONS_l2_00027211	1	TCONS_l2_00024564	0.734022
TCONS_00013993	1	TCONS_l2_00020981	0.733856
TCONS_00013273	1	TCONS_l2_00016041	0.733827
TCONS_00013110	1	TCONS_l2_00016042	0.733827
TCONS_00013671	1	TCONS_l2_00016043	0.733827
TCONS_00013289	1	TCONS_l2_00015025	0.733827
TCONS_00013118	1	TCONS_l2_00015024	0.733827
TCONS_00013679	1	TCONS_l2_00015026	0.733827
TCONS_00013683	1	TCONS_l2_00015027	0.733827
TCONS_00012949	1	TCONS_l2_00015029	0.733827
TCONS_00013699	1	TCONS_l2_00015028	0.733827
TCONS_00013350	1	TCONS_00005989	0.733025
TCONS_00013728	1	TCONS_00005990	0.733025
TCONS_l2_00025724	1	TCONS_00014630	0.732909
TCONS_00014088	1	TCONS_00027223	0.732852
TCONS_00013382	1	TCONS_00027224	0.732852
TCONS_00013397	1	TCONS_l2_00018336	0.732345
TCONS_00013752	1	TCONS_00008932	0.732289
TCONS_00013398	1	TCONS_00008931	0.732289
TCONS_00012984	1	TCONS_00008319	0.732289
TCONS_00014097	1	TCONS_00007679	0.732289
TCONS_00013399	1	TCONS_00008320	0.732289
TCONS_00013407	1	TCONS_00010001	0.732112
TCONS_l2_00026501	1	TCONS_00014514	0.73204
TCONS_00013151	1	TCONS_00026391	0.732021
TCONS_00013155	1	TCONS_00003266	0.731884
TCONS_00012993	1	TCONS_00004229	0.731884
TCONS_00012877	1	TCONS_00004230	0.731884
TCONS_00013412	1	TCONS_00010530	0.731801
TCONS_00012994	1	TCONS_00023489	0.730683
TCONS_00012996	1	TCONS_l2_00027895	0.730496
TCONS_00013414	1	TCONS_l2_00027896	0.730496
TCONS_l2_00025816	1	TCONS_l2_00027897	0.730496
TCONS_00013158	1	TCONS_00004694	0.730466
TCONS_00013784	1	TCONS_00004693	0.730466
TCONS_00013434	1	TCONS_00004692	0.730466
TCONS_00013005	1	TCONS_00003567	0.730466
TCONS_00013167	1	TCONS_00003568	0.730466
TCONS_00013443	1	TCONS_00003569	0.730466
TCONS_00013010	1	TCONS_00003570	0.730466
TCONS_00013445	1	TCONS_00004696	0.730466
TCONS_00013802	1	TCONS_00004695	0.730466
TCONS_00013806	1	TCONS_00003571	0.730466
TCONS_00013016	1	TCONS_00029913	0.730402
TCONS_l2_00026573	1	TCONS_l2_00015981	0.730304
TCONS_00013453	1	TCONS_l2_00015982	0.730304
TCONS_l2_00026594	1	TCONS_l2_00014934	0.730304
TCONS_00013823	1	TCONS_00026934	0.730266
TCONS_l2_00025907	1	TCONS_00024123	0.729888
TCONS_l2_00027370	1	TCONS_00009633	0.729805
TCONS_l2_00026607	1	TCONS_l2_00013760	0.729429
TCONS_l2_00027371	1	TCONS_l2_00013759	0.729429
TCONS_00013465	1	TCONS_l2_00013761	0.729429
TCONS_00013179	1	TCONS_l2_00013764	0.729429
TCONS_l2_00025936	1	TCONS_l2_00013762	0.729429
TCONS_00013478	1	TCONS_l2_00013765	0.729429
TCONS_00013018	1	TCONS_l2_00013766	0.729429
TCONS_00013857	1	TCONS_l2_00015398	0.729429
TCONS_00013020	1	TCONS_l2_00013767	0.729429
TCONS_l2_00027413	1	TCONS_l2_00013768	0.729429
TCONS_00014334	1	TCONS_l2_00013769	0.729429
TCONS_l2_00027414	1	TCONS_l2_00013770	0.729429
TCONS_l2_00026680	1	TCONS_l2_00013771	0.729429
TCONS_00013515	1	TCONS_l2_00013772	0.729429
TCONS_00013875	1	TCONS_00029603	0.72893
TCONS_00013876	1	TCONS_00029430	0.72893
TCONS_00014349	1	TCONS_l2_00000659	0.728868
TCONS_00012885	1	TCONS_l2_00002227	0.728868
TCONS_00013033	1	TCONS_l2_00000660	0.728868
TCONS_00013525	1	TCONS_00018406	0.728784
TCONS_l2_00026091	1	TCONS_00018868	0.728784
TCONS_00013884	1	TCONS_00018869	0.728784
TCONS_l2_00026092	1	TCONS_00020259	0.72873
TCONS_l2_00026747	1	TCONS_l2_00002153	0.728342
TCONS_00013206	1	TCONS_l2_00000549	0.728342
TCONS_00013543	1	TCONS_l2_00000550	0.728342
TCONS_l2_00027181	1	TCONS_l2_00000551	0.728342
TCONS_l2_00026819	1	TCONS_l2_00000552	0.728342
TCONS_00013053	1	TCONS_00006399	0.727984
TCONS_00013910	1	TCONS_00005727	0.727984
TCONS_00013557	1	TCONS_l2_00008970	0.727704
TCONS_00013220	1	TCONS_l2_00022386	0.727614
TCONS_00013559	1	TCONS_l2_00022387	0.727614
TCONS_00013223	1	TCONS_00014793	0.727566
TCONS_00013564	1	TCONS_00014794	0.727566
TCONS_l2_00026160	1	TCONS_l2_00017538	0.727504
TCONS_00013568	1	TCONS_l2_00017315	0.727504
TCONS_00013229	1	TCONS_l2_00001476	0.727358
TCONS_00013929	1	TCONS_l2_00014091	0.726952
TCONS_00013930	1	TCONS_l2_00010376	0.726919
TCONS_00013570	1	TCONS_l2_00010377	0.726919
TCONS_00013067	1	TCONS_l2_00010378	0.726919
TCONS_00013068	1	TCONS_l2_00010379	0.726919
TCONS_00013573	1	TCONS_l2_00010380	0.726919
TCONS_00013071	1	TCONS_l2_00010381	0.726919
TCONS_00013574	1	TCONS_00003974	0.726714
TCONS_l2_00027212	1	TCONS_00023124	0.726238
TCONS_l2_00026181	1	TCONS_00022779	0.726238
TCONS_l2_00027213	1	TCONS_00022780	0.726238
TCONS_l2_00026182	1	TCONS_00022781	0.726238
TCONS_00013583	1	TCONS_00022782	0.726238
TCONS_00013582	1	TCONS_00022783	0.726238
TCONS_00014207	1	TCONS_00022784	0.726238
TCONS_00013077	1	TCONS_00022785	0.726238
TCONS_00013947	1	TCONS_00023125	0.726238
TCONS_00013252	1	TCONS_00022786	0.726238
TCONS_00013584	1	TCONS_00023126	0.726238
TCONS_00013948	1	TCONS_00018594	0.72619
TCONS_00014212	1	TCONS_00018595	0.72619
TCONS_00013590	1	TCONS_00016988	0.725982
TCONS_00013974	1	TCONS_00017182	0.725982
TCONS_00013605	1	TCONS_l2_00017201	0.725854
TCONS_00013979	1	TCONS_00063838_KCNQ1OT1	0.725573
TCONS_l2_00026236	1	TCONS_00018537	0.724967
TCONS_00013610	1	TCONS_00016441	0.724417
TCONS_00013981	1	TCONS_00015632	0.724417
TCONS_l2_00026248	1	TCONS_00016442	0.724417
TCONS_00013994	1	TCONS_00016847	0.724417
TCONS_00013995	1	TCONS_00016440	0.724417
TCONS_00014010	1	TCONS_00016443	0.724417
TCONS_00013648	1	TCONS_00016444	0.724417
TCONS_00013100	1	TCONS_00029167	0.724387
TCONS_00014032	1	TCONS_00029308	0.724387
TCONS_00014238	1	TCONS_00029168	0.724387
TCONS_00013652	1	TCONS_00028761	0.724387
TCONS_00013654	1	TCONS_00028788	0.724387
TCONS_00014243	1	TCONS_00029309	0.724387
TCONS_00014496	1	TCONS_l2_00000001	0.723857
TCONS_00015291	1	TCONS_l2_00000002	0.723857
TCONS_l2_00027747	1	TCONS_l2_00001923	0.723857
TCONS_00014859	1	TCONS_l2_00001922	0.723857
TCONS_00014948	1	TCONS_00024547	0.723491
TCONS_00014982	1	TCONS_l2_00019220	0.723485
TCONS_00015024	1	TCONS_00009756	0.72346
TCONS_00014741	1	TCONS_00024443	0.722846
TCONS_00014742	1	TCONS_00025355	0.722714
TCONS_00014755	1	TCONS_00025358	0.722714
TCONS_00015044	1	TCONS_00025356	0.722714
TCONS_00014836	1	TCONS_00025359	0.722714
TCONS_00015148	1	TCONS_00025361	0.722714
TCONS_00015166	1	TCONS_00025360	0.722714
TCONS_00015182	1	TCONS_00025896	0.722714
TCONS_00014570	1	TCONS_00025897	0.722714
TCONS_00014577	1	TCONS_00025362	0.722714
TCONS_00014579	1	TCONS_l2_00024567	0.722544
TCONS_00014912	1	TCONS_l2_00024568	0.722544
TCONS_00014914	1	TCONS_l2_00024569	0.722544
TCONS_00014918	1	TCONS_l2_00024570	0.722544
TCONS_00014593	1	TCONS_l2_00024571	0.722544
TCONS_00014929	1	TCONS_l2_00024572	0.722544
TCONS_00014933	1	TCONS_l2_00025309	0.722544
TCONS_00014937	1	TCONS_l2_00021618	0.722336
TCONS_00014940	1	TCONS_l2_00020586	0.722336
TCONS_00014943	1	TCONS_l2_00020584	0.722336
TCONS_00014650	1	TCONS_l2_00021619	0.722336
TCONS_00014659	1	TCONS_l2_00021620	0.722336
TCONS_00014957	1	TCONS_l2_00021622	0.722336
TCONS_00014958	1	TCONS_l2_00020587	0.722336
TCONS_00014475	1	TCONS_00020218	0.722018
TCONS_00014555	1	TCONS_00020890	0.722018
TCONS_00014663	1	TCONS_00021383	0.722018
TCONS_00014671	1	TCONS_00020891	0.722018
TCONS_00014675	1	TCONS_00021386	0.722018
TCONS_l2_00027730	1	TCONS_00021385	0.722018
TCONS_00014681	1	TCONS_00021384	0.722018
TCONS_00014986	1	TCONS_00021390	0.722018
TCONS_00014987	1	TCONS_00021387	0.722018
TCONS_00014997	1	TCONS_00021389	0.722018
TCONS_l2_00027738	1	TCONS_00021388	0.722018
TCONS_00014999	1	TCONS_00005314	0.721989
TCONS_00015000	1	TCONS_00001489	0.721959
TCONS_00015439	1	TCONS_l2_00006646	0.72193
TCONS_00014693	1	TCONS_l2_00006647	0.72193
TCONS_00014694	1	TCONS_l2_00006254	0.72193
TCONS_00015002	1	TCONS_l2_00006253	0.72193
TCONS_00014700	1	TCONS_00019720	0.721628
TCONS_00014701	1	TCONS_l2_00008535	0.721297
TCONS_00014706	1	TCONS_00021053	0.720857
TCONS_00014718	1	TCONS_l2_00025008	0.720575
TCONS_00014721	1	TCONS_l2_00025009	0.720575
TCONS_00014722	1	TCONS_l2_00025010	0.720575
TCONS_00015021	1	TCONS_00018984	0.720509
TCONS_00014518	1	TCONS_00018009	0.720509
TCONS_00014519	1	TCONS_l2_00005353	0.720238
TCONS_00015025	1	TCONS_l2_00004867	0.720238
TCONS_00015026	1	TCONS_l2_00004868	0.720238
TCONS_00015029	1	TCONS_l2_00004869	0.720238
TCONS_00014746	1	TCONS_l2_00019107	0.720226
TCONS_00014747	1	TCONS_00019147	0.720108
TCONS_00014752	1	TCONS_00008017	0.719918
TCONS_00015041	1	TCONS_00019151	0.719905
TCONS_00015040	1	TCONS_00000438	0.719888
TCONS_00015452	1	TCONS_00000439	0.719888
TCONS_00014766	1	TCONS_00024468	0.719858
TCONS_00015042	1	TCONS_00019572	0.719265
TCONS_00015043	1	TCONS_00019082	0.719265
TCONS_00014542	1	TCONS_00019573	0.719265
TCONS_00014782	1	TCONS_00017320	0.719212
TCONS_l2_00028266	1	TCONS_l2_00003011	0.718715
TCONS_l2_00028267	1	TCONS_l2_00003012	0.718715
TCONS_00014789	1	TCONS_00014163	0.718604
TCONS_00014790	1	TCONS_00022763	0.718254
TCONS_00015067	1	TCONS_00023118	0.718254
TCONS_00015083	1	TCONS_00023117	0.718254
TCONS_00015324	1	TCONS_00022764	0.718254
TCONS_00015108	1	TCONS_00023119	0.718254
TCONS_00014801	1	TCONS_00022765	0.718254
TCONS_00014802	1	TCONS_00022412	0.718254
TCONS_00015110	1	TCONS_00009935	0.717755
TCONS_00015112	1	TCONS_l2_00005603	0.717722
TCONS_00014811	1	TCONS_00019358	0.717666
TCONS_00014812	1	TCONS_00019359	0.717666
TCONS_00014813	1	TCONS_00019940	0.717666
TCONS_00015131	1	TCONS_00019360	0.717666
TCONS_00015132	1	TCONS_00027922	0.717489
TCONS_00015133	1	TCONS_l2_00013987	0.716658
TCONS_00014830	1	TCONS_l2_00015486	0.716658
TCONS_00015139	1	TCONS_l2_00015483	0.716658
TCONS_00015145	1	TCONS_l2_00015484	0.716658
TCONS_00015146	1	TCONS_l2_00015485	0.716658
TCONS_00015149	1	TCONS_l2_00013985	0.716658
TCONS_00015492	1	TCONS_l2_00013986	0.716658
TCONS_00015150	1	TCONS_00027426	0.716375
TCONS_00015151	1	TCONS_00023702	0.716072
TCONS_00015156	1	TCONS_00024142	0.716072
TCONS_00015157	1	TCONS_00002281	0.715376
TCONS_00014536	1	TCONS_00000461	0.715376
TCONS_00014538	1	TCONS_00025199	0.715187
TCONS_00014481	1	TCONS_00025504	0.715187
TCONS_00014860	1	TCONS_00025505	0.715187
TCONS_00014861	1	TCONS_00025130	0.715187
TCONS_00015368	1	TCONS_00025200	0.715187
TCONS_00015367	1	TCONS_00025506	0.715187
TCONS_00015370	1	TCONS_00025507	0.715187
TCONS_00015369	1	TCONS_l2_00011533	0.715095
TCONS_00014865	1	TCONS_l2_00001586	0.715064
TCONS_00014548	1	TCONS_l2_00011953	0.715012
TCONS_l2_00028516	1	TCONS_00021745	0.714881
TCONS_l2_00028517	1	TCONS_00012987	0.714832
TCONS_l2_00027992	1	TCONS_00002716	0.714466
TCONS_00014870	1	TCONS_00013632	0.713999
TCONS_00014876	1	TCONS_00013633	0.713999
TCONS_00014470	1	TCONS_l2_00014842	0.713974
TCONS_00014880	1	TCONS_l2_00014843	0.713974
TCONS_00014881	1	TCONS_l2_00015938	0.713974
TCONS_00015185	1	TCONS_l2_00015939	0.713974
TCONS_00016201	1	TCONS_l2_00015940	0.713974
TCONS_00015916	1	TCONS_l2_00014844	0.713974
TCONS_00016530	1	TCONS_l2_00014845	0.713974
TCONS_00015915	1	TCONS_l2_00014846	0.713974
TCONS_00015648	1	TCONS_l2_00014847	0.713974
TCONS_00016284	1	TCONS_l2_00014848	0.713974
TCONS_00016057	1	TCONS_l2_00014849	0.713974
TCONS_00016140	1	TCONS_l2_00008040	0.713582
TCONS_00015746	1	TCONS_l2_00008041	0.713582
TCONS_00015882	1	TCONS_00024916	0.712868
TCONS_00016245	1	TCONS_00024915	0.712868
TCONS_00016244	1	TCONS_00015680	0.712259
TCONS_00016246	1	TCONS_00004051	0.712163
TCONS_l2_00029897	1	TCONS_00003119	0.712163
TCONS_00016264	1	TCONS_l2_00006407	0.712111
TCONS_00015793	1	TCONS_l2_00024781	0.711905
TCONS_00015918	1	TCONS_l2_00028833	0.71185
TCONS_00015919	1	TCONS_l2_00029774	0.71185
TCONS_00015794	1	TCONS_l2_00028834	0.71185
TCONS_00016273	1	TCONS_l2_00028835	0.71185
TCONS_00015920	1	TCONS_l2_00028836	0.71185
TCONS_l2_00028644	1	TCONS_l2_00028837	0.71185
TCONS_00015935	1	TCONS_00029156	0.711322
TCONS_00016286	1	TCONS_00029157	0.711322
TCONS_00015939	1	TCONS_00028946	0.711322
TCONS_00016287	1	TCONS_00029158	0.711322
TCONS_00016289	1	TCONS_l2_00023026	0.711281
TCONS_00015943	1	TCONS_l2_00023027	0.711281
TCONS_00016551	1	TCONS_l2_00029132	0.711203
TCONS_00016312	1	TCONS_l2_00029131	0.711203
TCONS_00015805	1	TCONS_l2_00029883	0.711203
TCONS_00015974	1	TCONS_l2_00029133	0.711203
TCONS_00015975	1	TCONS_l2_00029134	0.711203
TCONS_00015818	1	TCONS_l2_00029135	0.711203
TCONS_00015821	1	TCONS_l2_00029136	0.711203
TCONS_00015683	1	TCONS_l2_00029137	0.711203
TCONS_00015684	1	TCONS_l2_00029138	0.711203
TCONS_00016002	1	TCONS_l2_00029140	0.711203
TCONS_00016356	1	TCONS_l2_00029139	0.711203
TCONS_00016012	1	TCONS_l2_00029884	0.711203
TCONS_00016357	1	TCONS_00006290	0.710905
TCONS_00016616	1	TCONS_00006291	0.710905
TCONS_00016014	1	TCONS_l2_00006563	0.710748
TCONS_00016358	1	TCONS_l2_00006564	0.710748
TCONS_00016359	1	TCONS_l2_00000939	0.710591
TCONS_00016368	1	TCONS_l2_00000940	0.710591
TCONS_00015839	1	TCONS_l2_00000941	0.710591
TCONS_00016378	1	TCONS_l2_00012265	0.710528
TCONS_00016029	1	TCONS_l2_00012269	0.710528
TCONS_00016039	1	TCONS_l2_00013280	0.710528
TCONS_00016040	1	TCONS_l2_00012263	0.710528
TCONS_00015840	1	TCONS_l2_00013281	0.710528
TCONS_00016054	1	TCONS_l2_00012264	0.710528
TCONS_00016396	1	TCONS_l2_00013282	0.710528
TCONS_00016056	1	TCONS_l2_00012266	0.710528
TCONS_00016063	1	TCONS_l2_00012267	0.710528
TCONS_00016401	1	TCONS_l2_00012268	0.710528
TCONS_00016064	1	TCONS_00023567	0.710476
TCONS_00016648	1	TCONS_00005117	0.71042
TCONS_00015849	1	TCONS_l2_00029089	0.710384
TCONS_00015718	1	TCONS_l2_00029088	0.710384
TCONS_00016657	1	TCONS_l2_00029090	0.710384
TCONS_00015722	1	TCONS_l2_00005949	0.710294
TCONS_00016106	1	TCONS_l2_00005950	0.710294
TCONS_00016450	1	TCONS_l2_00005951	0.710294
TCONS_00016124	1	TCONS_l2_00005952	0.710294
TCONS_00016459	1	TCONS_l2_00005953	0.710294
TCONS_00016126	1	TCONS_l2_00005954	0.710294
TCONS_00016129	1	TCONS_l2_00005955	0.710294
TCONS_00015874	1	TCONS_l2_00005956	0.710294
TCONS_00016470	1	TCONS_00002585	0.71011
TCONS_00015571	1	TCONS_00001815	0.71011
TCONS_00015876	1	TCONS_00002584	0.71011
TCONS_00016676	1	TCONS_l2_00021263	0.709904
TCONS_l2_00030072	1	TCONS_l2_00021264	0.709904
TCONS_l2_00029573	1	TCONS_l2_00021265	0.709904
TCONS_00016472	1	TCONS_00001037	0.709588
TCONS_00016143	1	TCONS_00002486	0.709384
TCONS_00016151	1	TCONS_00015664	0.708982
TCONS_l2_00030075	1	TCONS_l2_00029893	0.70881
TCONS_l2_00029586	1	TCONS_l2_00029171	0.70881
TCONS_00015883	1	TCONS_l2_00029172	0.70881
TCONS_00015884	1	TCONS_l2_00029174	0.70881
TCONS_00016496	1	TCONS_l2_00029176	0.70881
TCONS_l2_00029094	1	TCONS_l2_00029169	0.70881
TCONS_00016205	1	TCONS_l2_00029170	0.70881
TCONS_00016892	1	TCONS_l2_00029173	0.70881
TCONS_00016206	1	TCONS_l2_00029894	0.70881
TCONS_00016207	1	TCONS_l2_00029175	0.70881
TCONS_00015773	1	TCONS_l2_00029179	0.70881
TCONS_00016212	1	TCONS_l2_00029178	0.70881
TCONS_00015893	1	TCONS_l2_00029177	0.70881
TCONS_00015559	1	TCONS_l2_00029180	0.70881
TCONS_00016503	1	TCONS_00008419	0.708791
TCONS_00015776	1	TCONS_00001140	0.708722
TCONS_l2_00029880	1	TCONS_00012871	0.708559
TCONS_l2_00029116	1	TCONS_l2_00015537	0.708556
TCONS_00016732	1	TCONS_00014530	0.708507
TCONS_00017301	1	TCONS_00008143	0.708429
TCONS_00017416	1	TCONS_00008144	0.708429
TCONS_00017415	1	TCONS_00004782	0.708348
TCONS_00017120	1	TCONS_00004781	0.708348
TCONS_00016974	1	TCONS_l2_00026968	0.708282
TCONS_00016975	1	TCONS_l2_00026969	0.708282
TCONS_l2_00030689	1	TCONS_00020435	0.708178
TCONS_00017171	1	TCONS_00020436	0.708178
TCONS_00017060	1	TCONS_00020437	0.708178
TCONS_00017362	1	TCONS_00021139	0.708178
TCONS_00017103	1	TCONS_00025119	0.707783
TCONS_00017104	1	TCONS_00025371	0.707783
TCONS_00016961	1	TCONS_l2_00003049	0.707723
TCONS_00017030	1	TCONS_l2_00003976	0.707723
TCONS_00017037	1	TCONS_l2_00003977	0.707723
TCONS_00017289	1	TCONS_l2_00027739	0.70771
TCONS_00017139	1	TCONS_00004960	0.707666
TCONS_00017292	1	TCONS_l2_00021682	0.707575
TCONS_l2_00030150	1	TCONS_l2_00003421	0.707266
TCONS_00016969	1	TCONS_l2_00004119	0.707266
TCONS_00017146	1	TCONS_l2_00003422	0.707266
TCONS_00017410	1	TCONS_l2_00003423	0.707266
TCONS_00017149	1	TCONS_l2_00010917	0.707213
TCONS_00017154	1	TCONS_l2_00010918	0.707213
TCONS_00017155	1	TCONS_l2_00010919	0.707213
TCONS_00017156	1	TCONS_l2_00010920	0.707213
TCONS_00016979	1	TCONS_00029333	0.707116
TCONS_00017157	1	TCONS_00019696	0.707022
TCONS_00017159	1	TCONS_00006585	0.706705
TCONS_00017160	1	TCONS_00007224	0.706705
TCONS_00017163	1	TCONS_00007223	0.706705
TCONS_l2_00030690	1	TCONS_00006580	0.706705
TCONS_00017322	1	TCONS_00006581	0.706705
TCONS_00017192	1	TCONS_00006582	0.706705
TCONS_00017345	1	TCONS_00007222	0.706705
TCONS_00017351	1	TCONS_00006583	0.706705
TCONS_00017000	1	TCONS_00006584	0.706705
TCONS_00016999	1	TCONS_l2_00028460	0.70652
TCONS_l2_00030270	1	TCONS_l2_00027574	0.70652
TCONS_00017209	1	TCONS_l2_00027575	0.70652
TCONS_00017449	1	TCONS_00028745	0.706423
TCONS_00017226	1	TCONS_00028744	0.706423
TCONS_00017006	1	TCONS_00029212	0.706423
TCONS_00017007	1	TCONS_00028838	0.706423
TCONS_00017365	1	TCONS_00028839	0.706423
TCONS_00017234	1	TCONS_00028962	0.706248
TCONS_00017461	1	TCONS_00026862	0.70614
TCONS_00017462	1	TCONS_00024585	0.70612
TCONS_l2_00030743	1	TCONS_00024586	0.70612
TCONS_00017242	1	TCONS_00024587	0.70612
TCONS_00017097	1	TCONS_00024588	0.70612
TCONS_00017270	1	TCONS_l2_00019225	0.706048
TCONS_00017024	1	TCONS_l2_00019221	0.706048
TCONS_00017025	1	TCONS_l2_00019222	0.706048
TCONS_00017273	1	TCONS_l2_00019223	0.706048
TCONS_l2_00030937	1	TCONS_l2_00019224	0.706048
TCONS_00017629	1	TCONS_l2_00003945	0.705892
TCONS_l2_00031011	1	TCONS_l2_00003946	0.705892
TCONS_00017569	1	TCONS_l2_00002990	0.705892
TCONS_00017654	1	TCONS_l2_00002991	0.705892
TCONS_00017631	1	TCONS_l2_00002992	0.705892
TCONS_00017632	1	TCONS_l2_00002993	0.705892
TCONS_00017584	1	TCONS_00025781	0.705762
TCONS_00017645	1	TCONS_l2_00024926	0.705433
TCONS_l2_00030926	1	TCONS_l2_00025478	0.705433
TCONS_l2_00031022	1	TCONS_l2_00025480	0.705433
TCONS_l2_00031038	1	TCONS_l2_00024927	0.705433
TCONS_l2_00031037	1	TCONS_l2_00025479	0.705433
TCONS_00017588	1	TCONS_l2_00024928	0.705433
TCONS_00017577	1	TCONS_l2_00024929	0.705433
TCONS_l2_00030927	1	TCONS_l2_00024930	0.705433
TCONS_l2_00030928	1	TCONS_l2_00025481	0.705433
TCONS_00017637	1	TCONS_l2_00025482	0.705433
TCONS_00017638	1	TCONS_00027642	0.705428
TCONS_00017639	1	TCONS_00022572	0.705383
TCONS_l2_00031052	1	TCONS_00022573	0.705383
TCONS_00017592	1	TCONS_00022574	0.705383
TCONS_l2_00031002	1	TCONS_00022575	0.705383
TCONS_00017658	1	TCONS_00022576	0.705383
TCONS_00017722	1	TCONS_00022577	0.705383
TCONS_00017768	1	TCONS_00022578	0.705383
TCONS_00018686	1	TCONS_00009423	0.705286
TCONS_00017799	1	TCONS_00008208	0.705166
TCONS_00018147	1	TCONS_00028307	0.705143
TCONS_00017987	1	TCONS_00028606	0.705143
TCONS_00018764	1	TCONS_00028607	0.705143
TCONS_00018040	1	TCONS_00027840	0.705143
TCONS_00018358	1	TCONS_00028308	0.705143
TCONS_l2_00004049	1	TCONS_00027994	0.705143
TCONS_00017756	1	TCONS_00028309	0.705143
TCONS_00017757	1	TCONS_00028608	0.705143
TCONS_00018404	1	TCONS_00027995	0.705143
TCONS_00017767	1	TCONS_00028310	0.705143
TCONS_00018086	1	TCONS_00028609	0.705143
TCONS_00018873	1	TCONS_00008445	0.705078
TCONS_00018872	1	TCONS_l2_00016754	0.704762
TCONS_00017770	1	TCONS_l2_00016227	0.704762
TCONS_00018414	1	TCONS_l2_00016228	0.704762
TCONS_00018415	1	TCONS_l2_00016229	0.704762
TCONS_00018094	1	TCONS_l2_00016230	0.704762
TCONS_00018417	1	TCONS_00002980	0.70472
TCONS_00018418	1	TCONS_00004641	0.704591
TCONS_00018420	1	TCONS_l2_00008876	0.703677
TCONS_00018115	1	TCONS_l2_00008877	0.703677
TCONS_00018117	1	TCONS_l2_00008878	0.703677
TCONS_00017923	1	TCONS_l2_00008879	0.703677
TCONS_00017731	1	TCONS_l2_00009476	0.703677
TCONS_00017785	1	TCONS_00016132	0.703577
TCONS_00018124	1	TCONS_00020306	0.70352
TCONS_00017790	1	TCONS_l2_00014895	0.703429
TCONS_00017793	1	TCONS_l2_00015966	0.703429
TCONS_00017792	1	TCONS_l2_00014896	0.703429
TCONS_00017796	1	TCONS_l2_00014897	0.703429
TCONS_00018132	1	TCONS_l2_00015967	0.703429
TCONS_l2_00002904	1	TCONS_l2_00015968	0.703429
TCONS_l2_00002905	1	TCONS_l2_00014898	0.703429
TCONS_00017937	1	TCONS_l2_00015969	0.703429
TCONS_l2_00002906	1	TCONS_l2_00014899	0.703429
TCONS_00018133	1	TCONS_l2_00015970	0.703429
TCONS_00018684	1	TCONS_l2_00015971	0.703429
TCONS_00018683	1	TCONS_l2_00015972	0.703429
TCONS_00017938	1	TCONS_l2_00015973	0.703429
TCONS_00018449	1	TCONS_00023791	0.702899
TCONS_00018134	1	TCONS_00023792	0.702899
TCONS_00018142	1	TCONS_00023793	0.702899
TCONS_00018456	1	TCONS_l2_00008411	0.70247
TCONS_00018148	1	TCONS_l2_00008410	0.70247
TCONS_00018150	1	TCONS_l2_00009401	0.70247
TCONS_00018151	1	TCONS_l2_00008412	0.70247
TCONS_00018704	1	TCONS_l2_00008413	0.70247
TCONS_00018703	1	TCONS_l2_00008414	0.70247
TCONS_00017805	1	TCONS_l2_00008415	0.70247
TCONS_l2_00004133	1	TCONS_l2_00029479	0.702338
TCONS_l2_00003472	1	TCONS_l2_00029480	0.702338
TCONS_00017812	1	TCONS_l2_00029481	0.702338
TCONS_00018160	1	TCONS_l2_00030014	0.702338
TCONS_00018161	1	TCONS_l2_00012574	0.702286
TCONS_00018191	1	TCONS_l2_00012575	0.702286
TCONS_00018496	1	TCONS_l2_00012576	0.702286
TCONS_l2_00003966	1	TCONS_l2_00013329	0.702286
TCONS_l2_00003035	1	TCONS_00016232	0.701503
TCONS_l2_00003036	1	TCONS_00016726	0.701503
TCONS_00018499	1	TCONS_00016233	0.701503
TCONS_00018504	1	TCONS_00016234	0.701503
TCONS_00017980	1	TCONS_00025490	0.701469
TCONS_l2_00003581	1	TCONS_00001651	0.701206
TCONS_00018516	1	TCONS_00001652	0.701206
TCONS_00018521	1	TCONS_00007014	0.700903
TCONS_00018522	1	TCONS_00006284	0.700903
TCONS_00018207	1	TCONS_00007015	0.700903
TCONS_00018526	1	TCONS_00017068	0.700325
TCONS_00018527	1	TCONS_00017335	0.700325
TCONS_00018229	1	TCONS_00020238	0.700234
TCONS_00018950	1	TCONS_l2_00006579	0.700176
TCONS_00018949	1	TCONS_l2_00005523	0.700176
TCONS_00018533	1	TCONS_l2_00005524	0.700176
TCONS_00018247	1	TCONS_00025536	0.699901
TCONS_00018002	1	TCONS_00025537	0.699901
TCONS_00018003	1	TCONS_00025538	0.699901
TCONS_00018557	1	TCONS_00025539	0.699901
TCONS_00018558	1	TCONS_l2_00020332	0.699889
TCONS_00018010	1	TCONS_00025252	0.699886
TCONS_00017849	1	TCONS_00025151	0.699886
TCONS_00018257	1	TCONS_00025757	0.699886
TCONS_00017850	1	TCONS_00025114	0.699886
TCONS_00018560	1	TCONS_00025253	0.699886
TCONS_00018268	1	TCONS_00025759	0.699886
TCONS_00018273	1	TCONS_00026155	0.699886
TCONS_00017745	1	TCONS_00025152	0.699886
TCONS_00018281	1	TCONS_00025758	0.699886
TCONS_00018282	1	TCONS_l2_00002667	0.698928
TCONS_00018022	1	TCONS_l2_00001553	0.698928
TCONS_00018783	1	TCONS_l2_00002815	0.698333
TCONS_00017857	1	TCONS_l2_00002816	0.698333
TCONS_00018283	1	TCONS_l2_00002817	0.698333
TCONS_00018284	1	TCONS_l2_00002818	0.698333
TCONS_00018025	1	TCONS_l2_00001892	0.698333
TCONS_00018289	1	TCONS_l2_00001893	0.698333
TCONS_00017748	1	TCONS_l2_00001894	0.698333
TCONS_00017714	1	TCONS_l2_00001895	0.698333
TCONS_00018312	1	TCONS_l2_00002819	0.698333
TCONS_00018034	1	TCONS_l2_00002820	0.698333
TCONS_00018319	1	TCONS_l2_00001896	0.698333
TCONS_00018320	1	TCONS_l2_00002821	0.698333
TCONS_00018321	1	TCONS_l2_00002822	0.698333
TCONS_00017862	1	TCONS_l2_00002823	0.698333
TCONS_00018599	1	TCONS_l2_00002824	0.698333
TCONS_00018332	1	TCONS_00012216	0.698307
TCONS_00018335	1	TCONS_00011524	0.698307
TCONS_00018336	1	TCONS_00012217	0.698307
TCONS_00018343	1	TCONS_l2_00019087	0.698252
TCONS_00018617	1	TCONS_00013373	0.698203
TCONS_00018618	1	TCONS_00012870	0.698203
TCONS_00018360	1	TCONS_00013375	0.698203
TCONS_00018619	1	TCONS_00013374	0.698203
TCONS_l2_00004050	1	TCONS_00013376	0.698203
TCONS_00018640	1	TCONS_00013377	0.698203
TCONS_00018385	1	TCONS_00012969	0.698203
TCONS_00018646	1	TCONS_00019162	0.698081
TCONS_00018647	1	TCONS_00010402	0.697934
TCONS_00018397	1	TCONS_00010984	0.697934
TCONS_00019241	1	TCONS_00010403	0.697934
TCONS_l2_00005000	1	TCONS_00009724	0.697934
TCONS_00019382	1	TCONS_00009723	0.697934
TCONS_00019717	1	TCONS_00010404	0.697934
TCONS_00019163	1	TCONS_00010985	0.697934
TCONS_l2_00004897	1	TCONS_00010987	0.697934
TCONS_00019231	1	TCONS_00010986	0.697934
TCONS_00019574	1	TCONS_00010405	0.697934
TCONS_00019577	1	TCONS_00010989	0.697934
TCONS_00019239	1	TCONS_00009292	0.697934
TCONS_00019242	1	TCONS_00010990	0.697934
TCONS_00019243	1	TCONS_00010991	0.697934
TCONS_00019584	1	TCONS_00010992	0.697934
TCONS_00019246	1	TCONS_00015771	0.697458
TCONS_l2_00004425	1	TCONS_00016944	0.697439
TCONS_00019083	1	TCONS_00023283	0.697339
TCONS_00019251	1	TCONS_l2_00023439	0.696815
TCONS_00019252	1	TCONS_l2_00023440	0.696815
TCONS_00019256	1	TCONS_l2_00023441	0.696815
TCONS_00019258	1	TCONS_l2_00022369	0.696815
TCONS_00019592	1	TCONS_l2_00022370	0.696815
TCONS_00019593	1	TCONS_l2_00022371	0.696815
TCONS_00020054	1	TCONS_l2_00022372	0.696815
TCONS_00020053	1	TCONS_00028840	0.696729
TCONS_00019121	1	TCONS_00028769	0.696729
TCONS_00019597	1	TCONS_00007807	0.696695
TCONS_00019603	1	TCONS_00005258	0.696592
TCONS_00019611	1	TCONS_00005259	0.696592
TCONS_00019273	1	TCONS_l2_00026374	0.696325
TCONS_00019615	1	TCONS_l2_00026375	0.696325
TCONS_00019616	1	TCONS_00023980	0.69599
TCONS_00019275	1	TCONS_00026678	0.695989
TCONS_00019277	1	TCONS_l2_00007758	0.695687
TCONS_00019278	1	TCONS_l2_00007759	0.695687
TCONS_00019620	1	TCONS_l2_00008314	0.695687
TCONS_00019621	1	TCONS_l2_00007760	0.695687
TCONS_00019282	1	TCONS_l2_00007761	0.695687
TCONS_00019628	1	TCONS_l2_00007762	0.695687
TCONS_00019285	1	TCONS_l2_00007763	0.695687
TCONS_00019091	1	TCONS_00001315	0.695578
TCONS_00019299	1	TCONS_00019767	0.695522
TCONS_l2_00004999	1	TCONS_00019084	0.695522
TCONS_00019636	1	TCONS_00019768	0.695522
TCONS_l2_00005372	1	TCONS_00019127	0.695522
TCONS_00019639	1	TCONS_00019126	0.695522
TCONS_00019306	1	TCONS_00028766	0.695381
TCONS_00019311	1	TCONS_00029205	0.695381
TCONS_00019645	1	TCONS_00028827	0.695381
TCONS_00019646	1	TCONS_00029206	0.695381
TCONS_00019647	1	TCONS_00028828	0.695381
TCONS_00019652	1	TCONS_00028829	0.695381
TCONS_00019172	1	TCONS_00028984	0.695381
TCONS_00019658	1	TCONS_00025620	0.695238
TCONS_00019680	1	TCONS_00025622	0.695238
TCONS_00019361	1	TCONS_00025623	0.695238
TCONS_00019367	1	TCONS_00025624	0.695238
TCONS_00019370	1	TCONS_00025625	0.695238
TCONS_00019369	1	TCONS_00025626	0.695238
TCONS_00019371	1	TCONS_00005438	0.695131
TCONS_00019942	1	TCONS_00005440	0.695131
TCONS_00019702	1	TCONS_00006312	0.695131
TCONS_00019705	1	TCONS_00006311	0.695131
TCONS_00019124	1	TCONS_00006313	0.695131
TCONS_00019708	1	TCONS_00006314	0.695131
TCONS_00019400	1	TCONS_00006315	0.695131
TCONS_00019404	1	TCONS_l2_00029735	0.694433
TCONS_00019406	1	TCONS_l2_00026622	0.694116
TCONS_00019407	1	TCONS_l2_00027383	0.694116
TCONS_00019433	1	TCONS_l2_00026623	0.694116
TCONS_00019967	1	TCONS_l2_00014291	0.694081
TCONS_00019441	1	TCONS_l2_00015621	0.694081
TCONS_00019731	1	TCONS_l2_00014292	0.694081
TCONS_00019448	1	TCONS_l2_00014293	0.694081
TCONS_00019449	1	TCONS_l2_00005005	0.694048
TCONS_00020122	1	TCONS_l2_00005004	0.694048
TCONS_00019738	1	TCONS_l2_00005371	0.694048
TCONS_00019986	1	TCONS_l2_00005007	0.694048
TCONS_00019452	1	TCONS_l2_00005006	0.694048
TCONS_00019741	1	TCONS_l2_00005008	0.694048
TCONS_00019457	1	TCONS_l2_00005009	0.694048
TCONS_00019749	1	TCONS_l2_00005010	0.694048
TCONS_00019753	1	TCONS_l2_00005011	0.694048
TCONS_00019760	1	TCONS_l2_00028091	0.694029
TCONS_00019477	1	TCONS_l2_00012890	0.693663
TCONS_00019765	1	TCONS_00027301	0.693476
TCONS_00019769	1	TCONS_00000445	0.693049
TCONS_00019998	1	TCONS_00000446	0.693049
TCONS_00019481	1	TCONS_00002277	0.693049
TCONS_00019499	1	TCONS_00000073	0.693049
TCONS_00019502	1	TCONS_00028993	0.69282
TCONS_00019509	1	TCONS_00000205	0.692801
TCONS_00019510	1	TCONS_l2_00011614	0.692332
TCONS_00019512	1	TCONS_l2_00011082	0.692332
TCONS_00019531	1	TCONS_00006332	0.691661
TCONS_00020154	1	TCONS_00007053	0.691661
TCONS_00019540	1	TCONS_00007052	0.691661
TCONS_00019806	1	TCONS_00006333	0.691661
TCONS_00019807	1	TCONS_00006334	0.691661
TCONS_00019542	1	TCONS_00006335	0.691661
TCONS_00019160	1	TCONS_00006336	0.691661
TCONS_00019544	1	TCONS_00006337	0.691661
TCONS_00020447	1	TCONS_00007054	0.691661
TCONS_00020866	1	TCONS_00010594	0.691574
TCONS_00020511	1	TCONS_00010597	0.691574
TCONS_00020516	1	TCONS_00010596	0.691574
TCONS_00020906	1	TCONS_00010595	0.691574
TCONS_00020576	1	TCONS_00009830	0.691574
TCONS_00020667	1	TCONS_00010598	0.691574
TCONS_00020275	1	TCONS_00010599	0.691574
TCONS_00020677	1	TCONS_00024768	0.691381
TCONS_00020679	1	TCONS_00024240	0.691381
TCONS_00020280	1	TCONS_00024769	0.691381
TCONS_00020285	1	TCONS_00024770	0.691381
TCONS_00020286	1	TCONS_00024241	0.691381
TCONS_00020330	1	TCONS_00024771	0.691381
TCONS_00020339	1	TCONS_00024772	0.691381
TCONS_00020342	1	TCONS_00024307	0.691381
TCONS_00020348	1	TCONS_l2_00024755	0.69134
TCONS_00020725	1	TCONS_l2_00028740	0.691172
TCONS_00020728	1	TCONS_00017795	0.691045
TCONS_00020729	1	TCONS_00010167	0.690976
TCONS_00020358	1	TCONS_00010168	0.690976
TCONS_00020359	1	TCONS_l2_00029974	0.690909
TCONS_00020751	1	TCONS_l2_00029975	0.690909
TCONS_00020373	1	TCONS_l2_00029367	0.690909
TCONS_00020757	1	TCONS_l2_00029368	0.690909
TCONS_l2_00005589	1	TCONS_l2_00008956	0.690895
TCONS_00020208	1	TCONS_l2_00008957	0.690895
TCONS_00020378	1	TCONS_l2_00010812	0.690593
TCONS_00020759	1	TCONS_l2_00010813	0.690593
TCONS_00021098	1	TCONS_l2_00010814	0.690593
TCONS_00020186	1	TCONS_l2_00014248	0.689968
TCONS_00021099	1	TCONS_l2_00014249	0.689968
TCONS_00021100	1	TCONS_l2_00014250	0.689968
TCONS_00021101	1	TCONS_l2_00014251	0.689968
TCONS_00020384	1	TCONS_l2_00014252	0.689968
TCONS_00020765	1	TCONS_l2_00009630	0.689921
TCONS_00021112	1	TCONS_l2_00009631	0.689921
TCONS_00020397	1	TCONS_00010232	0.689891
TCONS_00020424	1	TCONS_00010873	0.689891
TCONS_00020432	1	TCONS_00010233	0.689891
TCONS_00020434	1	TCONS_00010234	0.689891
TCONS_00020438	1	TCONS_00010235	0.689891
TCONS_l2_00006273	1	TCONS_00010874	0.689891
TCONS_00020814	1	TCONS_00010236	0.689891
TCONS_00020450	1	TCONS_00010237	0.689891
TCONS_00020451	1	TCONS_00010875	0.689891
TCONS_l2_00006293	1	TCONS_00010876	0.689891
TCONS_00020454	1	TCONS_00010238	0.689891
TCONS_00020211	1	TCONS_00010878	0.689891
TCONS_00020823	1	TCONS_00010877	0.689891
TCONS_00020825	1	TCONS_00010879	0.689891
TCONS_00020826	1	TCONS_00010239	0.689891
TCONS_00021156	1	TCONS_00010240	0.689891
TCONS_00020465	1	TCONS_00001351	0.68967
TCONS_00020467	1	TCONS_00000072	0.68967
TCONS_00020471	1	TCONS_00002270	0.68967
TCONS_00020846	1	TCONS_00000430	0.68967
TCONS_00020472	1	TCONS_00000431	0.68967
TCONS_00020847	1	TCONS_00001352	0.68967
TCONS_00020475	1	TCONS_00001353	0.68967
TCONS_00020480	1	TCONS_00001354	0.68967
TCONS_00020481	1	TCONS_00001355	0.68967
TCONS_00020490	1	TCONS_00000012	0.68967
TCONS_l2_00005788	1	TCONS_00000432	0.68967
TCONS_l2_00005793	1	TCONS_00027836	0.689546
TCONS_00020858	1	TCONS_00028214	0.689546
TCONS_00020859	1	TCONS_00028215	0.689546
TCONS_l2_00006345	1	TCONS_00027949	0.689546
TCONS_00020860	1	TCONS_00028565	0.689546
TCONS_00020861	1	TCONS_00002217	0.689524
TCONS_00020510	1	TCONS_00000371	0.689524
TCONS_00020867	1	TCONS_l2_00011784	0.68951
TCONS_00020888	1	TCONS_00001384	0.689499
TCONS_00020893	1	TCONS_00000467	0.689499
TCONS_00020235	1	TCONS_00001660	0.689461
TCONS_00020542	1	TCONS_l2_00025990	0.688905
TCONS_00020549	1	TCONS_l2_00025991	0.688905
TCONS_00020551	1	TCONS_l2_00025992	0.688905
TCONS_00020904	1	TCONS_l2_00025993	0.688905
TCONS_00020905	1	TCONS_l2_00025994	0.688905
TCONS_00020558	1	TCONS_l2_00021318	0.688822
TCONS_00020559	1	TCONS_l2_00021319	0.688822
TCONS_00020921	1	TCONS_l2_00021320	0.688822
TCONS_00020922	1	TCONS_l2_00021321	0.688822
TCONS_00020565	1	TCONS_l2_00022009	0.688822
TCONS_00020575	1	TCONS_l2_00021322	0.688822
TCONS_00020935	1	TCONS_l2_00022010	0.688822
TCONS_00020577	1	TCONS_l2_00021323	0.688822
TCONS_00020939	1	TCONS_l2_00021324	0.688822
TCONS_00020580	1	TCONS_l2_00021325	0.688822
TCONS_00020585	1	TCONS_l2_00021326	0.688822
TCONS_00020595	1	TCONS_l2_00008795	0.688813
TCONS_00021224	1	TCONS_l2_00009463	0.688495
TCONS_00020963	1	TCONS_l2_00008794	0.688495
TCONS_00020964	1	TCONS_l2_00009464	0.688495
TCONS_00020614	1	TCONS_00012383	0.687519
TCONS_00020615	1	TCONS_l2_00014674	0.687431
TCONS_00020967	1	TCONS_00017204	0.68727
TCONS_00020626	1	TCONS_00001570	0.687238
TCONS_00020971	1	TCONS_00002404	0.687238
TCONS_00020972	1	TCONS_00001571	0.687238
TCONS_00020982	1	TCONS_00000019	0.687238
TCONS_00020984	1	TCONS_00001572	0.687238
TCONS_00020988	1	TCONS_00001573	0.687238
TCONS_00020990	1	TCONS_00001574	0.687238
TCONS_00020991	1	TCONS_l2_00019378	0.687238
TCONS_00020647	1	TCONS_l2_00019379	0.687238
TCONS_00021256	1	TCONS_l2_00019380	0.687238
TCONS_00020179	1	TCONS_00017353	0.687182
TCONS_00021003	1	TCONS_l2_00026263	0.686923
TCONS_00021007	1	TCONS_l2_00020704	0.686905
TCONS_00020661	1	TCONS_l2_00020705	0.686905
TCONS_00021710	1	TCONS_l2_00020706	0.686905
TCONS_00021788	1	TCONS_l2_00023835	0.6868
TCONS_00021796	1	TCONS_00017083	0.686733
TCONS_l2_00007568	1	TCONS_00016951	0.686733
TCONS_00021823	1	TCONS_00001146	0.686625
TCONS_00022050	1	TCONS_00002162	0.686625
TCONS_00022293	1	TCONS_00001367	0.686529
TCONS_00021853	1	TCONS_00023279	0.685687
TCONS_00021500	1	TCONS_l2_00009427	0.68548
TCONS_00021855	1	TCONS_l2_00019773	0.685478
TCONS_00021863	1	TCONS_l2_00018485	0.685478
TCONS_l2_00006958	1	TCONS_l2_00018486	0.685478
TCONS_00021887	1	TCONS_l2_00019774	0.685478
TCONS_00021699	1	TCONS_l2_00019775	0.685478
TCONS_l2_00006694	1	TCONS_l2_00018484	0.685478
TCONS_00021526	1	TCONS_l2_00018487	0.685478
TCONS_00021527	1	TCONS_l2_00018488	0.685478
TCONS_l2_00007060	1	TCONS_l2_00021521	0.685422
TCONS_00021711	1	TCONS_l2_00020399	0.685422
TCONS_00021712	1	TCONS_l2_00006877	0.685374
TCONS_00021528	1	TCONS_00026019	0.685291
TCONS_00021715	1	TCONS_00015010	0.685143
TCONS_00021716	1	TCONS_00015009	0.685143
TCONS_00021727	1	TCONS_00015011	0.685143
TCONS_00022143	1	TCONS_00015012	0.685143
TCONS_l2_00007372	1	TCONS_00015013	0.685143
TCONS_00021735	1	TCONS_00014515	0.685143
TCONS_00021948	1	TCONS_00015014	0.685143
TCONS_00021737	1	TCONS_l2_00009371	0.68482
TCONS_00021740	1	TCONS_l2_00009372	0.68482
TCONS_00021616	1	TCONS_l2_00009373	0.68482
TCONS_00021747	1	TCONS_l2_00009374	0.68482
TCONS_00021749	1	TCONS_l2_00009375	0.68482
TCONS_00021967	1	TCONS_00001679	0.684605
TCONS_00021754	1	TCONS_l2_00015403	0.683954
TCONS_00021483	1	TCONS_l2_00013805	0.683954
TCONS_00022157	1	TCONS_l2_00003853	0.683571
TCONS_00021761	1	TCONS_00004240	0.683296
TCONS_00021540	1	TCONS_l2_00011954	0.683177
TCONS_00021765	1	TCONS_00013422	0.683032
TCONS_00021769	1	TCONS_00014909	0.682927
TCONS_00021981	1	TCONS_l2_00029645	0.68287
TCONS_00021642	1	TCONS_l2_00029647	0.68287
TCONS_00021545	1	TCONS_00021280	0.681674
TCONS_00021781	1	TCONS_00021281	0.681674
TCONS_00022273	1	TCONS_00006467	0.681178
TCONS_00021994	1	TCONS_00003609	0.680624
TCONS_00021999	1	TCONS_00023891	0.680393
TCONS_l2_00007538	1	TCONS_l2_00018713	0.680337
TCONS_l2_00007175	1	TCONS_l2_00018714	0.680337
TCONS_l2_00007539	1	TCONS_00002890	0.680306
TCONS_l2_00007546	1	TCONS_00003671	0.680306
TCONS_00022023	1	TCONS_00002891	0.680306
TCONS_00021795	1	TCONS_l2_00008532	0.679939
TCONS_00021797	1	TCONS_l2_00008533	0.679939
TCONS_00022031	1	TCONS_l2_00008534	0.679939
TCONS_00021807	1	TCONS_00008077	0.67987
TCONS_00021559	1	TCONS_00008078	0.67987
TCONS_00021808	1	TCONS_l2_00029157	0.679194
TCONS_00021560	1	TCONS_l2_00012420	0.678924
TCONS_00022037	1	TCONS_l2_00013309	0.678924
TCONS_00021809	1	TCONS_l2_00012415	0.678924
TCONS_00021665	1	TCONS_l2_00012416	0.678924
TCONS_00022290	1	TCONS_l2_00012417	0.678924
TCONS_00022040	1	TCONS_l2_00012418	0.678924
TCONS_00022041	1	TCONS_l2_00012419	0.678924
TCONS_00022042	1	TCONS_l2_00012421	0.678924
TCONS_l2_00007569	1	TCONS_l2_00012423	0.678924
TCONS_00022046	1	TCONS_l2_00001219	0.678714
TCONS_00021813	1	TCONS_l2_00001220	0.678714
TCONS_00021814	1	TCONS_l2_00002495	0.678714
TCONS_00021818	1	TCONS_l2_00002494	0.678714
TCONS_00021821	1	TCONS_l2_00001221	0.678714
TCONS_00021825	1	TCONS_l2_00001222	0.678714
TCONS_00021835	1	TCONS_l2_00000030	0.678473
TCONS_00021854	1	TCONS_l2_00001952	0.678473
TCONS_00021860	1	TCONS_l2_00000031	0.678473
TCONS_00021862	1	TCONS_l2_00001953	0.678473
TCONS_00021578	1	TCONS_l2_00001954	0.678473
TCONS_00022069	1	TCONS_l2_00001955	0.678473
TCONS_00021864	1	TCONS_l2_00015860	0.678289
TCONS_00022070	1	TCONS_l2_00014688	0.678289
TCONS_00021579	1	TCONS_l2_00014689	0.678289
TCONS_l2_00007579	1	TCONS_l2_00005211	0.677932
TCONS_l2_00007277	1	TCONS_00024310	0.677741
TCONS_00022078	1	TCONS_l2_00028750	0.677373
TCONS_00022208	1	TCONS_00025860	0.676905
TCONS_00021868	1	TCONS_l2_00008289	0.676516
TCONS_00021477	1	TCONS_l2_00008290	0.676516
TCONS_l2_00007590	1	TCONS_l2_00008291	0.676516
TCONS_l2_00007287	1	TCONS_l2_00008293	0.676516
TCONS_l2_00007286	1	TCONS_l2_00008292	0.676516
[truncated: 11,968 more rows]
