# Supplementary material for: A Computational Framework to Infer Human Disease-Associated Long Noncoding RNAs
Source: PLoS One. 2014 Jan 2;9(1):e84408. doi: 10.1371/journal.pone.0084408 (PMC3879311; doi:10.1371/journal.pone.0084408)
Supplement: Table S3 — 245 lincRNAs which have two specifically expressed tissues and 1 lincRNA which has three specifically expressed tissues. (XLS) [file pone.0084408.s003.xls]

## Sheet: Sheet1
LncRNA	Number of specifically expressed tissues
8142	2
8143	2
8144	2
8145	2
8146	2
8147	2
8148	2
8149	2
8150	2
8151	2
8152	2
8153	2
8154	2
8155	2
8156	2
8157	2
8158	2
8159	2
8160	2
8161	2
8162	2
8163	2
8164	2
8167	2
8169	2
8170	2
8171	2
8172	2
8173	2
8174	2
8175	2
8176	2
8177	2
8178	2
8179	2
8180	2
8183	2
8184	2
8185	2
8186	2
8187	2
8188	2
8189	2
8190	2
8191	2
8192	2
8193	2
8194	2
8195	2
8196	2
8197	2
8198	2
8200	2
8201	2
8202	2
8203	2
8204	2
8205	2
8206	2
8207	2
8208	2
8209	2
8210	2
8211	2
8212	2
8213	2
8214	2
8215	2
8216	2
8260	2
8261	2
8262	2
8263	2
8264	2
8265	2
8266	2
8327	2
8399	2
8400	2
8568	2
8569	2
8570	2
8571	2
8572	2
8573	2
8574	2
8575	2
8624	2
8625	2
8626	2
8627	2
8628	2
8629	2
8630	2
8631	2
8632	2
8637	2
8649	2
8650	2
8678	2
8679	2
8680	2
8681	2
8682	2
8683	2
8684	2
8685	2
8686	2
8687	2
8739	2
9061	2
9197	2
9198	2
9199	2
9200	2
9201	2
9202	2
9203	2
9204	2
9205	2
9206	2
9207	2
9208	2
9209	2
9210	2
9487	2
9488	2
9489	2
9490	2
9491	2
9492	2
9493	2
9574	2
9575	2
9732	2
9733	2
9734	2
9735	2
9736	2
9737	2
10023	2
10071	2
10183	2
10184	2
10185	2
10186	2
10187	2
10188	2
10239	2
10240	2
10241	2
10242	2
10261	2
10262	2
10263	2
10264	2
10265	2
10266	2
10544	2
10545	2
10546	2
10769	2
10799	2
10800	2
10801	2
10802	2
10803	2
10804	2
10805	2
10806	2
10807	2
10965	2
10984	2
10985	2
10986	2
11049	2
11050	2
11051	2
11052	2
11053	2
11054	2
11055	2
11056	2
11057	2
11058	2
11059	2
11060	2
11061	2
11150	2
11151	2
11152	2
11153	2
11154	2
11155	2
11396	2
11532	2
11990	2
11991	2
11992	2
11993	2
11994	2
12233	2
12270	2
12354	2
12355	2
12356	2
12536	2
12537	2
12538	2
12734	2
12735	2
12736	2
12737	2
12738	2
12739	2
12740	2
12741	2
12742	2
12743	2
12744	2
12745	2
12746	2
12747	2
12748	2
12749	2
12750	2
12751	2
12752	2
12753	2
12754	2
12755	2
12838	2
12870	2
12871	2
13252	2
13262	2
13263	2
13264	2
13265	2
13297	2
13298	2
13299	2
13300	2
13301	2
13556	2
13825	3
