# Supplementary material for: A Computational Framework to Infer Human Disease-Associated Long Noncoding RNAs
Source: PLoS One. 2014 Jan 2;9(1):e84408. doi: 10.1371/journal.pone.0084408 (PMC3879311; doi:10.1371/journal.pone.0084408)
Supplement: Table S6 — 2272 predicted potential lincRNA-associated diseases for 6185 non-tissue-specific lincRNAs. (XLS) [file pone.0084408.s006.xls]

## Sheet: Sheet1
lincRNA	disease	matched gene number	disease-related gene number	co-expressed gene number	p-value	corrected p-value(Bonferroni)	FDR
TCONS_l2_00025959	Lymphoma, T-Cell, Cutaneous	15	48	52	1.96248e-27	1.01067e-23	1.0945e-22
TCONS_l2_00025958	Lymphoma, T-Cell, Cutaneous	15	48	52	1.96248e-27	1.01067e-23	1.11215e-22
TCONS_l2_00025957	Lymphoma, T-Cell, Cutaneous	15	48	52	1.96248e-27	1.01067e-23	1.13038e-22
TCONS_l2_00025956	Lymphoma, T-Cell, Cutaneous	15	48	52	1.96248e-27	1.01067e-23	1.14922e-22
TCONS_l2_00025955	Lymphoma, T-Cell, Cutaneous	15	48	52	1.96248e-27	1.01067e-23	1.1687e-22
TCONS_00000152	Lymphoma, T-Cell, Cutaneous	15	48	67	1.47349e-25	7.58848e-22	7.6052e-22
TCONS_00023266	Lymphoma, T-Cell, Cutaneous	14	48	40	5.19778e-27	2.67686e-23	7.60953e-22
TCONS_00001938	Lymphoma, T-Cell, Cutaneous	15	48	67	1.47349e-25	7.58848e-22	7.61639e-22
TCONS_l2_00012524	Lymphoma, T-Cell, Cutaneous	14	48	48	1.06429e-25	5.48111e-22	1.19951e-21
TCONS_l2_00012521	Lymphoma, T-Cell, Cutaneous	14	48	48	1.06429e-25	5.48111e-22	1.20337e-21
TCONS_l2_00012517	Lymphoma, T-Cell, Cutaneous	14	48	48	1.06429e-25	5.48111e-22	1.20726e-21
TCONS_l2_00012515	Lymphoma, T-Cell, Cutaneous	14	48	48	1.06429e-25	5.48111e-22	1.21117e-21
TCONS_l2_00012523	Lymphoma, T-Cell, Cutaneous	14	48	48	1.06429e-25	5.48111e-22	1.2151e-21
TCONS_l2_00012522	Lymphoma, T-Cell, Cutaneous	14	48	48	1.06429e-25	5.48111e-22	1.21907e-21
TCONS_l2_00013323	Lymphoma, T-Cell, Cutaneous	14	48	48	1.06429e-25	5.48111e-22	1.22305e-21
TCONS_l2_00012518	Lymphoma, T-Cell, Cutaneous	14	48	48	1.06429e-25	5.48111e-22	1.22707e-21
TCONS_l2_00012519	Lymphoma, T-Cell, Cutaneous	14	48	48	1.06429e-25	5.48111e-22	1.23111e-21
TCONS_l2_00012520	Lymphoma, T-Cell, Cutaneous	14	48	48	1.06429e-25	5.48111e-22	1.23517e-21
TCONS_l2_00012516	Lymphoma, T-Cell, Cutaneous	14	48	48	1.06429e-25	5.48111e-22	1.23927e-21
TCONS_00012438	Lymphoma, T-Cell, Cutaneous	14	48	51	2.83659e-25	1.46084e-21	2.12507e-21
TCONS_00012437	Lymphoma, T-Cell, Cutaneous	14	48	51	2.83659e-25	1.46084e-21	2.12961e-21
TCONS_00011743	Lymphoma, T-Cell, Cutaneous	14	48	51	2.83659e-25	1.46084e-21	2.13418e-21
TCONS_00011742	Lymphoma, T-Cell, Cutaneous	14	48	51	2.83659e-25	1.46084e-21	2.13875e-21
TCONS_l2_00011031	Lymphoma, T-Cell, Cutaneous	14	48	55	9.48202e-25	4.88324e-21	1.17309e-20
TCONS_l2_00011030	Lymphoma, T-Cell, Cutaneous	14	48	55	9.48202e-25	4.88324e-21	1.17724e-20
TCONS_l2_00011029	Lymphoma, T-Cell, Cutaneous	14	48	55	9.48202e-25	4.88324e-21	1.18141e-20
TCONS_l2_00011028	Lymphoma, T-Cell, Cutaneous	14	48	55	9.48202e-25	4.88324e-21	1.18562e-20
TCONS_l2_00011027	Lymphoma, T-Cell, Cutaneous	14	48	55	9.48202e-25	4.88324e-21	1.18985e-20
TCONS_l2_00011026	Lymphoma, T-Cell, Cutaneous	14	48	55	9.48202e-25	4.88324e-21	1.19412e-20
TCONS_00022504	Lymphoma, T-Cell, Cutaneous	14	48	45	3.70284e-26	1.90696e-22	1.21026e-20
TCONS_00010587	Lymphoma, T-Cell, Cutaneous	14	48	70	4.09292e-23	2.10786e-19	2.38984e-19
TCONS_00011108	Lymphoma, T-Cell, Cutaneous	14	48	70	4.09292e-23	2.10786e-19	2.39182e-19
TCONS_00010586	Lymphoma, T-Cell, Cutaneous	14	48	70	4.09292e-23	2.10786e-19	2.39381e-19
TCONS_00010585	Lymphoma, T-Cell, Cutaneous	14	48	70	4.09292e-23	2.10786e-19	2.39581e-19
TCONS_00011107	Lymphoma, T-Cell, Cutaneous	14	48	70	4.09292e-23	2.10786e-19	2.39781e-19
TCONS_00011105	Lymphoma, T-Cell, Cutaneous	14	48	70	4.09292e-23	2.10786e-19	2.39981e-19
TCONS_00011106	Lymphoma, T-Cell, Cutaneous	14	48	70	4.09292e-23	2.10786e-19	2.40181e-19
TCONS_00010584	Lymphoma, T-Cell, Cutaneous	14	48	70	4.09292e-23	2.10786e-19	2.40382e-19
TCONS_00010583	Lymphoma, T-Cell, Cutaneous	14	48	70	4.09292e-23	2.10786e-19	2.40583e-19
TCONS_00011104	Lymphoma, T-Cell, Cutaneous	14	48	70	4.09292e-23	2.10786e-19	2.40784e-19
TCONS_00010582	Lymphoma, T-Cell, Cutaneous	14	48	70	4.09292e-23	2.10786e-19	2.40986e-19
TCONS_00010581	Lymphoma, T-Cell, Cutaneous	14	48	70	4.09292e-23	2.10786e-19	2.41188e-19
TCONS_l2_00030483	Lymphoma, T-Cell, Cutaneous	14	48	68	2.61974e-23	1.34917e-19	2.74153e-19
TCONS_l2_00001442	Lymphoma, T-Cell, Cutaneous	14	48	69	3.28045e-23	1.68943e-19	3.19949e-19
TCONS_l2_00030833	Lymphoma, T-Cell, Cutaneous	14	48	71	5.0887e-23	2.62068e-19	3.73659e-19
TCONS_l2_00030536	Lymphoma, T-Cell, Cutaneous	14	48	71	5.0887e-23	2.62068e-19	3.74442e-19
TCONS_l2_00030535	Lymphoma, T-Cell, Cutaneous	14	48	71	5.0887e-23	2.62068e-19	3.75227e-19
TCONS_00022264	Lymphoma, T-Cell, Cutaneous	15	48	92	2.66768e-23	1.37386e-19	4.26051e-19
TCONS_00005120	Lymphoma, T-Cell, Cutaneous	16	48	122	3.09085e-23	1.59179e-19	4.63606e-19
TCONS_00003244	Lymphoma, T-Cell, Cutaneous	16	48	122	3.09085e-23	1.59179e-19	4.65594e-19
TCONS_00003243	Lymphoma, T-Cell, Cutaneous	16	48	122	3.09085e-23	1.59179e-19	4.67598e-19
TCONS_00004187	Lymphoma, T-Cell, Cutaneous	16	48	122	3.09085e-23	1.59179e-19	4.69621e-19
TCONS_00005119	Lymphoma, T-Cell, Cutaneous	16	48	122	3.09085e-23	1.59179e-19	4.7166e-19
TCONS_00003242	Lymphoma, T-Cell, Cutaneous	16	48	122	3.09085e-23	1.59179e-19	4.73718e-19
TCONS_l2_00030641	Lymphoma, T-Cell, Cutaneous	14	48	73	7.78684e-23	4.01022e-19	6.45277e-19
TCONS_l2_00030883	Lymphoma, T-Cell, Cutaneous	14	48	73	7.78684e-23	4.01022e-19	6.4642e-19
TCONS_l2_00030640	Lymphoma, T-Cell, Cutaneous	14	48	73	7.78684e-23	4.01022e-19	6.47568e-19
TCONS_l2_00030882	Lymphoma, T-Cell, Cutaneous	14	48	73	7.78684e-23	4.01022e-19	6.48719e-19
TCONS_00003451	Lymphoma, T-Cell, Cutaneous	14	48	75	1.17639e-22	6.05842e-19	1.71687e-18
TCONS_00002772	Lymphoma, T-Cell, Cutaneous	14	48	75	1.17639e-22	6.05842e-19	1.72403e-18
TCONS_00004507	Lymphoma, T-Cell, Cutaneous	14	48	75	1.17639e-22	6.05842e-19	1.73125e-18
TCONS_00005284	Lymphoma, T-Cell, Cutaneous	14	48	75	1.17639e-22	6.05842e-19	1.73853e-18
TCONS_00005283	Lymphoma, T-Cell, Cutaneous	14	48	75	1.17639e-22	6.05842e-19	1.74587e-18
TCONS_00019712	Lymphoma, T-Cell, Cutaneous	14	48	80	3.13505e-22	1.61455e-18	2.15563e-18
TCONS_00009445	Lymphoma, T-Cell, Cutaneous	14	48	81	3.78307e-22	1.94828e-18	3.32512e-18
TCONS_00009444	Lymphoma, T-Cell, Cutaneous	14	48	81	3.78307e-22	1.94828e-18	3.33345e-18
TCONS_l2_00026208	Lymphoma, T-Cell, Cutaneous	14	48	85	7.82486e-22	4.0298e-18	4.42905e-18
TCONS_l2_00026207	Lymphoma, T-Cell, Cutaneous	14	48	85	7.82486e-22	4.0298e-18	4.4362e-18
TCONS_l2_00026206	Lymphoma, T-Cell, Cutaneous	14	48	85	7.82486e-22	4.0298e-18	4.44337e-18
TCONS_l2_00026205	Lymphoma, T-Cell, Cutaneous	14	48	85	7.82486e-22	4.0298e-18	4.45056e-18
TCONS_l2_00026204	Lymphoma, T-Cell, Cutaneous	14	48	85	7.82486e-22	4.0298e-18	4.45778e-18
TCONS_l2_00026203	Lymphoma, T-Cell, Cutaneous	14	48	85	7.82486e-22	4.0298e-18	4.46502e-18
TCONS_l2_00026202	Lymphoma, T-Cell, Cutaneous	14	48	85	7.82486e-22	4.0298e-18	4.47228e-18
TCONS_l2_00026201	Lymphoma, T-Cell, Cutaneous	14	48	85	7.82486e-22	4.0298e-18	4.47957e-18
TCONS_l2_00026200	Lymphoma, T-Cell, Cutaneous	14	48	85	7.82486e-22	4.0298e-18	4.48688e-18
TCONS_l2_00026199	Lymphoma, T-Cell, Cutaneous	14	48	85	7.82486e-22	4.0298e-18	4.49421e-18
TCONS_l2_00026197	Lymphoma, T-Cell, Cutaneous	14	48	85	7.82486e-22	4.0298e-18	4.50157e-18
TCONS_l2_00026198	Lymphoma, T-Cell, Cutaneous	14	48	85	7.82486e-22	4.0298e-18	4.50895e-18
TCONS_l2_00026196	Lymphoma, T-Cell, Cutaneous	14	48	85	7.82486e-22	4.0298e-18	4.51636e-18
TCONS_l2_00026195	Lymphoma, T-Cell, Cutaneous	14	48	85	7.82486e-22	4.0298e-18	4.52379e-18
TCONS_l2_00026194	Lymphoma, T-Cell, Cutaneous	14	48	85	7.82486e-22	4.0298e-18	4.53125e-18
TCONS_l2_00026193	Lymphoma, T-Cell, Cutaneous	14	48	85	7.82486e-22	4.0298e-18	4.53873e-18
TCONS_l2_00026192	Lymphoma, T-Cell, Cutaneous	14	48	85	7.82486e-22	4.0298e-18	4.54623e-18
TCONS_l2_00026190	Lymphoma, T-Cell, Cutaneous	14	48	85	7.82486e-22	4.0298e-18	4.55376e-18
TCONS_l2_00026191	Lymphoma, T-Cell, Cutaneous	14	48	85	7.82486e-22	4.0298e-18	4.56132e-18
TCONS_00026019	Lymphoma, T-Cell, Cutaneous	15	48	105	2.21334e-22	1.13987e-18	5.82529e-18
TCONS_00019776	Lymphoma, T-Cell, Cutaneous	15	48	116	1.07291e-21	5.52549e-18	8.10702e-18
TCONS_00017432	Lymphoma, T-Cell, Cutaneous	14	48	75	1.17639e-22	6.05842e-19	8.43542e-18
TCONS_l2_00021058	Lymphoma, T-Cell, Cutaneous	14	48	85	7.82486e-22	4.0298e-18	1.23427e-17
TCONS_l2_00030381	Lymphoma, T-Cell, Cutaneous	15	48	117	1.22845e-21	6.32652e-18	1.2952e-17
TCONS_00001679	Lymphoma, T-Cell, Cutaneous	14	48	83	5.4671e-22	2.81555e-18	1.42554e-17
TCONS_l2_00006359	Lymphoma, T-Cell, Cutaneous	15	48	121	2.08554e-21	1.07405e-17	1.58609e-17
TCONS_l2_00008792	Lymphoma, T-Cell, Cutaneous	14	48	92	2.56102e-21	1.31893e-17	2.44521e-17
TCONS_l2_00008791	Lymphoma, T-Cell, Cutaneous	14	48	92	2.56102e-21	1.31893e-17	2.45021e-17
TCONS_00022885	Lymphoma, T-Cell, Cutaneous	14	48	92	2.56102e-21	1.31893e-17	2.56364e-17
TCONS_00022884	Lymphoma, T-Cell, Cutaneous	14	48	92	2.56102e-21	1.31893e-17	2.56913e-17
TCONS_00009639	Lymphoma, T-Cell, Cutaneous	14	48	92	2.56102e-21	1.31893e-17	2.7967e-17
TCONS_l2_00006877	Lymphoma, T-Cell, Cutaneous	15	48	117	1.22845e-21	6.32652e-18	3.26372e-17
TCONS_l2_00013772	Lymphoma, T-Cell, Cutaneous	14	48	87	1.10973e-21	5.7151e-18	4.85873e-17
TCONS_l2_00013771	Lymphoma, T-Cell, Cutaneous	14	48	87	1.10973e-21	5.7151e-18	4.92004e-17
TCONS_l2_00013770	Lymphoma, T-Cell, Cutaneous	14	48	87	1.10973e-21	5.7151e-18	4.98291e-17
TCONS_l2_00013769	Lymphoma, T-Cell, Cutaneous	14	48	87	1.10973e-21	5.7151e-18	5.04742e-17
TCONS_00012063	Lymphoma, T-Cell, Cutaneous	14	48	96	4.8279e-21	2.48637e-17	5.06744e-17
TCONS_00012062	Lymphoma, T-Cell, Cutaneous	14	48	96	4.8279e-21	2.48637e-17	5.07502e-17
TCONS_00011439	Lymphoma, T-Cell, Cutaneous	14	48	96	4.8279e-21	2.48637e-17	5.08262e-17
TCONS_l2_00013768	Lymphoma, T-Cell, Cutaneous	14	48	87	1.10973e-21	5.7151e-18	5.11361e-17
TCONS_l2_00013767	Lymphoma, T-Cell, Cutaneous	14	48	87	1.10973e-21	5.7151e-18	5.18157e-17
TCONS_l2_00015398	Lymphoma, T-Cell, Cutaneous	14	48	87	1.10973e-21	5.7151e-18	5.25135e-17
TCONS_l2_00013766	Lymphoma, T-Cell, Cutaneous	14	48	87	1.10973e-21	5.7151e-18	5.32304e-17
TCONS_l2_00013765	Lymphoma, T-Cell, Cutaneous	14	48	87	1.10973e-21	5.7151e-18	5.39672e-17
TCONS_00015353	Lymphoma, T-Cell, Cutaneous	14	48	97	5.63171e-21	2.90033e-17	5.41382e-17
TCONS_00015354	Lymphoma, T-Cell, Cutaneous	14	48	97	5.63171e-21	2.90033e-17	5.42867e-17
TCONS_l2_00013762	Lymphoma, T-Cell, Cutaneous	14	48	87	1.10973e-21	5.7151e-18	5.47246e-17
TCONS_l2_00013764	Lymphoma, T-Cell, Cutaneous	14	48	87	1.10973e-21	5.7151e-18	5.55036e-17
TCONS_l2_00013761	Lymphoma, T-Cell, Cutaneous	14	48	87	1.10973e-21	5.7151e-18	5.63051e-17
TCONS_l2_00013759	Lymphoma, T-Cell, Cutaneous	14	48	87	1.10973e-21	5.7151e-18	5.71301e-17
TCONS_l2_00011253	Lymphoma, T-Cell, Cutaneous	15	48	131	7.24061e-21	3.72891e-17	5.72985e-17
TCONS_l2_00011252	Lymphoma, T-Cell, Cutaneous	15	48	131	7.24061e-21	3.72891e-17	5.7363e-17
TCONS_l2_00011251	Lymphoma, T-Cell, Cutaneous	15	48	131	7.24061e-21	3.72891e-17	5.74278e-17
TCONS_l2_00011250	Lymphoma, T-Cell, Cutaneous	15	48	131	7.24061e-21	3.72891e-17	5.74927e-17
TCONS_l2_00011249	Lymphoma, T-Cell, Cutaneous	15	48	131	7.24061e-21	3.72891e-17	5.75577e-17
TCONS_l2_00011248	Lymphoma, T-Cell, Cutaneous	15	48	131	7.24061e-21	3.72891e-17	5.76229e-17
TCONS_l2_00011651	Lymphoma, T-Cell, Cutaneous	15	48	131	7.24061e-21	3.72891e-17	5.76882e-17
TCONS_l2_00011247	Lymphoma, T-Cell, Cutaneous	15	48	131	7.24061e-21	3.72891e-17	5.77537e-17
TCONS_l2_00011649	Lymphoma, T-Cell, Cutaneous	15	48	131	7.24061e-21	3.72891e-17	5.78193e-17
TCONS_l2_00011246	Lymphoma, T-Cell, Cutaneous	15	48	131	7.24061e-21	3.72891e-17	5.78851e-17
TCONS_l2_00011245	Lymphoma, T-Cell, Cutaneous	15	48	131	7.24061e-21	3.72891e-17	5.79511e-17
TCONS_l2_00013760	Lymphoma, T-Cell, Cutaneous	14	48	87	1.10973e-21	5.7151e-18	5.79796e-17
TCONS_l2_00011244	Lymphoma, T-Cell, Cutaneous	15	48	131	7.24061e-21	3.72891e-17	5.80171e-17
TCONS_l2_00011243	Lymphoma, T-Cell, Cutaneous	15	48	131	7.24061e-21	3.72891e-17	5.80834e-17
TCONS_l2_00011242	Lymphoma, T-Cell, Cutaneous	15	48	131	7.24061e-21	3.72891e-17	5.81497e-17
TCONS_l2_00011241	Lymphoma, T-Cell, Cutaneous	15	48	131	7.24061e-21	3.72891e-17	5.82163e-17
TCONS_l2_00011240	Lymphoma, T-Cell, Cutaneous	15	48	131	7.24061e-21	3.72891e-17	5.8283e-17
TCONS_00015940	Lymphoma, T-Cell, Cutaneous	15	48	128	5.03974e-21	2.59547e-17	7.75798e-17
TCONS_l2_00012423	Lymphoma, T-Cell, Cutaneous	17	48	212	6.22899e-21	3.20793e-17	1.42581e-16
TCONS_l2_00012421	Lymphoma, T-Cell, Cutaneous	17	48	212	6.22899e-21	3.20793e-17	1.44225e-16
TCONS_l2_00012419	Lymphoma, T-Cell, Cutaneous	17	48	212	6.22899e-21	3.20793e-17	1.45907e-16
TCONS_l2_00012418	Lymphoma, T-Cell, Cutaneous	17	48	212	6.22899e-21	3.20793e-17	1.4763e-16
TCONS_l2_00012417	Lymphoma, T-Cell, Cutaneous	17	48	212	6.22899e-21	3.20793e-17	1.49393e-16
TCONS_l2_00012416	Lymphoma, T-Cell, Cutaneous	17	48	212	6.22899e-21	3.20793e-17	1.51199e-16
TCONS_l2_00012415	Lymphoma, T-Cell, Cutaneous	17	48	212	6.22899e-21	3.20793e-17	1.5305e-16
TCONS_l2_00013309	Lymphoma, T-Cell, Cutaneous	17	48	212	6.22899e-21	3.20793e-17	1.54946e-16
TCONS_l2_00012420	Lymphoma, T-Cell, Cutaneous	17	48	212	6.22899e-21	3.20793e-17	1.5689e-16
TCONS_00016651	Lymphoma, T-Cell, Cutaneous	14	48	110	3.61076e-20	1.85954e-16	2.61582e-16
TCONS_00016652	Lymphoma, T-Cell, Cutaneous	14	48	110	3.61076e-20	1.85954e-16	2.61987e-16
TCONS_00013877	Lymphoma, T-Cell, Cutaneous	14	48	111	4.12418e-20	2.12395e-16	3.12467e-16
TCONS_l2_00003491	Lymphoma, T-Cell, Cutaneous	15	48	144	3.15987e-20	1.62733e-16	5.11635e-16
TCONS_00018649	Lymphoma, T-Cell, Cutaneous	14	48	109	3.1571e-20	1.62591e-16	5.15942e-16
TCONS_00004641	Lymphoma, T-Cell, Cutaneous	14	48	107	2.40388e-20	1.238e-16	7.71348e-16
TCONS_00014856	Lymphoma, T-Cell, Cutaneous	14	48	118	1.01024e-19	5.20274e-16	8.14121e-16
TCONS_00015366	Lymphoma, T-Cell, Cutaneous	14	48	118	1.01024e-19	5.20274e-16	8.15056e-16
TCONS_00015365	Lymphoma, T-Cell, Cutaneous	14	48	118	1.01024e-19	5.20274e-16	8.15992e-16
TCONS_00015363	Lymphoma, T-Cell, Cutaneous	14	48	118	1.01024e-19	5.20274e-16	8.16932e-16
TCONS_00015364	Lymphoma, T-Cell, Cutaneous	14	48	118	1.01024e-19	5.20274e-16	8.17873e-16
TCONS_00015361	Lymphoma, T-Cell, Cutaneous	14	48	118	1.01024e-19	5.20274e-16	8.18816e-16
TCONS_00015362	Lymphoma, T-Cell, Cutaneous	14	48	118	1.01024e-19	5.20274e-16	8.19762e-16
TCONS_00015360	Lymphoma, T-Cell, Cutaneous	14	48	118	1.01024e-19	5.20274e-16	8.20709e-16
TCONS_00015359	Lymphoma, T-Cell, Cutaneous	14	48	118	1.01024e-19	5.20274e-16	8.21659e-16
TCONS_00014855	Lymphoma, T-Cell, Cutaneous	14	48	118	1.01024e-19	5.20274e-16	8.22611e-16
TCONS_00014854	Lymphoma, T-Cell, Cutaneous	14	48	118	1.01024e-19	5.20274e-16	8.23566e-16
TCONS_00013203	Lymphoma, T-Cell, Cutaneous	14	48	123	1.85103e-19	9.53278e-16	9.59608e-16
TCONS_00012855	Lymphoma, T-Cell, Cutaneous	14	48	123	1.85103e-19	9.53278e-16	9.60316e-16
TCONS_00012917	Lymphoma, T-Cell, Cutaneous	14	48	123	1.85103e-19	9.53278e-16	9.61026e-16
TCONS_00013881	Lymphoma, T-Cell, Cutaneous	14	48	123	1.85103e-19	9.53278e-16	9.61736e-16
TCONS_l2_00002145	Lymphoma, T-Cell, Cutaneous	14	48	98	6.55807e-21	3.3774e-17	1.0241e-15
TCONS_l2_00000538	Lymphoma, T-Cell, Cutaneous	14	48	98	6.55807e-21	3.3774e-17	1.07174e-15
TCONS_l2_00000537	Lymphoma, T-Cell, Cutaneous	14	48	98	6.55807e-21	3.3774e-17	1.12402e-15
TCONS_l2_00000536	Lymphoma, T-Cell, Cutaneous	14	48	98	6.55807e-21	3.3774e-17	1.18166e-15
TCONS_l2_00024783	Lymphoma, T-Cell, Cutaneous	14	48	125	2.34101e-19	1.20562e-15	1.21722e-15
TCONS_l2_00010025	Lymphoma, T-Cell, Cutaneous	14	48	121	1.45755e-19	7.50637e-16	1.58921e-15
TCONS_l2_00018336	Lymphoma, T-Cell, Cutaneous	14	48	109	3.1571e-20	1.62591e-16	1.68711e-15
TCONS_l2_00027629	Lymphoma, T-Cell, Cutaneous	14	48	106	2.09327e-20	1.07803e-16	2.0718e-15
TCONS_l2_00003151	Lymphoma, T-Cell, Cutaneous	14	48	125	2.34101e-19	1.20562e-15	2.10233e-15
TCONS_l2_00003150	Lymphoma, T-Cell, Cutaneous	14	48	125	2.34101e-19	1.20562e-15	2.10771e-15
TCONS_l2_00004014	Lymphoma, T-Cell, Cutaneous	14	48	125	2.34101e-19	1.20562e-15	2.11313e-15
TCONS_l2_00028472	Lymphoma, T-Cell, Cutaneous	14	48	106	2.09327e-20	1.07803e-16	2.11651e-15
TCONS_l2_00027628	Lymphoma, T-Cell, Cutaneous	14	48	106	2.09327e-20	1.07803e-16	2.1632e-15
TCONS_l2_00027627	Lymphoma, T-Cell, Cutaneous	14	48	106	2.09327e-20	1.07803e-16	2.21199e-15
TCONS_l2_00028471	Lymphoma, T-Cell, Cutaneous	14	48	106	2.09327e-20	1.07803e-16	2.26304e-15
TCONS_00017996	Lymphoma, T-Cell, Cutaneous	14	48	127	2.94888e-19	1.51867e-15	3.28925e-15
TCONS_00001141	Lymphoma, T-Cell, Cutaneous	14	48	132	5.16479e-19	2.65987e-15	3.83251e-15
TCONS_00002154	Lymphoma, T-Cell, Cutaneous	14	48	132	5.16479e-19	2.65987e-15	3.84062e-15
TCONS_00002155	Lymphoma, T-Cell, Cutaneous	14	48	132	5.16479e-19	2.65987e-15	3.84877e-15
TCONS_00017614	Lymphoma, T-Cell, Cutaneous	14	48	126	2.62872e-19	1.35379e-15	4.62389e-15
TCONS_00002275	Lymphoma, T-Cell, Cutaneous	14	48	88	1.31722e-21	6.78366e-18	4.62815e-15
TCONS_00017578	Lymphoma, T-Cell, Cutaneous	14	48	126	2.62872e-19	1.35379e-15	4.63549e-15
TCONS_00017613	Lymphoma, T-Cell, Cutaneous	14	48	126	2.62872e-19	1.35379e-15	4.64716e-15
TCONS_l2_00015391	Lymphoma, T-Cell, Cutaneous	14	48	135	7.1514e-19	3.68297e-15	4.86017e-15
TCONS_l2_00019558	Lymphoma, T-Cell, Cutaneous	14	48	106	2.09327e-20	1.07803e-16	5.07233e-15
TCONS_00020306	Lymphoma, T-Cell, Cutaneous	14	48	122	1.64341e-19	8.46357e-16	5.24934e-15
TCONS_00002090	Lymphoma, T-Cell, Cutaneous	14	48	134	6.42178e-19	3.30722e-15	5.2997e-15
TCONS_00001027	Lymphoma, T-Cell, Cutaneous	14	48	134	6.42178e-19	3.30722e-15	5.30594e-15
TCONS_l2_00010107	Lymphoma, T-Cell, Cutaneous	14	48	106	2.09327e-20	1.07803e-16	5.349e-15
TCONS_00017335	Lymphoma, T-Cell, Cutaneous	14	48	123	1.85103e-19	9.53278e-16	5.69255e-15
TCONS_00017068	Lymphoma, T-Cell, Cutaneous	14	48	123	1.85103e-19	9.53278e-16	5.71757e-15
TCONS_l2_00010106	Lymphoma, T-Cell, Cutaneous	14	48	106	2.09327e-20	1.07803e-16	5.76853e-15
TCONS_00026271	Lymphoma, T-Cell, Cutaneous	14	48	129	3.70023e-19	1.90562e-15	5.93656e-15
TCONS_00026270	Lymphoma, T-Cell, Cutaneous	14	48	129	3.70023e-19	1.90562e-15	5.95014e-15
TCONS_00006818	Lymphoma, T-Cell, Cutaneous	15	48	155	9.87476e-20	5.0855e-16	6.06041e-15
TCONS_l2_00010456	Lymphoma, T-Cell, Cutaneous	14	48	106	2.09327e-20	1.07803e-16	6.25947e-15
TCONS_00000439	Lymphoma, T-Cell, Cutaneous	14	48	122	1.64341e-19	8.46357e-16	6.34535e-15
TCONS_00000438	Lymphoma, T-Cell, Cutaneous	14	48	122	1.64341e-19	8.46357e-16	6.41585e-15
TCONS_l2_00025975	Lymphoma, T-Cell, Cutaneous	14	48	140	1.2096e-18	6.22942e-15	7.17001e-15
TCONS_l2_00025974	Lymphoma, T-Cell, Cutaneous	14	48	140	1.2096e-18	6.22942e-15	7.17606e-15
TCONS_l2_00025973	Lymphoma, T-Cell, Cutaneous	14	48	140	1.2096e-18	6.22942e-15	7.18213e-15
TCONS_l2_00025972	Lymphoma, T-Cell, Cutaneous	14	48	140	1.2096e-18	6.22942e-15	7.1882e-15
TCONS_l2_00025971	Lymphoma, T-Cell, Cutaneous	14	48	140	1.2096e-18	6.22942e-15	7.19428e-15
TCONS_l2_00025970	Lymphoma, T-Cell, Cutaneous	14	48	140	1.2096e-18	6.22942e-15	7.20038e-15
TCONS_l2_00025969	Lymphoma, T-Cell, Cutaneous	14	48	140	1.2096e-18	6.22942e-15	7.20648e-15
TCONS_l2_00025968	Lymphoma, T-Cell, Cutaneous	14	48	140	1.2096e-18	6.22942e-15	7.2126e-15
TCONS_l2_00025967	Lymphoma, T-Cell, Cutaneous	14	48	140	1.2096e-18	6.22942e-15	7.21872e-15
TCONS_l2_00027132	Lymphoma, T-Cell, Cutaneous	14	48	140	1.2096e-18	6.22942e-15	7.22486e-15
TCONS_00000416	Lymphoma, T-Cell, Cutaneous	14	48	137	8.84626e-19	4.55583e-15	8.4808e-15
TCONS_l2_00013244	Lymphoma, T-Cell, Cutaneous	14	48	141	1.34043e-18	6.90319e-15	9.1185e-15
TCONS_l2_00013243	Lymphoma, T-Cell, Cutaneous	14	48	141	1.34043e-18	6.90319e-15	9.13176e-15
TCONS_l2_00013242	Lymphoma, T-Cell, Cutaneous	14	48	141	1.34043e-18	6.90319e-15	9.14506e-15
TCONS_l2_00010609	Lymphoma, T-Cell, Cutaneous	14	48	101	1.02532e-20	5.28042e-17	9.60685e-15
TCONS_00019175	Lymphoma, T-Cell, Cutaneous	14	48	120	1.29132e-19	6.65029e-16	9.81007e-15
TCONS_l2_00010608	Lymphoma, T-Cell, Cutaneous	14	48	101	1.02532e-20	5.28042e-17	1.20086e-14
TCONS_l2_00000598	Lymphoma, T-Cell, Cutaneous	14	48	142	1.48425e-18	7.64391e-15	1.28213e-14
TCONS_l2_00002207	Lymphoma, T-Cell, Cutaneous	14	48	142	1.48425e-18	7.64391e-15	1.28371e-14
TCONS_l2_00002205	Lymphoma, T-Cell, Cutaneous	14	48	142	1.48425e-18	7.64391e-15	1.28529e-14
TCONS_l2_00002206	Lymphoma, T-Cell, Cutaneous	14	48	142	1.48425e-18	7.64391e-15	1.28687e-14
TCONS_l2_00002204	Lymphoma, T-Cell, Cutaneous	14	48	142	1.48425e-18	7.64391e-15	1.28846e-14
TCONS_l2_00030350	Lymphoma, T-Cell, Cutaneous	14	48	143	1.64226e-18	8.45763e-15	1.3585e-14
TCONS_l2_00013981	Lymphoma, T-Cell, Cutaneous	14	48	141	1.34043e-18	6.90319e-15	1.65543e-14
TCONS_l2_00016230	Lymphoma, T-Cell, Cutaneous	15	48	173	5.35187e-19	2.75621e-15	1.74518e-14
TCONS_l2_00016229	Lymphoma, T-Cell, Cutaneous	15	48	173	5.35187e-19	2.75621e-15	1.75331e-14
TCONS_l2_00016228	Lymphoma, T-Cell, Cutaneous	15	48	173	5.35187e-19	2.75621e-15	1.76152e-14
TCONS_l2_00016227	Lymphoma, T-Cell, Cutaneous	15	48	173	5.35187e-19	2.75621e-15	1.76981e-14
TCONS_l2_00016754	Lymphoma, T-Cell, Cutaneous	15	48	173	5.35187e-19	2.75621e-15	1.77818e-14
TCONS_l2_00010136	Lymphoma, T-Cell, Cutaneous	15	48	194	3.07817e-18	1.58526e-14	1.81543e-14
TCONS_l2_00010135	Lymphoma, T-Cell, Cutaneous	15	48	194	3.07817e-18	1.58526e-14	1.81772e-14
TCONS_l2_00009605	Lymphoma, T-Cell, Cutaneous	14	48	146	2.21461e-18	1.14052e-14	1.85709e-14
TCONS_l2_00009604	Lymphoma, T-Cell, Cutaneous	14	48	146	2.21461e-18	1.14052e-14	1.85931e-14
TCONS_l2_00012696	Lymphoma, T-Cell, Cutaneous	14	48	152	3.95061e-18	2.03457e-14	2.71242e-14
TCONS_l2_00015868	Lymphoma, T-Cell, Cutaneous	14	48	150	3.26641e-18	1.6822e-14	2.83904e-14
TCONS_l2_00014727	Lymphoma, T-Cell, Cutaneous	14	48	150	3.26641e-18	1.6822e-14	2.84432e-14
TCONS_l2_00014726	Lymphoma, T-Cell, Cutaneous	14	48	150	3.26641e-18	1.6822e-14	2.84961e-14
TCONS_l2_00015867	Lymphoma, T-Cell, Cutaneous	14	48	150	3.26641e-18	1.6822e-14	2.85493e-14
TCONS_l2_00015866	Lymphoma, T-Cell, Cutaneous	14	48	150	3.26641e-18	1.6822e-14	2.86027e-14
TCONS_l2_00014725	Lymphoma, T-Cell, Cutaneous	14	48	150	3.26641e-18	1.6822e-14	2.86562e-14
TCONS_l2_00014712	Lymphoma, T-Cell, Cutaneous	14	48	153	4.34038e-18	2.2353e-14	3.01837e-14
TCONS_l2_00014711	Lymphoma, T-Cell, Cutaneous	14	48	153	4.34038e-18	2.2353e-14	3.02136e-14
TCONS_l2_00014710	Lymphoma, T-Cell, Cutaneous	14	48	153	4.34038e-18	2.2353e-14	3.02435e-14
TCONS_l2_00014709	Lymphoma, T-Cell, Cutaneous	14	48	153	4.34038e-18	2.2353e-14	3.02736e-14
TCONS_l2_00014708	Lymphoma, T-Cell, Cutaneous	14	48	153	4.34038e-18	2.2353e-14	3.03036e-14
TCONS_l2_00014706	Lymphoma, T-Cell, Cutaneous	14	48	153	4.34038e-18	2.2353e-14	3.03338e-14
TCONS_l2_00014707	Lymphoma, T-Cell, Cutaneous	14	48	153	4.34038e-18	2.2353e-14	3.0364e-14
TCONS_l2_00015863	Lymphoma, T-Cell, Cutaneous	14	48	153	4.34038e-18	2.2353e-14	3.03942e-14
TCONS_l2_00014705	Lymphoma, T-Cell, Cutaneous	14	48	153	4.34038e-18	2.2353e-14	3.04245e-14
TCONS_l2_00015862	Lymphoma, T-Cell, Cutaneous	14	48	153	4.34038e-18	2.2353e-14	3.04549e-14
TCONS_l2_00014704	Lymphoma, T-Cell, Cutaneous	14	48	153	4.34038e-18	2.2353e-14	3.04854e-14
TCONS_l2_00014703	Lymphoma, T-Cell, Cutaneous	14	48	153	4.34038e-18	2.2353e-14	3.05159e-14
TCONS_l2_00014702	Lymphoma, T-Cell, Cutaneous	14	48	153	4.34038e-18	2.2353e-14	3.05464e-14
TCONS_00001337	Lymphoma, T-Cell, Cutaneous	14	48	122	1.64341e-19	8.46357e-16	3.12123e-14
TCONS_00001336	Lymphoma, T-Cell, Cutaneous	14	48	122	1.64341e-19	8.46357e-16	3.29958e-14
TCONS_00002269	Lymphoma, T-Cell, Cutaneous	14	48	122	1.64341e-19	8.46357e-16	3.49956e-14
TCONS_00023479	Lymphoma, T-Cell, Cutaneous	15	48	166	2.83922e-19	1.4622e-15	3.66087e-14
TCONS_00001335	Lymphoma, T-Cell, Cutaneous	14	48	122	1.64341e-19	8.46357e-16	3.72533e-14
TCONS_l2_00022837	Lymphoma, T-Cell, Cutaneous	14	48	153	4.34038e-18	2.2353e-14	5.98638e-14
TCONS_l2_00023712	Lymphoma, T-Cell, Cutaneous	14	48	153	4.34038e-18	2.2353e-14	5.99815e-14
TCONS_l2_00023710	Lymphoma, T-Cell, Cutaneous	14	48	153	4.34038e-18	2.2353e-14	6.00997e-14
TCONS_l2_00022835	Lymphoma, T-Cell, Cutaneous	14	48	153	4.34038e-18	2.2353e-14	6.02184e-14
TCONS_l2_00022834	Lymphoma, T-Cell, Cutaneous	14	48	153	4.34038e-18	2.2353e-14	6.03375e-14
TCONS_l2_00022833	Lymphoma, T-Cell, Cutaneous	14	48	153	4.34038e-18	2.2353e-14	6.04571e-14
TCONS_l2_00023709	Lymphoma, T-Cell, Cutaneous	14	48	153	4.34038e-18	2.2353e-14	6.05772e-14
TCONS_l2_00022832	Lymphoma, T-Cell, Cutaneous	14	48	153	4.34038e-18	2.2353e-14	6.06977e-14
TCONS_l2_00022831	Lymphoma, T-Cell, Cutaneous	14	48	153	4.34038e-18	2.2353e-14	6.08187e-14
TCONS_l2_00022830	Lymphoma, T-Cell, Cutaneous	14	48	153	4.34038e-18	2.2353e-14	6.09403e-14
TCONS_l2_00023713	Lymphoma, T-Cell, Cutaneous	14	48	153	4.34038e-18	2.2353e-14	6.10623e-14
TCONS_l2_00023711	Lymphoma, T-Cell, Cutaneous	14	48	153	4.34038e-18	2.2353e-14	6.11848e-14
TCONS_l2_00022836	Lymphoma, T-Cell, Cutaneous	14	48	153	4.34038e-18	2.2353e-14	6.13077e-14
TCONS_l2_00027752	Lymphoma, T-Cell, Cutaneous	14	48	158	6.88112e-18	3.54378e-14	6.40886e-14
TCONS_l2_00027751	Lymphoma, T-Cell, Cutaneous	14	48	158	6.88112e-18	3.54378e-14	6.41736e-14
TCONS_l2_00027750	Lymphoma, T-Cell, Cutaneous	14	48	158	6.88112e-18	3.54378e-14	6.42589e-14
TCONS_l2_00027749	Lymphoma, T-Cell, Cutaneous	14	48	158	6.88112e-18	3.54378e-14	6.43444e-14
TCONS_l2_00027748	Lymphoma, T-Cell, Cutaneous	14	48	158	6.88112e-18	3.54378e-14	6.44302e-14
TCONS_00017001	Lymphoma, T-Cell, Cutaneous	14	48	162	9.83925e-18	5.06722e-14	6.83223e-14
TCONS_00028384	Lymphoma, T-Cell, Cutaneous	15	48	210	1.02483e-17	5.27786e-14	7.05697e-14
TCONS_l2_00018033	Lymphoma, T-Cell, Cutaneous	14	48	152	3.95061e-18	2.03457e-14	8.34937e-14
TCONS_l2_00018032	Lymphoma, T-Cell, Cutaneous	14	48	152	3.95061e-18	2.03457e-14	8.38721e-14
TCONS_l2_00018401	Lymphoma, T-Cell, Cutaneous	14	48	152	3.95061e-18	2.03457e-14	8.42539e-14
TCONS_00002713	Lymphoma, T-Cell, Cutaneous	14	48	156	5.73361e-18	2.95281e-14	8.57258e-14
TCONS_l2_00018862	Lymphoma, T-Cell, Cutaneous	16	48	271	1.48226e-17	7.63363e-14	1.09816e-13
TCONS_l2_00008296	Lymphoma, T-Cell, Cutaneous	14	48	155	5.22884e-18	2.69286e-14	1.13407e-13
TCONS_l2_00008295	Lymphoma, T-Cell, Cutaneous	14	48	155	5.22884e-18	2.69286e-14	1.14112e-13
TCONS_l2_00008294	Lymphoma, T-Cell, Cutaneous	14	48	155	5.22884e-18	2.69286e-14	1.14825e-13
TCONS_l2_00008292	Lymphoma, T-Cell, Cutaneous	14	48	155	5.22884e-18	2.69286e-14	1.15547e-13
TCONS_l2_00024671	Lymphoma, T-Cell, Cutaneous	14	48	164	1.17243e-17	6.03803e-14	1.16041e-13
TCONS_l2_00024669	Lymphoma, T-Cell, Cutaneous	14	48	164	1.17243e-17	6.03803e-14	1.16204e-13
TCONS_l2_00008293	Lymphoma, T-Cell, Cutaneous	14	48	155	5.22884e-18	2.69286e-14	1.16279e-13
TCONS_l2_00024668	Lymphoma, T-Cell, Cutaneous	14	48	164	1.17243e-17	6.03803e-14	1.16369e-13
TCONS_l2_00024667	Lymphoma, T-Cell, Cutaneous	14	48	164	1.17243e-17	6.03803e-14	1.16533e-13
TCONS_l2_00024666	Lymphoma, T-Cell, Cutaneous	14	48	164	1.17243e-17	6.03803e-14	1.16698e-13
TCONS_l2_00024665	Lymphoma, T-Cell, Cutaneous	14	48	164	1.17243e-17	6.03803e-14	1.16864e-13
TCONS_l2_00008291	Lymphoma, T-Cell, Cutaneous	14	48	155	5.22884e-18	2.69286e-14	1.17019e-13
TCONS_l2_00024670	Lymphoma, T-Cell, Cutaneous	14	48	164	1.17243e-17	6.03803e-14	1.1703e-13
TCONS_l2_00025361	Lymphoma, T-Cell, Cutaneous	14	48	164	1.17243e-17	6.03803e-14	1.17196e-13
TCONS_l2_00008290	Lymphoma, T-Cell, Cutaneous	14	48	155	5.22884e-18	2.69286e-14	1.17769e-13
TCONS_l2_00008289	Lymphoma, T-Cell, Cutaneous	14	48	155	5.22884e-18	2.69286e-14	1.18529e-13
TCONS_00008208	Lymphoma, T-Cell, Cutaneous	15	48	196	3.59785e-18	1.85289e-14	1.20108e-13
TCONS_l2_00021481	Lymphoma, T-Cell, Cutaneous	15	48	219	1.9329e-17	9.95445e-14	1.29731e-13
TCONS_00013633	Lymphoma, T-Cell, Cutaneous	14	48	151	3.59347e-18	1.85063e-14	1.31864e-13
TCONS_00013632	Lymphoma, T-Cell, Cutaneous	14	48	151	3.59347e-18	1.85063e-14	1.32556e-13
TCONS_l2_00017676	Lymphoma, T-Cell, Cutaneous	14	48	176	3.20655e-17	1.65137e-13	1.67656e-13
TCONS_l2_00017675	Lymphoma, T-Cell, Cutaneous	14	48	176	3.20655e-17	1.65137e-13	1.67781e-13
TCONS_l2_00017674	Lymphoma, T-Cell, Cutaneous	14	48	176	3.20655e-17	1.65137e-13	1.67906e-13
TCONS_l2_00017673	Lymphoma, T-Cell, Cutaneous	14	48	176	3.20655e-17	1.65137e-13	1.68031e-13
TCONS_l2_00017672	Lymphoma, T-Cell, Cutaneous	14	48	176	3.20655e-17	1.65137e-13	1.68157e-13
TCONS_l2_00017671	Lymphoma, T-Cell, Cutaneous	14	48	176	3.20655e-17	1.65137e-13	1.68282e-13
TCONS_l2_00017670	Lymphoma, T-Cell, Cutaneous	14	48	176	3.20655e-17	1.65137e-13	1.68408e-13
TCONS_l2_00017669	Lymphoma, T-Cell, Cutaneous	14	48	176	3.20655e-17	1.65137e-13	1.68534e-13
TCONS_l2_00017668	Lymphoma, T-Cell, Cutaneous	14	48	176	3.20655e-17	1.65137e-13	1.6866e-13
TCONS_l2_00017667	Lymphoma, T-Cell, Cutaneous	14	48	176	3.20655e-17	1.65137e-13	1.68787e-13
TCONS_l2_00018199	Lymphoma, T-Cell, Cutaneous	14	48	176	3.20655e-17	1.65137e-13	1.68913e-13
TCONS_l2_00017665	Lymphoma, T-Cell, Cutaneous	14	48	176	3.20655e-17	1.65137e-13	1.6904e-13
TCONS_l2_00017666	Lymphoma, T-Cell, Cutaneous	14	48	176	3.20655e-17	1.65137e-13	1.69167e-13
TCONS_l2_00017664	Lymphoma, T-Cell, Cutaneous	14	48	176	3.20655e-17	1.65137e-13	1.69294e-13
TCONS_l2_00017663	Lymphoma, T-Cell, Cutaneous	14	48	176	3.20655e-17	1.65137e-13	1.69421e-13
TCONS_l2_00017660	Lymphoma, T-Cell, Cutaneous	14	48	176	3.20655e-17	1.65137e-13	1.69549e-13
TCONS_l2_00017661	Lymphoma, T-Cell, Cutaneous	14	48	176	3.20655e-17	1.65137e-13	1.69676e-13
TCONS_l2_00017662	Lymphoma, T-Cell, Cutaneous	14	48	176	3.20655e-17	1.65137e-13	1.69804e-13
TCONS_l2_00018198	Lymphoma, T-Cell, Cutaneous	14	48	176	3.20655e-17	1.65137e-13	1.69932e-13
TCONS_l2_00017659	Lymphoma, T-Cell, Cutaneous	14	48	176	3.20655e-17	1.65137e-13	1.7006e-13
TCONS_00023266	Leukemia	17	363	40	1.44307e-18	7.43179e-15	2.15759e-13
TCONS_l2_00010643	Lymphoma, T-Cell, Cutaneous	15	48	220	2.07054e-17	1.06633e-13	2.31504e-13
TCONS_l2_00010642	Lymphoma, T-Cell, Cutaneous	15	48	220	2.07054e-17	1.06633e-13	2.31873e-13
TCONS_00014744	Lymphoma, T-Cell, Cutaneous	14	48	167	1.5186e-17	7.82078e-14	2.3688e-13
TCONS_00014743	Lymphoma, T-Cell, Cutaneous	14	48	167	1.5186e-17	7.82078e-14	2.37672e-13
TCONS_00015292	Lymphoma, T-Cell, Cutaneous	14	48	167	1.5186e-17	7.82078e-14	2.38468e-13
TCONS_00000637	Lymphoma, T-Cell, Cutaneous	14	48	170	1.95735e-17	1.00803e-13	2.40046e-13
TCONS_00000636	Lymphoma, T-Cell, Cutaneous	14	48	170	1.95735e-17	1.00803e-13	2.40676e-13
TCONS_l2_00000181	Lymphoma, T-Cell, Cutaneous	14	48	183	5.57854e-17	2.87295e-13	2.87295e-13
TCONS_l2_00009464	Lymphoma, T-Cell, Cutaneous	15	48	211	1.10124e-17	5.67138e-14	3.13939e-13
TCONS_l2_00008794	Lymphoma, T-Cell, Cutaneous	15	48	211	1.10124e-17	5.67138e-14	3.15218e-13
TCONS_l2_00009463	Lymphoma, T-Cell, Cutaneous	15	48	211	1.10124e-17	5.67138e-14	3.16507e-13
TCONS_00005314	Lymphoma, T-Cell, Cutaneous	15	48	209	9.5337e-18	4.90986e-14	3.77437e-13
TCONS_00011799	Lymphoma, T-Cell, Cutaneous	16	48	254	5.25478e-18	2.70621e-14	4.17246e-13
TCONS_00024730	Lymphoma, T-Cell, Cutaneous	14	48	180	4.41241e-17	2.27239e-13	6.28941e-13
TCONS_l2_00029982	Lymphoma, T-Cell, Cutaneous	14	48	189	8.81026e-17	4.53728e-13	6.44909e-13
TCONS_l2_00029386	Lymphoma, T-Cell, Cutaneous	14	48	189	8.81026e-17	4.53728e-13	6.45581e-13
TCONS_l2_00028786	Lymphoma, T-Cell, Cutaneous	15	48	247	1.18125e-16	6.08342e-13	6.49771e-13
TCONS_l2_00028785	Lymphoma, T-Cell, Cutaneous	15	48	247	1.18125e-16	6.08342e-13	6.5028e-13
TCONS_l2_00028784	Lymphoma, T-Cell, Cutaneous	15	48	247	1.18125e-16	6.08342e-13	6.5079e-13
TCONS_l2_00028783	Lymphoma, T-Cell, Cutaneous	15	48	247	1.18125e-16	6.08342e-13	6.51301e-13
TCONS_l2_00028782	Lymphoma, T-Cell, Cutaneous	15	48	247	1.18125e-16	6.08342e-13	6.51812e-13
TCONS_l2_00029761	Lymphoma, T-Cell, Cutaneous	15	48	247	1.18125e-16	6.08342e-13	6.52324e-13
TCONS_l2_00028781	Lymphoma, T-Cell, Cutaneous	15	48	247	1.18125e-16	6.08342e-13	6.52837e-13
TCONS_l2_00028780	Lymphoma, T-Cell, Cutaneous	15	48	247	1.18125e-16	6.08342e-13	6.53351e-13
TCONS_l2_00028779	Lymphoma, T-Cell, Cutaneous	15	48	247	1.18125e-16	6.08342e-13	6.53866e-13
TCONS_l2_00029760	Lymphoma, T-Cell, Cutaneous	15	48	247	1.18125e-16	6.08342e-13	6.54381e-13
TCONS_l2_00028778	Lymphoma, T-Cell, Cutaneous	15	48	247	1.18125e-16	6.08342e-13	6.54898e-13
TCONS_l2_00000592	Lymphoma, T-Cell, Cutaneous	14	48	180	4.41241e-17	2.27239e-13	6.80719e-13
TCONS_l2_00002193	Lymphoma, T-Cell, Cutaneous	14	48	180	4.41241e-17	2.27239e-13	6.81467e-13
TCONS_l2_00002192	Lymphoma, T-Cell, Cutaneous	14	48	180	4.41241e-17	2.27239e-13	6.82217e-13
TCONS_l2_00002191	Lymphoma, T-Cell, Cutaneous	14	48	180	4.41241e-17	2.27239e-13	6.82968e-13
TCONS_l2_00002190	Lymphoma, T-Cell, Cutaneous	14	48	180	4.41241e-17	2.27239e-13	6.83721e-13
TCONS_l2_00002189	Lymphoma, T-Cell, Cutaneous	14	48	180	4.41241e-17	2.27239e-13	6.84476e-13
TCONS_l2_00000591	Lymphoma, T-Cell, Cutaneous	14	48	180	4.41241e-17	2.27239e-13	6.85232e-13
TCONS_l2_00002188	Lymphoma, T-Cell, Cutaneous	14	48	180	4.41241e-17	2.27239e-13	6.8599e-13
TCONS_l2_00000590	Lymphoma, T-Cell, Cutaneous	14	48	180	4.41241e-17	2.27239e-13	6.8675e-13
TCONS_l2_00001825	Lymphoma, T-Cell, Cutaneous	15	48	249	1.33299e-16	6.86489e-13	7.97882e-13
TCONS_l2_00005758	Lymphoma, T-Cell, Cutaneous	15	48	211	1.10124e-17	5.67138e-14	8.23255e-13
TCONS_l2_00025651	Lymphoma, T-Cell, Cutaneous	14	48	186	7.02434e-17	3.61753e-13	1.10551e-12
TCONS_l2_00025848	Lymphoma, T-Cell, Cutaneous	15	48	195	3.32859e-18	1.71422e-14	1.19952e-12
TCONS_l2_00025847	Lymphoma, T-Cell, Cutaneous	15	48	195	3.32859e-18	1.71422e-14	1.29948e-12
TCONS_l2_00017853	Lymphoma, T-Cell, Cutaneous	14	48	197	1.58285e-16	8.15168e-13	1.3305e-12
TCONS_l2_00018296	Lymphoma, T-Cell, Cutaneous	14	48	197	1.58285e-16	8.15168e-13	1.33289e-12
TCONS_l2_00018295	Lymphoma, T-Cell, Cutaneous	14	48	197	1.58285e-16	8.15168e-13	1.33529e-12
TCONS_l2_00017852	Lymphoma, T-Cell, Cutaneous	14	48	197	1.58285e-16	8.15168e-13	1.3377e-12
TCONS_l2_00017851	Lymphoma, T-Cell, Cutaneous	14	48	197	1.58285e-16	8.15168e-13	1.34012e-12
TCONS_l2_00018294	Lymphoma, T-Cell, Cutaneous	14	48	197	1.58285e-16	8.15168e-13	1.34254e-12
TCONS_l2_00018293	Lymphoma, T-Cell, Cutaneous	14	48	197	1.58285e-16	8.15168e-13	1.34498e-12
TCONS_l2_00017850	Lymphoma, T-Cell, Cutaneous	14	48	197	1.58285e-16	8.15168e-13	1.34742e-12
TCONS_l2_00017848	Lymphoma, T-Cell, Cutaneous	14	48	197	1.58285e-16	8.15168e-13	1.34987e-12
TCONS_l2_00017849	Lymphoma, T-Cell, Cutaneous	14	48	197	1.58285e-16	8.15168e-13	1.35234e-12
TCONS_l2_00018292	Lymphoma, T-Cell, Cutaneous	14	48	197	1.58285e-16	8.15168e-13	1.35481e-12
TCONS_l2_00018291	Lymphoma, T-Cell, Cutaneous	14	48	197	1.58285e-16	8.15168e-13	1.35729e-12
TCONS_l2_00018290	Lymphoma, T-Cell, Cutaneous	14	48	197	1.58285e-16	8.15168e-13	1.35978e-12
TCONS_l2_00017847	Lymphoma, T-Cell, Cutaneous	14	48	197	1.58285e-16	8.15168e-13	1.36227e-12
TCONS_00025613	Lymphoma, T-Cell, Cutaneous	15	48	253	1.69226e-16	8.71515e-13	1.70126e-12
TCONS_00025612	Lymphoma, T-Cell, Cutaneous	15	48	253	1.69226e-16	8.71515e-13	1.7037e-12
TCONS_00025221	Lymphoma, T-Cell, Cutaneous	15	48	253	1.69226e-16	8.71515e-13	1.70614e-12
TCONS_l2_00001517	Lymphoma, T-Cell, Cutaneous	14	48	170	1.95735e-17	1.00803e-13	1.73014e-12
TCONS_l2_00023835	Lymphoma, T-Cell, Cutaneous	17	48	365	6.48363e-17	3.33907e-13	1.75914e-12
TCONS_l2_00030418	Lymphoma, T-Cell, Cutaneous	14	48	199	1.82532e-16	9.40038e-13	1.76435e-12
TCONS_l2_00030417	Lymphoma, T-Cell, Cutaneous	14	48	199	1.82532e-16	9.40038e-13	1.76678e-12
TCONS_l2_00030416	Lymphoma, T-Cell, Cutaneous	14	48	199	1.82532e-16	9.40038e-13	1.76922e-12
TCONS_l2_00030415	Lymphoma, T-Cell, Cutaneous	14	48	199	1.82532e-16	9.40038e-13	1.77166e-12
TCONS_00010321	Lymphoma, T-Cell, Cutaneous	15	48	260	2.54521e-16	1.31078e-12	2.26831e-12
TCONS_00009277	Lymphoma, T-Cell, Cutaneous	15	48	260	2.54521e-16	1.31078e-12	2.27263e-12
TCONS_00010926	Lymphoma, T-Cell, Cutaneous	15	48	260	2.54521e-16	1.31078e-12	2.27697e-12
TCONS_00010320	Lymphoma, T-Cell, Cutaneous	15	48	260	2.54521e-16	1.31078e-12	2.28133e-12
TCONS_l2_00030833	Leukemia	19	363	71	3.29792e-16	1.69843e-12	2.42417e-12
TCONS_l2_00030536	Leukemia	19	363	71	3.29792e-16	1.69843e-12	2.42925e-12
TCONS_l2_00030535	Leukemia	19	363	71	3.29792e-16	1.69843e-12	2.43436e-12
TCONS_l2_00015489	Lymphoma, T-Cell, Cutaneous	14	48	207	3.18046e-16	1.63794e-12	2.65435e-12
TCONS_l2_00013998	Lymphoma, T-Cell, Cutaneous	14	48	207	3.18046e-16	1.63794e-12	2.66067e-12
TCONS_l2_00002381	Lymphoma, T-Cell, Cutaneous	14	48	216	5.78398e-16	2.97875e-12	4.41314e-12
TCONS_l2_00000960	Lymphoma, T-Cell, Cutaneous	14	48	216	5.78398e-16	2.97875e-12	4.42034e-12
TCONS_l2_00002379	Lymphoma, T-Cell, Cutaneous	14	48	216	5.78398e-16	2.97875e-12	4.42756e-12
TCONS_l2_00002378	Lymphoma, T-Cell, Cutaneous	14	48	216	5.78398e-16	2.97875e-12	4.43481e-12
TCONS_l2_00002377	Lymphoma, T-Cell, Cutaneous	14	48	216	5.78398e-16	2.97875e-12	4.44208e-12
TCONS_l2_00000959	Lymphoma, T-Cell, Cutaneous	14	48	216	5.78398e-16	2.97875e-12	4.44937e-12
TCONS_l2_00002376	Lymphoma, T-Cell, Cutaneous	14	48	216	5.78398e-16	2.97875e-12	4.45669e-12
TCONS_l2_00002371	Lymphoma, T-Cell, Cutaneous	14	48	216	5.78398e-16	2.97875e-12	4.46403e-12
TCONS_l2_00002370	Lymphoma, T-Cell, Cutaneous	14	48	216	5.78398e-16	2.97875e-12	4.4714e-12
TCONS_l2_00000957	Lymphoma, T-Cell, Cutaneous	14	48	216	5.78398e-16	2.97875e-12	4.47879e-12
TCONS_l2_00002369	Lymphoma, T-Cell, Cutaneous	14	48	216	5.78398e-16	2.97875e-12	4.48621e-12
TCONS_l2_00002367	Lymphoma, T-Cell, Cutaneous	14	48	216	5.78398e-16	2.97875e-12	4.49365e-12
TCONS_l2_00002380	Lymphoma, T-Cell, Cutaneous	14	48	216	5.78398e-16	2.97875e-12	4.50111e-12
TCONS_l2_00002372	Lymphoma, T-Cell, Cutaneous	14	48	216	5.78398e-16	2.97875e-12	4.5086e-12
TCONS_l2_00000958	Lymphoma, T-Cell, Cutaneous	14	48	216	5.78398e-16	2.97875e-12	4.51611e-12
TCONS_l2_00002368	Lymphoma, T-Cell, Cutaneous	14	48	216	5.78398e-16	2.97875e-12	4.52365e-12
TCONS_l2_00008296	Leukemia	26	363	155	2.64525e-16	1.3623e-12	5.755e-12
TCONS_l2_00008295	Leukemia	26	363	155	2.64525e-16	1.3623e-12	5.79086e-12
TCONS_l2_00008294	Leukemia	26	363	155	2.64525e-16	1.3623e-12	5.82716e-12
TCONS_l2_00008292	Leukemia	26	363	155	2.64525e-16	1.3623e-12	5.86393e-12
TCONS_l2_00008293	Leukemia	26	363	155	2.64525e-16	1.3623e-12	5.90116e-12
TCONS_l2_00008291	Leukemia	26	363	155	2.64525e-16	1.3623e-12	5.93887e-12
TCONS_l2_00008290	Leukemia	26	363	155	2.64525e-16	1.3623e-12	5.97706e-12
TCONS_l2_00008289	Leukemia	26	363	155	2.64525e-16	1.3623e-12	6.01574e-12
TCONS_00023264	Lymphoma, T-Cell, Cutaneous	15	48	268	4.00129e-16	2.06066e-12	6.77536e-12
TCONS_00023263	Lymphoma, T-Cell, Cutaneous	15	48	268	4.00129e-16	2.06066e-12	6.78354e-12
TCONS_00023950	Lymphoma, T-Cell, Cutaneous	15	48	268	4.00129e-16	2.06066e-12	6.79173e-12
TCONS_00023424	Lymphoma, T-Cell, Cutaneous	15	48	268	4.00129e-16	2.06066e-12	6.79994e-12
TCONS_00023187	Lymphoma, T-Cell, Cutaneous	15	48	268	4.00129e-16	2.06066e-12	6.80817e-12
TCONS_00023228	Lymphoma, T-Cell, Cutaneous	15	48	268	4.00129e-16	2.06066e-12	6.81643e-12
TCONS_00023949	Lymphoma, T-Cell, Cutaneous	15	48	268	4.00129e-16	2.06066e-12	6.8247e-12
TCONS_00023944	Lymphoma, T-Cell, Cutaneous	15	48	268	4.00129e-16	2.06066e-12	6.83299e-12
TCONS_00023946	Lymphoma, T-Cell, Cutaneous	15	48	268	4.00129e-16	2.06066e-12	6.8413e-12
TCONS_00023947	Lymphoma, T-Cell, Cutaneous	15	48	268	4.00129e-16	2.06066e-12	6.84964e-12
TCONS_00023945	Lymphoma, T-Cell, Cutaneous	15	48	268	4.00129e-16	2.06066e-12	6.85799e-12
TCONS_00023423	Lymphoma, T-Cell, Cutaneous	15	48	268	4.00129e-16	2.06066e-12	6.86636e-12
TCONS_00023421	Lymphoma, T-Cell, Cutaneous	15	48	268	4.00129e-16	2.06066e-12	6.87476e-12
TCONS_00023422	Lymphoma, T-Cell, Cutaneous	15	48	268	4.00129e-16	2.06066e-12	6.88317e-12
TCONS_00023419	Lymphoma, T-Cell, Cutaneous	15	48	268	4.00129e-16	2.06066e-12	6.89161e-12
TCONS_00023420	Lymphoma, T-Cell, Cutaneous	15	48	268	4.00129e-16	2.06066e-12	6.90006e-12
TCONS_l2_00010778	Lymphoma, T-Cell, Cutaneous	15	48	274	5.56563e-16	2.8663e-12	7.04062e-12
TCONS_l2_00010777	Lymphoma, T-Cell, Cutaneous	15	48	274	5.56563e-16	2.8663e-12	7.04696e-12
TCONS_00003535	Lymphoma, T-Cell, Cutaneous	14	48	208	3.40358e-16	1.75284e-12	7.29194e-12
TCONS_00004657	Lymphoma, T-Cell, Cutaneous	14	48	208	3.40358e-16	1.75284e-12	7.31424e-12
TCONS_00003533	Lymphoma, T-Cell, Cutaneous	14	48	208	3.40358e-16	1.75284e-12	7.33667e-12
TCONS_00003534	Lymphoma, T-Cell, Cutaneous	14	48	208	3.40358e-16	1.75284e-12	7.35925e-12
TCONS_00027716	Lymphoma, T-Cell, Cutaneous	16	48	340	5.4175e-16	2.79001e-12	7.67535e-12
TCONS_l2_00022045	Lymphoma, T-Cell, Cutaneous	14	48	229	1.31156e-15	6.75453e-12	8.81545e-12
TCONS_l2_00011031	Leukemia	17	363	55	8.30525e-16	4.2772e-12	1.02932e-11
TCONS_l2_00011030	Leukemia	17	363	55	8.30525e-16	4.2772e-12	1.03296e-11
TCONS_l2_00011029	Leukemia	17	363	55	8.30525e-16	4.2772e-12	1.03663e-11
TCONS_l2_00011028	Leukemia	17	363	55	8.30525e-16	4.2772e-12	1.04033e-11
TCONS_l2_00011027	Leukemia	17	363	55	8.30525e-16	4.2772e-12	1.04405e-11
TCONS_l2_00011026	Leukemia	17	363	55	8.30525e-16	4.2772e-12	1.0478e-11
TCONS_l2_00010287	Lymphoma, T-Cell, Cutaneous	14	48	197	1.58285e-16	8.15168e-13	1.17084e-11
TCONS_l2_00000914	Lymphoma, T-Cell, Cutaneous	15	48	296	1.75337e-15	9.02987e-12	1.17794e-11
TCONS_00029852	Lymphoma, T-Cell, Cutaneous	14	48	232	1.57325e-15	8.10221e-12	1.42743e-11
TCONS_00029851	Lymphoma, T-Cell, Cutaneous	14	48	232	1.57325e-15	8.10221e-12	1.4302e-11
TCONS_l2_00006264	Lymphoma, T-Cell, Cutaneous	14	48	241	2.67588e-15	1.37808e-11	1.4305e-11
TCONS_00029850	Lymphoma, T-Cell, Cutaneous	14	48	232	1.57325e-15	8.10221e-12	1.43298e-11
TCONS_00029847	Lymphoma, T-Cell, Cutaneous	14	48	232	1.57325e-15	8.10221e-12	1.43578e-11
TCONS_00029848	Lymphoma, T-Cell, Cutaneous	14	48	232	1.57325e-15	8.10221e-12	1.43858e-11
TCONS_00029849	Lymphoma, T-Cell, Cutaneous	14	48	232	1.57325e-15	8.10221e-12	1.44139e-11
TCONS_00029846	Lymphoma, T-Cell, Cutaneous	14	48	232	1.57325e-15	8.10221e-12	1.44422e-11
TCONS_00029634	Lymphoma, T-Cell, Cutaneous	14	48	232	1.57325e-15	8.10221e-12	1.44705e-11
TCONS_00029845	Lymphoma, T-Cell, Cutaneous	14	48	232	1.57325e-15	8.10221e-12	1.4499e-11
TCONS_00029633	Lymphoma, T-Cell, Cutaneous	14	48	232	1.57325e-15	8.10221e-12	1.45276e-11
TCONS_00029632	Lymphoma, T-Cell, Cutaneous	14	48	232	1.57325e-15	8.10221e-12	1.45562e-11
TCONS_00029631	Lymphoma, T-Cell, Cutaneous	14	48	232	1.57325e-15	8.10221e-12	1.45851e-11
TCONS_00029327	Lymphoma, T-Cell, Cutaneous	14	48	232	1.57325e-15	8.10221e-12	1.4614e-11
TCONS_l2_00007970	Lymphoma, T-Cell, Cutaneous	14	48	232	1.57325e-15	8.10221e-12	2.81668e-11
TCONS_l2_00008348	Lymphoma, T-Cell, Cutaneous	14	48	232	1.57325e-15	8.10221e-12	2.82749e-11
TCONS_l2_00008347	Lymphoma, T-Cell, Cutaneous	14	48	232	1.57325e-15	8.10221e-12	2.83837e-11
TCONS_l2_00008346	Lymphoma, T-Cell, Cutaneous	14	48	232	1.57325e-15	8.10221e-12	2.84935e-11
TCONS_l2_00008343	Lymphoma, T-Cell, Cutaneous	14	48	232	1.57325e-15	8.10221e-12	2.86041e-11
TCONS_00000640	Lymphoma, T-Cell, Cutaneous	14	48	248	3.98694e-15	2.05327e-11	2.92452e-11
TCONS_l2_00001442	Leukemia	18	363	69	3.30586e-15	1.70252e-11	3.22651e-11
TCONS_00022804	Lymphoma, T-Cell, Cutaneous	15	48	310	3.47477e-15	1.7895e-11	4.55556e-11
TCONS_00023134	Lymphoma, T-Cell, Cutaneous	15	48	310	3.47477e-15	1.7895e-11	4.57262e-11
TCONS_00023135	Lymphoma, T-Cell, Cutaneous	15	48	310	3.47477e-15	1.7895e-11	4.58981e-11
TCONS_00022803	Lymphoma, T-Cell, Cutaneous	15	48	310	3.47477e-15	1.7895e-11	4.60713e-11
TCONS_00022377	Lymphoma, T-Cell, Cutaneous	15	48	310	3.47477e-15	1.7895e-11	4.62458e-11
TCONS_l2_00000599	Lymphoma, T-Cell, Cutaneous	14	48	258	6.90597e-15	3.55657e-11	7.77093e-11
TCONS_l2_00002208	Lymphoma, T-Cell, Cutaneous	14	48	258	6.90597e-15	3.55657e-11	7.77715e-11
TCONS_l2_00001922	Lymphoma, T-Cell, Cutaneous	14	48	238	2.24703e-15	1.15722e-11	9.04886e-11
TCONS_l2_00001923	Lymphoma, T-Cell, Cutaneous	14	48	238	2.24703e-15	1.15722e-11	9.07486e-11
TCONS_l2_00000002	Lymphoma, T-Cell, Cutaneous	14	48	238	2.24703e-15	1.15722e-11	9.10101e-11
TCONS_l2_00000001	Lymphoma, T-Cell, Cutaneous	14	48	238	2.24703e-15	1.15722e-11	9.12732e-11
TCONS_00011409	Lymphoma, T-Cell, Cutaneous	14	48	236	1.99742e-15	1.02867e-11	1.21002e-10
TCONS_l2_00006877	Leukemia	22	363	117	4.61115e-15	2.37474e-11	1.2274e-10
TCONS_00000416	Leukemia	23	363	137	1.4258e-14	7.34288e-11	1.36783e-10
TCONS_l2_00021217	Lymphoma, T-Cell, Cutaneous	16	48	433	2.37204e-14	1.2216e-10	1.60895e-10
TCONS_00003451	Leukemia	18	363	75	1.63341e-14	8.41204e-11	2.38881e-10
TCONS_00002772	Leukemia	18	363	75	1.63341e-14	8.41204e-11	2.39879e-10
TCONS_00004507	Leukemia	18	363	75	1.63341e-14	8.41204e-11	2.40886e-10
TCONS_00005284	Leukemia	18	363	75	1.63341e-14	8.41204e-11	2.41901e-10
TCONS_00005283	Leukemia	18	363	75	1.63341e-14	8.41204e-11	2.42925e-10
TCONS_l2_00017903	Lymphoma, T-Cell, Cutaneous	14	48	292	3.82415e-14	1.96944e-10	2.90205e-10
TCONS_l2_00025959	Leukemia	16	363	52	6.44961e-15	3.32155e-11	3.6258e-10
TCONS_l2_00025958	Leukemia	16	363	52	6.44961e-15	3.32155e-11	3.68476e-10
TCONS_l2_00025957	Leukemia	16	363	52	6.44961e-15	3.32155e-11	3.74566e-10
TCONS_00019712	Leukemia	18	363	80	5.50885e-14	2.83706e-10	3.78969e-10
TCONS_l2_00025956	Leukemia	16	363	52	6.44961e-15	3.32155e-11	3.80862e-10
TCONS_l2_00025955	Leukemia	16	363	52	6.44961e-15	3.32155e-11	3.87372e-10
TCONS_00009445	Leukemia	18	363	81	6.94715e-14	3.57778e-10	6.11382e-10
TCONS_00009444	Leukemia	18	363	81	6.94715e-14	3.57778e-10	6.12917e-10
TCONS_l2_00019220	Lymphoma, T-Cell, Cutaneous	14	48	274	1.58939e-14	8.18537e-11	6.38225e-10
TCONS_00029004	Multiple Sclerosis	23	236	217	3.45658e-14	1.78014e-10	6.41744e-10
TCONS_00029003	Multiple Sclerosis	23	236	217	3.45658e-14	1.78014e-10	6.60054e-10
TCONS_00029211	Multiple Sclerosis	23	236	217	3.45658e-14	1.78014e-10	6.79441e-10
TCONS_00028836	Multiple Sclerosis	23	236	217	3.45658e-14	1.78014e-10	7e-10
TCONS_00028768	Multiple Sclerosis	23	236	217	3.45658e-14	1.78014e-10	7.21842e-10
TCONS_l2_00011535	Lymphoma, T-Cell, Cutaneous	16	48	478	1.09264e-13	5.62708e-10	7.29516e-10
TCONS_l2_00010619	Lymphoma, T-Cell, Cutaneous	16	48	478	1.09264e-13	5.62708e-10	7.3021e-10
TCONS_l2_00010620	Lymphoma, T-Cell, Cutaneous	16	48	478	1.09264e-13	5.62708e-10	7.30905e-10
TCONS_l2_00026208	Leukemia	18	363	85	1.69859e-13	8.74775e-10	9.62217e-10
TCONS_l2_00026207	Leukemia	18	363	85	1.69859e-13	8.74775e-10	9.63771e-10
TCONS_l2_00026206	Leukemia	18	363	85	1.69859e-13	8.74775e-10	9.6533e-10
TCONS_l2_00026205	Leukemia	18	363	85	1.69859e-13	8.74775e-10	9.66894e-10
TCONS_l2_00026204	Leukemia	18	363	85	1.69859e-13	8.74775e-10	9.68463e-10
TCONS_l2_00026203	Leukemia	18	363	85	1.69859e-13	8.74775e-10	9.70037e-10
TCONS_l2_00026202	Leukemia	18	363	85	1.69859e-13	8.74775e-10	9.71616e-10
TCONS_l2_00026201	Leukemia	18	363	85	1.69859e-13	8.74775e-10	9.73201e-10
TCONS_l2_00026200	Leukemia	18	363	85	1.69859e-13	8.74775e-10	9.7479e-10
TCONS_l2_00026199	Leukemia	18	363	85	1.69859e-13	8.74775e-10	9.76385e-10
TCONS_l2_00026197	Leukemia	18	363	85	1.69859e-13	8.74775e-10	9.77985e-10
TCONS_l2_00026198	Leukemia	18	363	85	1.69859e-13	8.74775e-10	9.7959e-10
TCONS_l2_00026196	Leukemia	18	363	85	1.69859e-13	8.74775e-10	9.81201e-10
TCONS_l2_00026195	Leukemia	18	363	85	1.69859e-13	8.74775e-10	9.82816e-10
TCONS_l2_00026194	Leukemia	18	363	85	1.69859e-13	8.74775e-10	9.84438e-10
TCONS_l2_00026193	Leukemia	18	363	85	1.69859e-13	8.74775e-10	9.86064e-10
TCONS_l2_00026192	Leukemia	18	363	85	1.69859e-13	8.74775e-10	9.87696e-10
TCONS_l2_00026190	Leukemia	18	363	85	1.69859e-13	8.74775e-10	9.89333e-10
TCONS_l2_00026191	Leukemia	18	363	85	1.69859e-13	8.74775e-10	9.90976e-10
TCONS_00008982	Lymphoma, T-Cell, Cutaneous	14	48	320	1.34443e-13	6.9238e-10	1.30671e-09
TCONS_00008983	Lymphoma, T-Cell, Cutaneous	14	48	320	1.34443e-13	6.9238e-10	1.30762e-09
TCONS_00008387	Lymphoma, T-Cell, Cutaneous	14	48	320	1.34443e-13	6.9238e-10	1.30852e-09
TCONS_00008386	Lymphoma, T-Cell, Cutaneous	14	48	320	1.34443e-13	6.9238e-10	1.30943e-09
TCONS_00008385	Lymphoma, T-Cell, Cutaneous	14	48	320	1.34443e-13	6.9238e-10	1.31034e-09
TCONS_l2_00029054	Lymphoma, T-Cell, Cutaneous	15	48	391	1.04625e-13	5.38818e-10	1.50659e-09
TCONS_l2_00029053	Lymphoma, T-Cell, Cutaneous	15	48	391	1.04625e-13	5.38818e-10	1.50969e-09
TCONS_l2_00029052	Lymphoma, T-Cell, Cutaneous	15	48	391	1.04625e-13	5.38818e-10	1.51279e-09
TCONS_l2_00029051	Lymphoma, T-Cell, Cutaneous	15	48	391	1.04625e-13	5.38818e-10	1.51591e-09
TCONS_l2_00029050	Lymphoma, T-Cell, Cutaneous	15	48	391	1.04625e-13	5.38818e-10	1.51904e-09
TCONS_l2_00029049	Lymphoma, T-Cell, Cutaneous	15	48	391	1.04625e-13	5.38818e-10	1.52219e-09
TCONS_l2_00029048	Lymphoma, T-Cell, Cutaneous	15	48	391	1.04625e-13	5.38818e-10	1.52535e-09
TCONS_l2_00011980	Lymphoma, T-Cell, Cutaneous	14	48	336	2.61886e-13	1.34871e-09	1.56689e-09
TCONS_l2_00010107	Leukemia	21	363	106	6.49342e-15	3.34411e-11	1.7219e-09
TCONS_l2_00010106	Leukemia	21	363	106	6.49342e-15	3.34411e-11	1.86247e-09
TCONS_l2_00010456	Leukemia	21	363	106	6.49342e-15	3.34411e-11	2.02802e-09
TCONS_00019155	Infection	29	458	201	1.32103e-13	6.80328e-10	2.34421e-09
TCONS_00000152	Leukemia	16	363	67	5.23506e-13	2.69606e-09	2.70398e-09
TCONS_00001938	Leukemia	16	363	67	5.23506e-13	2.69606e-09	2.70796e-09
TCONS_00001679	Leukemia	18	363	83	1.09347e-13	5.63138e-10	2.86717e-09
TCONS_00029004	Arthritis, Rheumatoid	29	426	217	1.56351e-13	8.05206e-10	2.92988e-09
TCONS_00029003	Arthritis, Rheumatoid	29	426	217	1.56351e-13	8.05206e-10	3.01428e-09
TCONS_00029211	Arthritis, Rheumatoid	29	426	217	1.56351e-13	8.05206e-10	3.10368e-09
TCONS_00028836	Arthritis, Rheumatoid	29	426	217	1.56351e-13	8.05206e-10	3.19856e-09
TCONS_00028768	Arthritis, Rheumatoid	29	426	217	1.56351e-13	8.05206e-10	3.29941e-09
TCONS_00019776	Carcinoma	30	940	116	5.88283e-13	3.02966e-09	4.45231e-09
TCONS_l2_00015391	Leukemia	21	363	135	9.63225e-13	4.96061e-09	6.54934e-09
TCONS_l2_00028855	Infection	31	458	251	1.32314e-12	6.81415e-09	6.91037e-09
TCONS_l2_00022687	Lymphoma, T-Cell, Cutaneous	14	48	381	1.44412e-12	7.43722e-09	8.02221e-09
TCONS_l2_00023616	Lymphoma, T-Cell, Cutaneous	14	48	381	1.44412e-12	7.43722e-09	8.02855e-09
TCONS_l2_00022686	Lymphoma, T-Cell, Cutaneous	14	48	381	1.44412e-12	7.43722e-09	8.03491e-09
TCONS_l2_00023615	Lymphoma, T-Cell, Cutaneous	14	48	381	1.44412e-12	7.43722e-09	8.04128e-09
TCONS_l2_00022685	Lymphoma, T-Cell, Cutaneous	14	48	381	1.44412e-12	7.43722e-09	8.04765e-09
TCONS_l2_00022684	Lymphoma, T-Cell, Cutaneous	14	48	381	1.44412e-12	7.43722e-09	8.05404e-09
TCONS_l2_00022683	Lymphoma, T-Cell, Cutaneous	14	48	381	1.44412e-12	7.43722e-09	8.06044e-09
TCONS_l2_00022682	Lymphoma, T-Cell, Cutaneous	14	48	381	1.44412e-12	7.43722e-09	8.06685e-09
TCONS_l2_00012524	Leukemia	14	363	48	7.49668e-13	3.86079e-09	8.46272e-09
TCONS_l2_00012521	Leukemia	14	363	48	7.49668e-13	3.86079e-09	8.49e-09
TCONS_l2_00012517	Leukemia	14	363	48	7.49668e-13	3.86079e-09	8.51745e-09
TCONS_l2_00012515	Leukemia	14	363	48	7.49668e-13	3.86079e-09	8.54509e-09
TCONS_l2_00012523	Leukemia	14	363	48	7.49668e-13	3.86079e-09	8.5729e-09
TCONS_l2_00012522	Leukemia	14	363	48	7.49668e-13	3.86079e-09	8.60089e-09
TCONS_l2_00013323	Leukemia	14	363	48	7.49668e-13	3.86079e-09	8.62907e-09
TCONS_l2_00012518	Leukemia	14	363	48	7.49668e-13	3.86079e-09	8.65743e-09
TCONS_l2_00012519	Leukemia	14	363	48	7.49668e-13	3.86079e-09	8.68598e-09
TCONS_l2_00012520	Leukemia	14	363	48	7.49668e-13	3.86079e-09	8.71471e-09
TCONS_l2_00012516	Leukemia	14	363	48	7.49668e-13	3.86079e-09	8.74364e-09
TCONS_00012438	Leukemia	14	363	51	1.89651e-12	9.76705e-09	1.42232e-08
TCONS_00012437	Leukemia	14	363	51	1.89651e-12	9.76705e-09	1.42536e-08
TCONS_00011743	Leukemia	14	363	51	1.89651e-12	9.76705e-09	1.42842e-08
TCONS_00011742	Leukemia	14	363	51	1.89651e-12	9.76705e-09	1.43149e-08
TCONS_00023793	Lymphoma, T-Cell, Cutaneous	14	48	353	5.12945e-13	2.64167e-09	1.62003e-08
TCONS_00023792	Lymphoma, T-Cell, Cutaneous	14	48	353	5.12945e-13	2.64167e-09	1.62734e-08
TCONS_00023791	Lymphoma, T-Cell, Cutaneous	14	48	353	5.12945e-13	2.64167e-09	1.63472e-08
TCONS_00027716	Infection	36	458	340	2.06614e-12	1.06406e-08	2.9302e-08
TCONS_l2_00021058	Leukemia	17	363	85	2.17626e-12	1.12078e-08	3.44049e-08
TCONS_l2_00009605	Leukemia	21	363	146	4.5938e-12	2.3658e-08	3.8545e-08
TCONS_l2_00009604	Leukemia	21	363	146	4.5938e-12	2.3658e-08	3.8591e-08
TCONS_l2_00014091	Infection	29	458	218	1.08696e-12	5.59783e-09	4.60135e-08
TCONS_l2_00030381	Leukemia	19	363	117	5.40969e-12	2.78599e-08	5.70793e-08
TCONS_l2_00012696	Leukemia	21	363	152	1.01447e-11	5.22455e-08	6.97202e-08
TCONS_l2_00012423	Leukemia	25	363	212	3.86983e-12	1.99296e-08	8.90146e-08
TCONS_00010587	Leukemia	15	363	70	1.52783e-11	7.86834e-08	8.92464e-08
TCONS_00011108	Leukemia	15	363	70	1.52783e-11	7.86834e-08	8.93207e-08
TCONS_00010586	Leukemia	15	363	70	1.52783e-11	7.86834e-08	8.93951e-08
TCONS_00010585	Leukemia	15	363	70	1.52783e-11	7.86834e-08	8.94696e-08
TCONS_00011107	Leukemia	15	363	70	1.52783e-11	7.86834e-08	8.95442e-08
TCONS_00011105	Leukemia	15	363	70	1.52783e-11	7.86834e-08	8.96189e-08
TCONS_00011106	Leukemia	15	363	70	1.52783e-11	7.86834e-08	8.96938e-08
TCONS_00010584	Leukemia	15	363	70	1.52783e-11	7.86834e-08	8.97688e-08
TCONS_00010583	Leukemia	15	363	70	1.52783e-11	7.86834e-08	8.98439e-08
TCONS_00011104	Leukemia	15	363	70	1.52783e-11	7.86834e-08	8.99192e-08
TCONS_00010582	Leukemia	15	363	70	1.52783e-11	7.86834e-08	8.99945e-08
TCONS_l2_00012421	Leukemia	25	363	212	3.86983e-12	1.99296e-08	9.00463e-08
TCONS_00010581	Leukemia	15	363	70	1.52783e-11	7.86834e-08	9.007e-08
TCONS_l2_00012419	Leukemia	25	363	212	3.86983e-12	1.99296e-08	9.11021e-08
TCONS_l2_00012418	Leukemia	25	363	212	3.86983e-12	1.99296e-08	9.21829e-08
TCONS_l2_00012417	Leukemia	25	363	212	3.86983e-12	1.99296e-08	9.32898e-08
TCONS_00022504	Leukemia	14	363	45	2.74786e-13	1.41515e-09	9.41935e-08
TCONS_l2_00012416	Leukemia	25	363	212	3.86983e-12	1.99296e-08	9.44235e-08
TCONS_l2_00012415	Leukemia	25	363	212	3.86983e-12	1.99296e-08	9.55851e-08
TCONS_l2_00013309	Leukemia	25	363	212	3.86983e-12	1.99296e-08	9.67757e-08
TCONS_l2_00012420	Leukemia	25	363	212	3.86983e-12	1.99296e-08	9.79963e-08
TCONS_l2_00013244	Leukemia	20	363	141	1.94648e-11	1.00244e-07	1.32541e-07
TCONS_l2_00013243	Leukemia	20	363	141	1.94648e-11	1.00244e-07	1.32734e-07
TCONS_l2_00013242	Leukemia	20	363	141	1.94648e-11	1.00244e-07	1.32928e-07
TCONS_l2_00022045	Leukemia	25	363	229	2.14689e-11	1.10565e-07	1.44508e-07
TCONS_l2_00030350	Leukemia	20	363	143	2.53398e-11	1.305e-07	2.09861e-07
TCONS_l2_00013772	Breast Neoplasms	28	1219	87	4.82047e-12	2.48254e-08	2.11714e-07
TCONS_l2_00013771	Breast Neoplasms	28	1219	87	4.82047e-12	2.48254e-08	2.14394e-07
TCONS_l2_00013770	Breast Neoplasms	28	1219	87	4.82047e-12	2.48254e-08	2.17143e-07
TCONS_l2_00013769	Breast Neoplasms	28	1219	87	4.82047e-12	2.48254e-08	2.19963e-07
TCONS_l2_00013768	Breast Neoplasms	28	1219	87	4.82047e-12	2.48254e-08	2.22857e-07
TCONS_l2_00013767	Breast Neoplasms	28	1219	87	4.82047e-12	2.48254e-08	2.25828e-07
TCONS_l2_00015398	Breast Neoplasms	28	1219	87	4.82047e-12	2.48254e-08	2.2888e-07
TCONS_l2_00013766	Breast Neoplasms	28	1219	87	4.82047e-12	2.48254e-08	2.32015e-07
TCONS_l2_00013765	Breast Neoplasms	28	1219	87	4.82047e-12	2.48254e-08	2.35238e-07
TCONS_l2_00013762	Breast Neoplasms	28	1219	87	4.82047e-12	2.48254e-08	2.38551e-07
TCONS_l2_00013764	Breast Neoplasms	28	1219	87	4.82047e-12	2.48254e-08	2.41959e-07
TCONS_l2_00013761	Breast Neoplasms	28	1219	87	4.82047e-12	2.48254e-08	2.45466e-07
TCONS_00017432	Leukemia	16	363	75	3.41293e-12	1.75766e-08	2.48531e-07
TCONS_l2_00013759	Breast Neoplasms	28	1219	87	4.82047e-12	2.48254e-08	2.49075e-07
TCONS_l2_00013760	Breast Neoplasms	28	1219	87	4.82047e-12	2.48254e-08	2.52793e-07
TCONS_00019776	Leukemia	18	363	116	4.34643e-11	2.23841e-07	3.28774e-07
TCONS_l2_00010609	Leukemia	19	363	101	3.47118e-13	1.78766e-09	3.48466e-07
TCONS_l2_00010608	Leukemia	19	363	101	3.47118e-13	1.78766e-09	4.43502e-07
TCONS_l2_00003491	Leukemia	20	363	144	2.8863e-11	1.48644e-07	4.68418e-07
TCONS_l2_00011031	Carcinoma	19	940	55	4.19992e-11	2.16296e-07	5.20981e-07
TCONS_l2_00011030	Carcinoma	19	940	55	4.19992e-11	2.16296e-07	5.22827e-07
TCONS_l2_00011029	Carcinoma	19	940	55	4.19992e-11	2.16296e-07	5.24686e-07
TCONS_l2_00011028	Carcinoma	19	940	55	4.19992e-11	2.16296e-07	5.26558e-07
TCONS_l2_00011027	Carcinoma	19	940	55	4.19992e-11	2.16296e-07	5.28443e-07
TCONS_l2_00011026	Carcinoma	19	940	55	4.19992e-11	2.16296e-07	5.30343e-07
TCONS_l2_00016230	Leukemia	22	363	173	1.73855e-11	8.95353e-08	5.68237e-07
TCONS_l2_00016229	Leukemia	22	363	173	1.73855e-11	8.95353e-08	5.70892e-07
TCONS_l2_00016228	Leukemia	22	363	173	1.73855e-11	8.95353e-08	5.73572e-07
TCONS_l2_00016227	Leukemia	22	363	173	1.73855e-11	8.95353e-08	5.76278e-07
TCONS_l2_00016754	Leukemia	22	363	173	1.73855e-11	8.95353e-08	5.79009e-07
TCONS_l2_00014712	Leukemia	20	363	153	8.87727e-11	4.5718e-07	6.17645e-07
TCONS_l2_00014711	Leukemia	20	363	153	8.87727e-11	4.5718e-07	6.18257e-07
TCONS_l2_00014710	Leukemia	20	363	153	8.87727e-11	4.5718e-07	6.18871e-07
TCONS_l2_00014709	Leukemia	20	363	153	8.87727e-11	4.5718e-07	6.19485e-07
TCONS_l2_00014708	Leukemia	20	363	153	8.87727e-11	4.5718e-07	6.20101e-07
TCONS_l2_00014706	Leukemia	20	363	153	8.87727e-11	4.5718e-07	6.20718e-07
TCONS_l2_00014707	Leukemia	20	363	153	8.87727e-11	4.5718e-07	6.21336e-07
TCONS_l2_00015863	Leukemia	20	363	153	8.87727e-11	4.5718e-07	6.21956e-07
TCONS_l2_00014705	Leukemia	20	363	153	8.87727e-11	4.5718e-07	6.22576e-07
TCONS_l2_00015862	Leukemia	20	363	153	8.87727e-11	4.5718e-07	6.23198e-07
TCONS_l2_00014704	Leukemia	20	363	153	8.87727e-11	4.5718e-07	6.23822e-07
TCONS_l2_00014703	Leukemia	20	363	153	8.87727e-11	4.5718e-07	6.24446e-07
TCONS_l2_00014702	Leukemia	20	363	153	8.87727e-11	4.5718e-07	6.25072e-07
TCONS_00027716	Leukemia	30	363	340	4.6151e-11	2.37678e-07	6.55837e-07
TCONS_l2_00018336	Leukemia	18	363	109	1.47649e-11	7.60391e-08	7.9506e-07
TCONS_l2_00024783	Leukemia	18	363	125	1.55754e-10	8.02132e-07	8.10447e-07
TCONS_00015327	Schizophrenia	16	522	64	5.81639e-11	2.99544e-07	9.32105e-07
TCONS_00022381	Schizophrenia	18	522	86	9.00658e-11	4.63839e-07	1.11037e-06
TCONS_00022382	Schizophrenia	18	522	86	9.00658e-11	4.63839e-07	1.11134e-06
TCONS_l2_00018862	Leukemia	26	363	271	1.53323e-10	7.89614e-07	1.13713e-06
TCONS_00016651	Leukemia	17	363	110	1.62279e-10	8.35736e-07	1.17624e-06
TCONS_00016652	Leukemia	17	363	110	1.62279e-10	8.35736e-07	1.17806e-06
TCONS_00023266	Carcinoma	17	940	40	9.03867e-12	4.65492e-08	1.36594e-06
TCONS_l2_00030483	Leukemia	14	363	68	1.30361e-10	6.71357e-07	1.36624e-06
TCONS_l2_00003151	Leukemia	18	363	125	1.55754e-10	8.02132e-07	1.40052e-06
TCONS_l2_00003150	Leukemia	18	363	125	1.55754e-10	8.02132e-07	1.40412e-06
TCONS_l2_00004014	Leukemia	18	363	125	1.55754e-10	8.02132e-07	1.40773e-06
TCONS_00005120	Leukemia	18	363	122	1.03102e-10	5.30977e-07	1.54977e-06
TCONS_00003244	Leukemia	18	363	122	1.03102e-10	5.30977e-07	1.55643e-06
TCONS_00003243	Leukemia	18	363	122	1.03102e-10	5.30977e-07	1.56315e-06
TCONS_00004187	Leukemia	18	363	122	1.03102e-10	5.30977e-07	1.56992e-06
TCONS_00005119	Leukemia	18	363	122	1.03102e-10	5.30977e-07	1.57675e-06
TCONS_00003242	Leukemia	18	363	122	1.03102e-10	5.30977e-07	1.58365e-06
TCONS_l2_00013772	Leukemia	16	363	87	3.75059e-11	1.93155e-07	1.65242e-06
TCONS_l2_00013771	Leukemia	16	363	87	3.75059e-11	1.93155e-07	1.6734e-06
TCONS_l2_00013770	Leukemia	16	363	87	3.75059e-11	1.93155e-07	1.69492e-06
TCONS_l2_00013769	Leukemia	16	363	87	3.75059e-11	1.93155e-07	1.71701e-06
TCONS_l2_00013768	Leukemia	16	363	87	3.75059e-11	1.93155e-07	1.73967e-06
TCONS_00017001	Leukemia	20	363	162	2.52242e-10	1.29905e-06	1.75327e-06
TCONS_l2_00013767	Leukemia	16	363	87	3.75059e-11	1.93155e-07	1.76295e-06
TCONS_l2_00015398	Leukemia	16	363	87	3.75059e-11	1.93155e-07	1.78685e-06
TCONS_l2_00013766	Leukemia	16	363	87	3.75059e-11	1.93155e-07	1.81141e-06
TCONS_l2_00013765	Leukemia	16	363	87	3.75059e-11	1.93155e-07	1.83666e-06
TCONS_l2_00013762	Leukemia	16	363	87	3.75059e-11	1.93155e-07	1.86262e-06
TCONS_l2_00013764	Leukemia	16	363	87	3.75059e-11	1.93155e-07	1.88932e-06
TCONS_00002713	Leukemia	20	363	156	1.26786e-10	6.52947e-07	1.89967e-06
TCONS_l2_00013761	Leukemia	16	363	87	3.75059e-11	1.93155e-07	1.9168e-06
TCONS_l2_00013759	Leukemia	16	363	87	3.75059e-11	1.93155e-07	1.9451e-06
TCONS_l2_00013760	Leukemia	16	363	87	3.75059e-11	1.93155e-07	1.97424e-06
TCONS_00015353	Leukemia	16	363	97	2.07045e-10	1.06628e-06	1.99307e-06
TCONS_00015354	Leukemia	16	363	97	2.07045e-10	1.06628e-06	1.99854e-06
TCONS_00026019	Leukemia	17	363	105	7.58965e-11	3.90867e-07	2.00881e-06
TCONS_00002275	Leukemia	18	363	88	3.2132e-13	1.6548e-09	2.25797e-06
TCONS_l2_00012524	Breast Neoplasms	19	1219	48	2.25375e-10	1.16068e-06	2.54213e-06
TCONS_l2_00012521	Breast Neoplasms	19	1219	48	2.25375e-10	1.16068e-06	2.55032e-06
TCONS_l2_00012517	Breast Neoplasms	19	1219	48	2.25375e-10	1.16068e-06	2.55856e-06
TCONS_l2_00012515	Breast Neoplasms	19	1219	48	2.25375e-10	1.16068e-06	2.56685e-06
TCONS_l2_00012523	Breast Neoplasms	19	1219	48	2.25375e-10	1.16068e-06	2.5752e-06
TCONS_l2_00012522	Breast Neoplasms	19	1219	48	2.25375e-10	1.16068e-06	2.5836e-06
TCONS_l2_00013323	Breast Neoplasms	19	1219	48	2.25375e-10	1.16068e-06	2.59206e-06
TCONS_l2_00012518	Breast Neoplasms	19	1219	48	2.25375e-10	1.16068e-06	2.60057e-06
TCONS_l2_00012519	Breast Neoplasms	19	1219	48	2.25375e-10	1.16068e-06	2.60914e-06
TCONS_l2_00012520	Breast Neoplasms	19	1219	48	2.25375e-10	1.16068e-06	2.61776e-06
TCONS_l2_00012516	Breast Neoplasms	19	1219	48	2.25375e-10	1.16068e-06	2.62645e-06
TCONS_l2_00016268	Pregnancy, Tubal	4	5	54	4.45037e-10	2.29194e-06	2.75053e-06
TCONS_l2_00016267	Pregnancy, Tubal	4	5	54	4.45037e-10	2.29194e-06	2.75902e-06
TCONS_l2_00016776	Pregnancy, Tubal	4	5	54	4.45037e-10	2.29194e-06	2.76757e-06
TCONS_l2_00016266	Pregnancy, Tubal	4	5	54	4.45037e-10	2.29194e-06	2.77617e-06
TCONS_l2_00016775	Pregnancy, Tubal	4	5	54	4.45037e-10	2.29194e-06	2.78482e-06
TCONS_l2_00016265	Pregnancy, Tubal	4	5	54	4.45037e-10	2.29194e-06	2.79352e-06
TCONS_l2_00016264	Pregnancy, Tubal	4	5	54	4.45037e-10	2.29194e-06	2.80229e-06
TCONS_l2_00016774	Pregnancy, Tubal	4	5	54	4.45037e-10	2.29194e-06	2.8111e-06
TCONS_l2_00016263	Pregnancy, Tubal	4	5	54	4.45037e-10	2.29194e-06	2.81997e-06
TCONS_l2_00016773	Pregnancy, Tubal	4	5	54	4.45037e-10	2.29194e-06	2.8289e-06
TCONS_l2_00016262	Pregnancy, Tubal	4	5	54	4.45037e-10	2.29194e-06	2.83789e-06
TCONS_00001141	Leukemia	18	363	132	3.89642e-10	2.00666e-06	2.89438e-06
TCONS_00002154	Leukemia	18	363	132	3.89642e-10	2.00666e-06	2.90051e-06
TCONS_00002155	Leukemia	18	363	132	3.89642e-10	2.00666e-06	2.90667e-06
TCONS_l2_00030641	Leukemia	14	363	73	3.55259e-10	1.82958e-06	2.94568e-06
TCONS_l2_00030883	Leukemia	14	363	73	3.55259e-10	1.82958e-06	2.9509e-06
TCONS_l2_00030640	Leukemia	14	363	73	3.55259e-10	1.82958e-06	2.95615e-06
TCONS_l2_00030882	Leukemia	14	363	73	3.55259e-10	1.82958e-06	2.96141e-06
TCONS_00000848	Arthritis, Rheumatoid	18	426	110	2.37216e-10	1.22166e-06	3.1873e-06
TCONS_00000157	Arthritis, Rheumatoid	18	426	110	2.37216e-10	1.22166e-06	3.21187e-06
TCONS_l2_00012524	Carcinoma	17	940	48	2.84616e-10	1.46577e-06	3.21551e-06
TCONS_l2_00012521	Carcinoma	17	940	48	2.84616e-10	1.46577e-06	3.22588e-06
TCONS_l2_00012517	Carcinoma	17	940	48	2.84616e-10	1.46577e-06	3.23632e-06
TCONS_l2_00027288	Fetal Diseases	5	8	109	5.32234e-10	2.74101e-06	3.24099e-06
TCONS_l2_00026411	Fetal Diseases	5	8	109	5.32234e-10	2.74101e-06	3.24662e-06
TCONS_l2_00012515	Carcinoma	17	940	48	2.84616e-10	1.46577e-06	3.24683e-06
TCONS_l2_00026410	Fetal Diseases	5	8	109	5.32234e-10	2.74101e-06	3.25227e-06
TCONS_l2_00012523	Carcinoma	17	940	48	2.84616e-10	1.46577e-06	3.2574e-06
TCONS_l2_00027286	Fetal Diseases	5	8	109	5.32234e-10	2.74101e-06	3.25793e-06
TCONS_l2_00027285	Fetal Diseases	5	8	109	5.32234e-10	2.74101e-06	3.26362e-06
TCONS_l2_00012522	Carcinoma	17	940	48	2.84616e-10	1.46577e-06	3.26805e-06
TCONS_l2_00026409	Fetal Diseases	5	8	109	5.32234e-10	2.74101e-06	3.26932e-06
TCONS_l2_00026412	Fetal Diseases	5	8	109	5.32234e-10	2.74101e-06	3.27505e-06
TCONS_l2_00013323	Carcinoma	17	940	48	2.84616e-10	1.46577e-06	3.27876e-06
TCONS_l2_00027289	Fetal Diseases	5	8	109	5.32234e-10	2.74101e-06	3.28079e-06
TCONS_l2_00027287	Fetal Diseases	5	8	109	5.32234e-10	2.74101e-06	3.28656e-06
TCONS_l2_00012518	Carcinoma	17	940	48	2.84616e-10	1.46577e-06	3.28955e-06
TCONS_l2_00012519	Carcinoma	17	940	48	2.84616e-10	1.46577e-06	3.3004e-06
TCONS_l2_00012520	Carcinoma	17	940	48	2.84616e-10	1.46577e-06	3.31133e-06
TCONS_l2_00012516	Carcinoma	17	940	48	2.84616e-10	1.46577e-06	3.32233e-06
TCONS_00023923	Pregnancy, Tubal	4	5	55	4.79919e-10	2.47158e-06	3.75973e-06
TCONS_00023375	Pregnancy, Tubal	4	5	55	4.79919e-10	2.47158e-06	3.77234e-06
TCONS_00023374	Pregnancy, Tubal	4	5	55	4.79919e-10	2.47158e-06	3.78504e-06
TCONS_l2_00009464	Leukemia	23	363	211	1.43244e-10	7.37707e-07	4.09188e-06
TCONS_l2_00008794	Leukemia	23	363	211	1.43244e-10	7.37707e-07	4.10858e-06
TCONS_l2_00009463	Leukemia	23	363	211	1.43244e-10	7.37707e-07	4.12542e-06
TCONS_00000640	Leukemia	24	363	248	6.66287e-10	3.43138e-06	4.88994e-06
TCONS_l2_00006359	Leukemia	17	363	121	7.51111e-10	3.86822e-06	5.71852e-06
TCONS_00027642	Pregnancy, Tubal	4	5	44	1.91122e-10	9.84279e-07	6.41073e-06
TCONS_00004378	Neoplasm, Residual	7	27	132	1.09525e-09	5.64053e-06	6.47581e-06
TCONS_00002669	Neoplasm, Residual	7	27	132	1.09525e-09	5.64053e-06	6.48127e-06
TCONS_00003368	Neoplasm, Residual	7	27	132	1.09525e-09	5.64053e-06	6.48673e-06
TCONS_00000647	Schizophrenia	20	522	107	7.14248e-11	3.67838e-07	6.82877e-06
TCONS_00002495	Schizophrenia	20	522	107	7.14248e-11	3.67838e-07	6.87554e-06
TCONS_00003048	Pregnancy, Tubal	4	5	59	6.40315e-10	3.29762e-06	7.81181e-06
TCONS_l2_00030292	Infection	24	458	204	1.29852e-09	6.68738e-06	8.3105e-06
TCONS_l2_00030291	Infection	24	458	204	1.29852e-09	6.68738e-06	8.32566e-06
TCONS_l2_00030290	Infection	24	458	204	1.29852e-09	6.68738e-06	8.34088e-06
TCONS_l2_00030289	Infection	24	458	204	1.29852e-09	6.68738e-06	8.35616e-06
TCONS_l2_00030288	Infection	24	458	204	1.29852e-09	6.68738e-06	8.37149e-06
TCONS_l2_00030287	Infection	24	458	204	1.29852e-09	6.68738e-06	8.38688e-06
TCONS_l2_00030727	Infection	24	458	204	1.29852e-09	6.68738e-06	8.40233e-06
TCONS_l2_00030286	Infection	24	458	204	1.29852e-09	6.68738e-06	8.41783e-06
TCONS_l2_00030285	Infection	24	458	204	1.29852e-09	6.68738e-06	8.43339e-06
TCONS_l2_00030284	Infection	24	458	204	1.29852e-09	6.68738e-06	8.44901e-06
TCONS_l2_00030283	Infection	24	458	204	1.29852e-09	6.68738e-06	8.46468e-06
TCONS_l2_00030282	Infection	24	458	204	1.29852e-09	6.68738e-06	8.48042e-06
TCONS_l2_00030281	Infection	24	458	204	1.29852e-09	6.68738e-06	8.49621e-06
TCONS_l2_00030280	Infection	24	458	204	1.29852e-09	6.68738e-06	8.51206e-06
TCONS_l2_00030722	Infection	24	458	204	1.29852e-09	6.68738e-06	8.52797e-06
TCONS_l2_00030723	Infection	24	458	204	1.29852e-09	6.68738e-06	8.54394e-06
TCONS_l2_00030726	Infection	24	458	204	1.29852e-09	6.68738e-06	8.55997e-06
TCONS_l2_00030724	Infection	24	458	204	1.29852e-09	6.68738e-06	8.57606e-06
TCONS_l2_00030279	Infection	24	458	204	1.29852e-09	6.68738e-06	8.59221e-06
TCONS_l2_00030278	Infection	24	458	204	1.29852e-09	6.68738e-06	8.60842e-06
TCONS_l2_00030277	Infection	24	458	204	1.29852e-09	6.68738e-06	8.6247e-06
TCONS_l2_00030275	Infection	24	458	204	1.29852e-09	6.68738e-06	8.64103e-06
TCONS_l2_00030276	Infection	24	458	204	1.29852e-09	6.68738e-06	8.65743e-06
TCONS_l2_00008792	Leukemia	15	363	92	9.08034e-10	4.67637e-06	8.67561e-06
TCONS_l2_00008791	Leukemia	15	363	92	9.08034e-10	4.67637e-06	8.69334e-06
TCONS_l2_00022837	Leukemia	19	363	153	6.44542e-10	3.31939e-06	8.89845e-06
TCONS_l2_00023712	Leukemia	19	363	153	6.44542e-10	3.31939e-06	8.91597e-06
TCONS_l2_00023710	Leukemia	19	363	153	6.44542e-10	3.31939e-06	8.93355e-06
TCONS_l2_00022835	Leukemia	19	363	153	6.44542e-10	3.31939e-06	8.95121e-06
TCONS_l2_00022834	Leukemia	19	363	153	6.44542e-10	3.31939e-06	8.96893e-06
TCONS_l2_00022833	Leukemia	19	363	153	6.44542e-10	3.31939e-06	8.98673e-06
TCONS_l2_00023709	Leukemia	19	363	153	6.44542e-10	3.31939e-06	9.0046e-06
TCONS_l2_00022832	Leukemia	19	363	153	6.44542e-10	3.31939e-06	9.02253e-06
TCONS_l2_00022831	Leukemia	19	363	153	6.44542e-10	3.31939e-06	9.04054e-06
TCONS_l2_00022830	Leukemia	19	363	153	6.44542e-10	3.31939e-06	9.05862e-06
TCONS_l2_00023713	Leukemia	19	363	153	6.44542e-10	3.31939e-06	9.07678e-06
TCONS_l2_00023711	Leukemia	19	363	153	6.44542e-10	3.31939e-06	9.095e-06
TCONS_00022885	Leukemia	15	363	92	9.08034e-10	4.67637e-06	9.0961e-06
TCONS_l2_00022836	Leukemia	19	363	153	6.44542e-10	3.31939e-06	9.1133e-06
TCONS_00022884	Leukemia	15	363	92	9.08034e-10	4.67637e-06	9.11559e-06
TCONS_l2_00014091	Arthritis, Rheumatoid	25	426	218	2.22914e-10	1.14801e-06	9.49369e-06
TCONS_00009639	Leukemia	15	363	92	9.08034e-10	4.67637e-06	9.92366e-06
TCONS_l2_00025848	Leukemia	23	363	195	2.86174e-11	1.47379e-07	1.05842e-05
TCONS_l2_00000181	Leukemia	20	363	183	2.22522e-09	1.14599e-05	1.14683e-05
TCONS_l2_00025847	Leukemia	23	363	195	2.86174e-11	1.47379e-07	1.14914e-05
TCONS_00023479	Breast Neoplasms	38	1219	166	9.15554e-11	4.71511e-07	1.19144e-05
TCONS_l2_00018033	Leukemia	19	363	152	5.75525e-10	2.96395e-06	1.21817e-05
TCONS_l2_00018032	Leukemia	19	363	152	5.75525e-10	2.96395e-06	1.2237e-05
TCONS_l2_00018401	Leukemia	19	363	152	5.75525e-10	2.96395e-06	1.22928e-05
TCONS_00018308	Pregnancy, Tubal	4	5	76	1.80357e-09	9.28839e-06	1.27058e-05
TCONS_00018798	Pregnancy, Tubal	4	5	76	1.80357e-09	9.28839e-06	1.27377e-05
TCONS_00018307	Pregnancy, Tubal	4	5	76	1.80357e-09	9.28839e-06	1.27698e-05
TCONS_00018305	Pregnancy, Tubal	4	5	76	1.80357e-09	9.28839e-06	1.2802e-05
TCONS_00018306	Pregnancy, Tubal	4	5	76	1.80357e-09	9.28839e-06	1.28344e-05
TCONS_00018794	Pregnancy, Tubal	4	5	76	1.80357e-09	9.28839e-06	1.2867e-05
TCONS_00018795	Pregnancy, Tubal	4	5	76	1.80357e-09	9.28839e-06	1.28998e-05
TCONS_00018796	Pregnancy, Tubal	4	5	76	1.80357e-09	9.28839e-06	1.29327e-05
TCONS_00018797	Pregnancy, Tubal	4	5	76	1.80357e-09	9.28839e-06	1.29657e-05
TCONS_00017677	Pregnancy, Tubal	4	5	76	1.80357e-09	9.28839e-06	1.2999e-05
TCONS_00017715	Pregnancy, Tubal	4	5	76	1.80357e-09	9.28839e-06	1.30324e-05
TCONS_00019776	Breast Neoplasms	29	1219	116	1.74529e-09	8.98826e-06	1.31947e-05
TCONS_l2_00024837	Pregnancy, Tubal	4	5	68	1.14527e-09	5.89814e-06	1.36176e-05
TCONS_00021780	Pregnancy, Tubal	4	5	78	2.00504e-09	1.0326e-05	1.38135e-05
TCONS_00021548	Pregnancy, Tubal	4	5	78	2.00504e-09	1.0326e-05	1.38406e-05
TCONS_00021779	Pregnancy, Tubal	4	5	78	2.00504e-09	1.0326e-05	1.38679e-05
TCONS_00021778	Pregnancy, Tubal	4	5	78	2.00504e-09	1.0326e-05	1.38952e-05
TCONS_l2_00013981	Leukemia	18	363	141	1.16387e-09	5.99392e-06	1.43865e-05
TCONS_00022264	Leukemia	15	363	92	9.08034e-10	4.67637e-06	1.45186e-05
TCONS_00017170	Pregnancy, Tubal	4	5	74	1.61767e-09	8.331e-06	1.52076e-05
TCONS_00017436	Pregnancy, Tubal	4	5	77	1.90231e-09	9.79688e-06	1.56532e-05
TCONS_l2_00022860	Schizophrenia	18	522	100	1.21774e-09	6.27137e-06	1.67134e-05
TCONS_l2_00022859	Schizophrenia	18	522	100	1.21774e-09	6.27137e-06	1.67298e-05
TCONS_l2_00022858	Schizophrenia	18	522	100	1.21774e-09	6.27137e-06	1.67461e-05
TCONS_00029004	Infection	25	458	217	9.12386e-10	4.69879e-06	1.70066e-05
TCONS_00029003	Infection	25	458	217	9.12386e-10	4.69879e-06	1.74939e-05
TCONS_00012063	Leukemia	15	363	96	1.67863e-09	8.64492e-06	1.76323e-05
TCONS_00012062	Leukemia	15	363	96	1.67863e-09	8.64492e-06	1.76587e-05
TCONS_00011439	Leukemia	15	363	96	1.67863e-09	8.64492e-06	1.76851e-05
TCONS_l2_00011953	Pregnancy, Tubal	4	5	55	4.79919e-10	2.47158e-06	1.77967e-05
TCONS_00029211	Infection	25	458	217	9.12386e-10	4.69879e-06	1.80098e-05
TCONS_l2_00016218	Pregnancy, Tubal	4	5	72	1.44652e-09	7.44956e-06	1.84481e-05
TCONS_l2_00028855	Inflammation	24	390	251	3.54116e-09	1.8237e-05	1.85014e-05
TCONS_l2_00016217	Pregnancy, Tubal	4	5	72	1.44652e-09	7.44956e-06	1.85322e-05
TCONS_00028836	Infection	25	458	217	9.12386e-10	4.69879e-06	1.85572e-05
TCONS_l2_00016216	Pregnancy, Tubal	4	5	72	1.44652e-09	7.44956e-06	1.86171e-05
TCONS_l2_00016215	Pregnancy, Tubal	4	5	72	1.44652e-09	7.44956e-06	1.87027e-05
TCONS_l2_00016214	Pregnancy, Tubal	4	5	72	1.44652e-09	7.44956e-06	1.87891e-05
TCONS_00028768	Infection	25	458	217	9.12386e-10	4.69879e-06	1.91388e-05
TCONS_00018649	Leukemia	16	363	109	1.23558e-09	6.36322e-06	2.02156e-05
TCONS_00019155	Arthritis, Rheumatoid	23	426	201	1.2405e-09	6.38857e-06	2.20968e-05
TCONS_l2_00015868	Leukemia	18	363	150	3.19766e-09	1.64679e-05	2.78273e-05
TCONS_l2_00014727	Leukemia	18	363	150	3.19766e-09	1.64679e-05	2.78791e-05
TCONS_l2_00014726	Leukemia	18	363	150	3.19766e-09	1.64679e-05	2.7931e-05
TCONS_l2_00015867	Leukemia	18	363	150	3.19766e-09	1.64679e-05	2.79832e-05
TCONS_l2_00015866	Leukemia	18	363	150	3.19766e-09	1.64679e-05	2.80356e-05
TCONS_l2_00014725	Leukemia	18	363	150	3.19766e-09	1.64679e-05	2.80881e-05
TCONS_00015940	Leukemia	17	363	128	1.82613e-09	9.40459e-06	2.81416e-05
TCONS_00022504	Carcinoma	17	940	45	8.65191e-11	4.45574e-07	3.03993e-05
TCONS_l2_00029647	Ehlers-Danlos Syndrome	5	10	96	1.24436e-09	6.40844e-06	3.19719e-05
TCONS_l2_00029645	Ehlers-Danlos Syndrome	5	10	96	1.24436e-09	6.40844e-06	3.22668e-05
TCONS_00014856	Leukemia	16	363	118	4.05461e-09	2.08813e-05	3.26936e-05
TCONS_00015366	Leukemia	16	363	118	4.05461e-09	2.08813e-05	3.27312e-05
TCONS_00015365	Leukemia	16	363	118	4.05461e-09	2.08813e-05	3.27688e-05
TCONS_00015363	Leukemia	16	363	118	4.05461e-09	2.08813e-05	3.28065e-05
TCONS_00015364	Leukemia	16	363	118	4.05461e-09	2.08813e-05	3.28444e-05
TCONS_00015361	Leukemia	16	363	118	4.05461e-09	2.08813e-05	3.28823e-05
TCONS_00015362	Leukemia	16	363	118	4.05461e-09	2.08813e-05	3.29203e-05
TCONS_00015360	Leukemia	16	363	118	4.05461e-09	2.08813e-05	3.29583e-05
TCONS_00015359	Leukemia	16	363	118	4.05461e-09	2.08813e-05	3.29965e-05
TCONS_00014855	Leukemia	16	363	118	4.05461e-09	2.08813e-05	3.30348e-05
TCONS_00014854	Leukemia	16	363	118	4.05461e-09	2.08813e-05	3.30731e-05
TCONS_00013203	Leukemia	16	363	123	7.48354e-09	3.85402e-05	3.88105e-05
TCONS_00012855	Leukemia	16	363	123	7.48354e-09	3.85402e-05	3.88391e-05
TCONS_00012917	Leukemia	16	363	123	7.48354e-09	3.85402e-05	3.88678e-05
TCONS_00013881	Leukemia	16	363	123	7.48354e-09	3.85402e-05	3.88966e-05
TCONS_00008208	Leukemia	21	363	196	1.26373e-09	6.50818e-06	4.22877e-05
TCONS_00018308	Neoplasms, Germ Cell and Embryonal	6	33	76	6.39114e-09	3.29144e-05	4.50694e-05
TCONS_00018798	Neoplasms, Germ Cell and Embryonal	6	33	76	6.39114e-09	3.29144e-05	4.51827e-05
TCONS_00018307	Neoplasms, Germ Cell and Embryonal	6	33	76	6.39114e-09	3.29144e-05	4.52967e-05
TCONS_00018305	Neoplasms, Germ Cell and Embryonal	6	33	76	6.39114e-09	3.29144e-05	4.54112e-05
TCONS_00018306	Neoplasms, Germ Cell and Embryonal	6	33	76	6.39114e-09	3.29144e-05	4.55263e-05
TCONS_00018794	Neoplasms, Germ Cell and Embryonal	6	33	76	6.39114e-09	3.29144e-05	4.56419e-05
TCONS_00018795	Neoplasms, Germ Cell and Embryonal	6	33	76	6.39114e-09	3.29144e-05	4.57582e-05
TCONS_00018796	Neoplasms, Germ Cell and Embryonal	6	33	76	6.39114e-09	3.29144e-05	4.5875e-05
TCONS_00018797	Neoplasms, Germ Cell and Embryonal	6	33	76	6.39114e-09	3.29144e-05	4.59925e-05
TCONS_00017677	Neoplasms, Germ Cell and Embryonal	6	33	76	6.39114e-09	3.29144e-05	4.61105e-05
TCONS_00017715	Neoplasms, Germ Cell and Embryonal	6	33	76	6.39114e-09	3.29144e-05	4.62292e-05
TCONS_00006818	Leukemia	19	363	155	8.06181e-10	4.15183e-06	4.96945e-05
TCONS_00012196	Pregnancy, Tubal	4	5	105	6.71075e-09	3.45604e-05	5.11749e-05
TCONS_l2_00008795	Arthritis, Rheumatoid	18	426	124	1.77205e-09	9.12605e-06	5.15631e-05
TCONS_l2_00030366	Infection	18	458	120	3.23072e-09	1.66382e-05	5.40543e-05
TCONS_l2_00030365	Infection	18	458	120	3.23072e-09	1.66382e-05	5.44432e-05
TCONS_00000152	Carcinoma	18	940	67	1.31957e-08	6.79581e-05	6.8183e-05
TCONS_00001938	Carcinoma	18	940	67	1.31957e-08	6.79581e-05	6.82834e-05
TCONS_l2_00027752	Leukemia	18	363	158	7.38189e-09	3.80167e-05	6.87982e-05
TCONS_l2_00027751	Leukemia	18	363	158	7.38189e-09	3.80167e-05	6.88895e-05
TCONS_l2_00027750	Leukemia	18	363	158	7.38189e-09	3.80167e-05	6.89811e-05
TCONS_l2_00027749	Leukemia	18	363	158	7.38189e-09	3.80167e-05	6.9073e-05
TCONS_l2_00027748	Leukemia	18	363	158	7.38189e-09	3.80167e-05	6.91651e-05
TCONS_00000848	Infection	17	458	110	5.56101e-09	2.86392e-05	7.45767e-05
TCONS_00000157	Infection	17	458	110	5.56101e-09	2.86392e-05	7.51503e-05
TCONS_00007054	Pregnancy, Tubal	4	5	83	2.58242e-09	1.32995e-05	7.56131e-05
TCONS_00006337	Pregnancy, Tubal	4	5	83	2.58242e-09	1.32995e-05	7.59295e-05
TCONS_00006336	Pregnancy, Tubal	4	5	83	2.58242e-09	1.32995e-05	7.62485e-05
TCONS_00006335	Pregnancy, Tubal	4	5	83	2.58242e-09	1.32995e-05	7.65703e-05
TCONS_00006334	Pregnancy, Tubal	4	5	83	2.58242e-09	1.32995e-05	7.68947e-05
TCONS_00009191	Pregnancy, Tubal	4	5	106	6.97359e-09	3.5914e-05	7.70513e-05
TCONS_00008693	Pregnancy, Tubal	4	5	106	6.97359e-09	3.5914e-05	7.7112e-05
TCONS_00006333	Pregnancy, Tubal	4	5	83	2.58242e-09	1.32995e-05	7.72219e-05
TCONS_00007052	Pregnancy, Tubal	4	5	83	2.58242e-09	1.32995e-05	7.75519e-05
TCONS_00007053	Pregnancy, Tubal	4	5	83	2.58242e-09	1.32995e-05	7.78848e-05
TCONS_00006332	Pregnancy, Tubal	4	5	83	2.58242e-09	1.32995e-05	7.82205e-05
TCONS_l2_00000598	Leukemia	17	363	142	9.12148e-09	4.69756e-05	7.88417e-05
TCONS_l2_00002207	Leukemia	17	363	142	9.12148e-09	4.69756e-05	7.89388e-05
TCONS_l2_00002205	Leukemia	17	363	142	9.12148e-09	4.69756e-05	7.90361e-05
TCONS_00001337	Carcinoma	27	940	122	3.99318e-10	2.05649e-06	7.90443e-05
TCONS_l2_00002206	Leukemia	17	363	142	9.12148e-09	4.69756e-05	7.91337e-05
TCONS_l2_00002204	Leukemia	17	363	142	9.12148e-09	4.69756e-05	7.92315e-05
TCONS_00001336	Carcinoma	27	940	122	3.99318e-10	2.05649e-06	8.37634e-05
TCONS_00013589	Infection	25	458	241	8.04233e-09	4.1418e-05	8.86508e-05
TCONS_00002269	Carcinoma	27	940	122	3.99318e-10	2.05649e-06	8.90817e-05
TCONS_l2_00007970	Leukemia	22	363	232	5.09509e-09	2.62397e-05	9.14536e-05
TCONS_l2_00008348	Leukemia	22	363	232	5.09509e-09	2.62397e-05	9.18053e-05
TCONS_l2_00008347	Leukemia	22	363	232	5.09509e-09	2.62397e-05	9.21598e-05
TCONS_l2_00013244	Breast Neoplasms	31	1219	141	1.35662e-08	6.98658e-05	9.23311e-05
TCONS_l2_00013243	Breast Neoplasms	31	1219	141	1.35662e-08	6.98658e-05	9.24654e-05
TCONS_l2_00008346	Leukemia	22	363	232	5.09509e-09	2.62397e-05	9.2517e-05
TCONS_l2_00013242	Breast Neoplasms	31	1219	141	1.35662e-08	6.98658e-05	9.26001e-05
TCONS_l2_00008343	Leukemia	22	363	232	5.09509e-09	2.62397e-05	9.2877e-05
TCONS_l2_00027288	Rupture	6	27	109	1.56052e-08	8.03669e-05	9.49854e-05
TCONS_00001335	Carcinoma	27	940	122	3.99318e-10	2.05649e-06	9.51212e-05
TCONS_l2_00026411	Rupture	6	27	109	1.56052e-08	8.03669e-05	9.51502e-05
TCONS_l2_00026410	Rupture	6	27	109	1.56052e-08	8.03669e-05	9.53156e-05
TCONS_l2_00027286	Rupture	6	27	109	1.56052e-08	8.03669e-05	9.54816e-05
TCONS_l2_00027285	Rupture	6	27	109	1.56052e-08	8.03669e-05	9.56482e-05
TCONS_l2_00026409	Rupture	6	27	109	1.56052e-08	8.03669e-05	9.58153e-05
TCONS_l2_00026412	Rupture	6	27	109	1.56052e-08	8.03669e-05	9.5983e-05
TCONS_l2_00027289	Rupture	6	27	109	1.56052e-08	8.03669e-05	9.61513e-05
TCONS_l2_00027287	Rupture	6	27	109	1.56052e-08	8.03669e-05	9.63203e-05
TCONS_00013877	Leukemia	15	363	111	1.30691e-08	6.7306e-05	9.90713e-05
TCONS_l2_00016268	Choriocarcinoma	5	26	54	1.63414e-08	8.41583e-05	0.00010122
TCONS_l2_00016267	Choriocarcinoma	5	26	54	1.63414e-08	8.41583e-05	0.000101533
TCONS_l2_00016776	Choriocarcinoma	5	26	54	1.63414e-08	8.41583e-05	0.000101848
TCONS_l2_00016266	Choriocarcinoma	5	26	54	1.63414e-08	8.41583e-05	0.000102166
TCONS_l2_00016775	Choriocarcinoma	5	26	54	1.63414e-08	8.41583e-05	0.000102485
TCONS_l2_00028855	Arthritis, Rheumatoid	24	426	251	1.9634e-08	0.000101115	0.000102619
TCONS_l2_00016265	Choriocarcinoma	5	26	54	1.63414e-08	8.41583e-05	0.000102806
TCONS_l2_00016264	Choriocarcinoma	5	26	54	1.63414e-08	8.41583e-05	0.000103129
TCONS_l2_00016774	Choriocarcinoma	5	26	54	1.63414e-08	8.41583e-05	0.000103454
TCONS_l2_00016263	Choriocarcinoma	5	26	54	1.63414e-08	8.41583e-05	0.000103781
TCONS_l2_00016773	Choriocarcinoma	5	26	54	1.63414e-08	8.41583e-05	0.000104111
TCONS_l2_00016262	Choriocarcinoma	5	26	54	1.63414e-08	8.41583e-05	0.000104442
TCONS_00000152	Breast Neoplasms	20	1219	67	2.29241e-08	0.000118059	0.000118363
TCONS_00001938	Breast Neoplasms	20	1219	67	2.29241e-08	0.000118059	0.000118537
TCONS_00017996	Leukemia	16	363	127	1.19551e-08	6.1569e-05	0.000133457
TCONS_00026757	Schizophrenia	18	522	116	1.41976e-08	7.31178e-05	0.000138761
TCONS_l2_00001619	Anemia, Diamond-Blackfan	5	13	117	1.70484e-08	8.7799e-05	0.000139629
TCONS_l2_00028762	Pregnancy, Tubal	4	5	124	1.31581e-08	6.77644e-05	0.000147589
TCONS_l2_00011253	Leukemia	16	363	131	1.87578e-08	9.66027e-05	0.000148523
TCONS_l2_00011252	Leukemia	16	363	131	1.87578e-08	9.66027e-05	0.000148691
TCONS_l2_00011251	Leukemia	16	363	131	1.87578e-08	9.66027e-05	0.000148859
TCONS_l2_00011250	Leukemia	16	363	131	1.87578e-08	9.66027e-05	0.000149027
TCONS_l2_00011249	Leukemia	16	363	131	1.87578e-08	9.66027e-05	0.000149196
TCONS_l2_00011248	Leukemia	16	363	131	1.87578e-08	9.66027e-05	0.000149365
TCONS_l2_00011651	Leukemia	16	363	131	1.87578e-08	9.66027e-05	0.000149534
TCONS_l2_00011247	Leukemia	16	363	131	1.87578e-08	9.66027e-05	0.000149704
TCONS_l2_00011649	Leukemia	16	363	131	1.87578e-08	9.66027e-05	0.000149874
TCONS_l2_00011246	Leukemia	16	363	131	1.87578e-08	9.66027e-05	0.000150045
TCONS_l2_00011245	Leukemia	16	363	131	1.87578e-08	9.66027e-05	0.000150216
TCONS_l2_00011244	Leukemia	16	363	131	1.87578e-08	9.66027e-05	0.000150387
TCONS_l2_00011243	Leukemia	16	363	131	1.87578e-08	9.66027e-05	0.000150559
TCONS_l2_00011242	Leukemia	16	363	131	1.87578e-08	9.66027e-05	0.000150731
TCONS_l2_00011241	Leukemia	16	363	131	1.87578e-08	9.66027e-05	0.000150904
TCONS_l2_00011240	Leukemia	16	363	131	1.87578e-08	9.66027e-05	0.000151077
TCONS_l2_00015489	Leukemia	20	363	207	1.87147e-08	9.63805e-05	0.000156375
TCONS_l2_00013998	Leukemia	20	363	207	1.87147e-08	9.63805e-05	0.000156748
TCONS_00000848	Vaginosis, Bacterial	5	13	110	1.24877e-08	6.43116e-05	0.000166673
TCONS_00001337	Leukemia	17	363	122	8.56027e-10	4.40854e-06	0.000167096
TCONS_00000157	Vaginosis, Bacterial	5	13	110	1.24877e-08	6.43116e-05	0.000167949
TCONS_l2_00011533	Asthma	17	290	169	4.57552e-09	2.35639e-05	0.000174271
TCONS_00001336	Leukemia	17	363	122	8.56027e-10	4.40854e-06	0.000176925
TCONS_l2_00030483	Carcinoma	18	940	68	1.70327e-08	8.77182e-05	0.000178644
TCONS_00019312	Papillon-Lefevre Disease	3	4	33	2.62498e-08	0.000135186	0.00017935
TCONS_00022504	Breast Neoplasms	18	1219	45	5.48697e-10	2.82579e-06	0.000183609
TCONS_00029004	Rhinitis, Allergic, Seasonal	7	23	217	1.00047e-08	5.15243e-05	0.000183804
TCONS_00002269	Leukemia	17	363	122	8.56027e-10	4.40854e-06	0.000187983
TCONS_00029003	Rhinitis, Allergic, Seasonal	7	23	217	1.00047e-08	5.15243e-05	0.000188992
TCONS_l2_00004631	Papillon-Lefevre Disease	3	4	34	2.87888e-08	0.000148262	0.000192762
TCONS_l2_00004632	Papillon-Lefevre Disease	3	4	34	2.87888e-08	0.000148262	0.000192946
TCONS_00029211	Rhinitis, Allergic, Seasonal	7	23	217	1.00047e-08	5.15243e-05	0.000194481
TCONS_00028836	Rhinitis, Allergic, Seasonal	7	23	217	1.00047e-08	5.15243e-05	0.000200299
TCONS_00001335	Leukemia	17	363	122	8.56027e-10	4.40854e-06	0.000200515
TCONS_l2_00027288	Schizophrenia	17	522	109	3.31415e-08	0.000170679	0.0002019
TCONS_l2_00010136	Leukemia	19	363	194	3.42511e-08	0.000176393	0.000202089
TCONS_l2_00026411	Schizophrenia	17	522	109	3.31415e-08	0.000170679	0.00020225
TCONS_l2_00010135	Leukemia	19	363	194	3.42511e-08	0.000176393	0.000202344
TCONS_l2_00026410	Schizophrenia	17	522	109	3.31415e-08	0.000170679	0.000202602
TCONS_l2_00027286	Schizophrenia	17	522	109	3.31415e-08	0.000170679	0.000202955
TCONS_l2_00019558	Leukemia	16	363	106	8.09245e-10	4.16761e-06	0.000203097
TCONS_l2_00027285	Schizophrenia	17	522	109	3.31415e-08	0.000170679	0.00020331
TCONS_l2_00027575	Pregnancy, Tubal	4	5	102	5.96663e-09	3.07282e-05	0.000203537
TCONS_l2_00026409	Schizophrenia	17	522	109	3.31415e-08	0.000170679	0.000203665
TCONS_l2_00026412	Schizophrenia	17	522	109	3.31415e-08	0.000170679	0.000204022
TCONS_l2_00027289	Schizophrenia	17	522	109	3.31415e-08	0.000170679	0.00020438
TCONS_l2_00027574	Pregnancy, Tubal	4	5	102	5.96663e-09	3.07282e-05	0.00020453
TCONS_l2_00027287	Schizophrenia	17	522	109	3.31415e-08	0.000170679	0.00020474
TCONS_l2_00028460	Pregnancy, Tubal	4	5	102	5.96663e-09	3.07282e-05	0.000205532
TCONS_00028768	Rhinitis, Allergic, Seasonal	7	23	217	1.00047e-08	5.15243e-05	0.000206475
TCONS_l2_00009664	Schizophrenia	18	522	121	2.79899e-08	0.000144148	0.000209467
TCONS_l2_00010403	Schizophrenia	18	522	121	2.79899e-08	0.000144148	0.000209579
TCONS_00020306	Leukemia	16	363	122	6.63681e-09	3.41796e-05	0.000212474
TCONS_00002090	Leukemia	16	363	134	2.6006e-08	0.000133931	0.000214746
TCONS_00001027	Leukemia	16	363	134	2.6006e-08	0.000133931	0.000214998
TCONS_00011288	Anemia, Diamond-Blackfan	5	13	118	1.77957e-08	9.1648e-05	0.000216169
TCONS_00011775	Anemia, Diamond-Blackfan	5	13	118	1.77957e-08	9.1648e-05	0.000216356
TCONS_00011287	Anemia, Diamond-Blackfan	5	13	118	1.77957e-08	9.1648e-05	0.000216543
TCONS_00011116	Anemia, Diamond-Blackfan	5	13	118	1.77957e-08	9.1648e-05	0.000216731
TCONS_00011776	Anemia, Diamond-Blackfan	5	13	118	1.77957e-08	9.1648e-05	0.000216919
TCONS_00013585	Infection	16	458	109	3.33144e-08	0.000171569	0.000227841
TCONS_00015403	Pregnancy, Tubal	4	5	127	1.44933e-08	7.46405e-05	0.000229644
TCONS_00014923	Pregnancy, Tubal	4	5	127	1.44933e-08	7.46405e-05	0.000230163
TCONS_00017335	Leukemia	16	363	123	7.48354e-09	3.85402e-05	0.00023065
TCONS_00017068	Leukemia	16	363	123	7.48354e-09	3.85402e-05	0.000231666
TCONS_00026271	Leukemia	16	363	129	1.50077e-08	7.72896e-05	0.000241055
TCONS_00026270	Leukemia	16	363	129	1.50077e-08	7.72896e-05	0.000241607
TCONS_l2_00030956	Anemia, Diamond-Blackfan	5	13	119	1.8569e-08	9.56301e-05	0.000242316
TCONS_00025613	Leukemia	22	363	253	2.49299e-08	0.000128389	0.000250805
TCONS_00025612	Leukemia	22	363	253	2.49299e-08	0.000128389	0.000251164
TCONS_00025221	Leukemia	22	363	253	2.49299e-08	0.000128389	0.000251525
TCONS_00024123	Pregnancy, Tubal	4	5	97	4.86597e-09	2.50597e-05	0.000258068
TCONS_l2_00019825	Schizophrenia	14	522	70	2.09378e-08	0.00010783	0.000265345
TCONS_l2_00018669	Schizophrenia	14	522	70	2.09378e-08	0.00010783	0.000265585
TCONS_l2_00018668	Schizophrenia	14	522	70	2.09378e-08	0.00010783	0.000265824
TCONS_l2_00019824	Schizophrenia	14	522	70	2.09378e-08	0.00010783	0.000266065
TCONS_l2_00018667	Schizophrenia	14	522	70	2.09378e-08	0.00010783	0.000266306
TCONS_l2_00018666	Schizophrenia	14	522	70	2.09378e-08	0.00010783	0.000266547
TCONS_l2_00018665	Schizophrenia	14	522	70	2.09378e-08	0.00010783	0.000266788
TCONS_l2_00025651	Leukemia	19	363	186	1.7248e-08	8.88271e-05	0.000271759
TCONS_00010118	Pregnancy, Tubal	4	5	151	2.91532e-08	0.000150139	0.000273883
TCONS_l2_00025975	Leukemia	16	363	140	4.86709e-08	0.000250655	0.000288624
TCONS_l2_00025974	Leukemia	16	363	140	4.86709e-08	0.000250655	0.000288867
TCONS_l2_00025973	Leukemia	16	363	140	4.86709e-08	0.000250655	0.000289112
TCONS_l2_00025972	Leukemia	16	363	140	4.86709e-08	0.000250655	0.000289356
TCONS_l2_00025971	Leukemia	16	363	140	4.86709e-08	0.000250655	0.000289601
TCONS_l2_00025970	Leukemia	16	363	140	4.86709e-08	0.000250655	0.000289847
TCONS_l2_00025969	Leukemia	16	363	140	4.86709e-08	0.000250655	0.000290092
TCONS_l2_00025968	Leukemia	16	363	140	4.86709e-08	0.000250655	0.000290339
TCONS_l2_00025967	Leukemia	16	363	140	4.86709e-08	0.000250655	0.000290585
TCONS_l2_00027132	Leukemia	16	363	140	4.86709e-08	0.000250655	0.000290832
TCONS_l2_00003491	Carcinoma	27	940	144	1.82631e-08	9.40551e-05	0.000296736
TCONS_l2_00028925	BLUE CONE MONOCHROMACY	3	3	46	1.82825e-08	9.41549e-05	0.000297739
TCONS_l2_00029809	BLUE CONE MONOCHROMACY	3	3	46	1.82825e-08	9.41549e-05	0.000298431
TCONS_00001141	Breast Neoplasms	29	1219	132	4.02414e-08	0.000207243	0.000298768
TCONS_00002154	Breast Neoplasms	29	1219	132	4.02414e-08	0.000207243	0.0002994
TCONS_00002155	Breast Neoplasms	29	1219	132	4.02414e-08	0.000207243	0.000300036
TCONS_00019712	Carcinoma	19	940	80	4.68252e-08	0.00024115	0.000322281
TCONS_00019459	Pregnancy, Tubal	4	5	93	4.1012e-09	2.11212e-05	0.00032937
TCONS_l2_00018862	Tuberculosis, Pulmonary	8	34	271	4.60096e-08	0.000236949	0.000340693
TCONS_00027642	Seminoma	5	29	44	1.01771e-08	5.24121e-05	0.000343004
TCONS_00002980	Pregnancy, Tubal	4	5	119	1.11403e-08	5.73727e-05	0.00036076
TCONS_00010321	Leukemia	22	363	260	4.07339e-08	0.00020978	0.000363485
TCONS_00009277	Leukemia	22	363	260	4.07339e-08	0.00020978	0.000364179
TCONS_00010926	Leukemia	22	363	260	4.07339e-08	0.00020978	0.000364875
TCONS_00010320	Leukemia	22	363	260	4.07339e-08	0.00020978	0.000365574
TCONS_l2_00009684	Schizophrenia	15	522	84	3.2979e-08	0.000169842	0.000370502
TCONS_l2_00009683	Schizophrenia	15	522	84	3.2979e-08	0.000169842	0.000370799
TCONS_l2_00014959	Papillon-Lefevre Disease	3	4	42	5.52105e-08	0.000284334	0.000372514
TCONS_l2_00000181	Carcinoma	30	940	183	7.30599e-08	0.000376259	0.000376673
TCONS_00015969	Vaginosis, Bacterial	5	13	136	3.63515e-08	0.00018721	0.000378162
TCONS_00015968	Vaginosis, Bacterial	5	13	136	3.63515e-08	0.00018721	0.000378723
TCONS_00019175	Leukemia	16	363	120	5.20065e-09	2.67834e-05	0.000399409
TCONS_l2_00021057	Pregnancy, Tubal	4	5	158	3.49977e-08	0.000180238	0.000409892
TCONS_l2_00021056	Pregnancy, Tubal	4	5	158	3.49977e-08	0.000180238	0.000410576
TCONS_l2_00028855	Multiple Sclerosis	17	236	251	7.86644e-08	0.000405122	0.00041069
TCONS_l2_00021055	Pregnancy, Tubal	4	5	158	3.49977e-08	0.000180238	0.000411262
TCONS_l2_00021054	Pregnancy, Tubal	4	5	158	3.49977e-08	0.000180238	0.000411951
TCONS_l2_00021053	Pregnancy, Tubal	4	5	158	3.49977e-08	0.000180238	0.000412642
TCONS_l2_00021052	Pregnancy, Tubal	4	5	158	3.49977e-08	0.000180238	0.000413336
TCONS_l2_00021051	Pregnancy, Tubal	4	5	158	3.49977e-08	0.000180238	0.000414032
TCONS_l2_00021050	Pregnancy, Tubal	4	5	158	3.49977e-08	0.000180238	0.00041473
TCONS_l2_00021049	Pregnancy, Tubal	4	5	158	3.49977e-08	0.000180238	0.000415431
TCONS_l2_00020391	Pregnancy, Tubal	4	5	192	7.67148e-08	0.000395081	0.000425652
TCONS_l2_00020389	Pregnancy, Tubal	4	5	192	7.67148e-08	0.000395081	0.00042582
TCONS_l2_00004353	Schizophrenia	13	522	62	3.69203e-08	0.000190139	0.000443117
TCONS_l2_00004352	Schizophrenia	13	522	62	3.69203e-08	0.000190139	0.000443496
TCONS_l2_00004351	Schizophrenia	13	522	62	3.69203e-08	0.000190139	0.000443875
TCONS_l2_00004350	Schizophrenia	13	522	62	3.69203e-08	0.000190139	0.000444255
TCONS_l2_00004349	Schizophrenia	13	522	62	3.69203e-08	0.000190139	0.000444636
TCONS_l2_00004348	Schizophrenia	13	522	62	3.69203e-08	0.000190139	0.000445017
TCONS_l2_00004345	Schizophrenia	13	522	62	3.69203e-08	0.000190139	0.000445399
TCONS_l2_00004347	Schizophrenia	13	522	62	3.69203e-08	0.000190139	0.000445782
TCONS_l2_00004346	Schizophrenia	13	522	62	3.69203e-08	0.000190139	0.000446165
TCONS_l2_00005286	Schizophrenia	13	522	62	3.69203e-08	0.000190139	0.000446549
TCONS_l2_00005287	Schizophrenia	13	522	62	3.69203e-08	0.000190139	0.000446934
TCONS_l2_00005288	Schizophrenia	13	522	62	3.69203e-08	0.000190139	0.000447319
TCONS_00001416	Schizophrenia	15	522	86	4.58548e-08	0.000236152	0.000453526
TCONS_00005727	Pregnancy, Tubal	4	5	118	1.07664e-08	5.54468e-05	0.000465582
TCONS_00006399	Pregnancy, Tubal	4	5	118	1.07664e-08	5.54468e-05	0.000468465
TCONS_l2_00004485	Anemia, Diamond-Blackfan	5	13	156	7.23138e-08	0.000372416	0.000494802
TCONS_l2_00015489	Breast Neoplasms	38	1219	207	6.07982e-08	0.000313111	0.000507712
TCONS_l2_00013998	Breast Neoplasms	38	1219	207	6.07982e-08	0.000313111	0.000508921
TCONS_l2_00001825	Leukemia	21	363	249	8.80511e-08	0.000453463	0.000527269
TCONS_00001485	alpha-Thalassemia	4	6	117	3.10405e-08	0.000159859	0.000538585
TCONS_00000516	alpha-Thalassemia	4	6	117	3.10405e-08	0.000159859	0.000541931
TCONS_00001484	alpha-Thalassemia	4	6	117	3.10405e-08	0.000159859	0.000545318
TCONS_00029004	Diabetes Mellitus, Type 1	15	195	217	2.9409e-08	0.000151456	0.000546725
TCONS_00029003	Diabetes Mellitus, Type 1	15	195	217	2.9409e-08	0.000151456	0.000562346
TCONS_00009386	Diabetes Mellitus, Type 1	12	195	133	4.0155e-08	0.000206798	0.000574113
TCONS_00029211	Diabetes Mellitus, Type 1	15	195	217	2.9409e-08	0.000151456	0.000578886
TCONS_00028836	Diabetes Mellitus, Type 1	15	195	217	2.9409e-08	0.000151456	0.000596428
TCONS_00010321	Breast Neoplasms	44	1219	260	6.88324e-08	0.000354487	0.000613829
TCONS_00009277	Breast Neoplasms	44	1219	260	6.88324e-08	0.000354487	0.000614999
TCONS_00028768	Diabetes Mellitus, Type 1	15	195	217	2.9409e-08	0.000151456	0.000615066
TCONS_00010926	Breast Neoplasms	44	1219	260	6.88324e-08	0.000354487	0.000616175
TCONS_00010320	Breast Neoplasms	44	1219	260	6.88324e-08	0.000354487	0.000617354
TCONS_00024863	BLUE CONE MONOCHROMACY	3	3	58	3.71624e-08	0.000191386	0.000618831
TCONS_00024251	BLUE CONE MONOCHROMACY	3	3	58	3.71624e-08	0.000191386	0.000619565
TCONS_l2_00003151	Carcinoma	24	940	125	6.99791e-08	0.000360392	0.000629648
TCONS_l2_00003150	Carcinoma	24	940	125	6.99791e-08	0.000360392	0.000631265
TCONS_l2_00004014	Carcinoma	24	940	125	6.99791e-08	0.000360392	0.00063289
TCONS_l2_00008795	Vaginosis, Bacterial	5	13	124	2.28464e-08	0.000117659	0.000659326
TCONS_00019155	Inflammation	20	390	201	3.74596e-08	0.000192917	0.000666418
TCONS_00003048	Hypogonadism	5	30	59	5.5171e-08	0.000284131	0.000675429
TCONS_00027642	Neoplasms, Germ Cell and Embryonal	5	33	44	2.01849e-08	0.000103952	0.000681937
TCONS_l2_00027629	Leukemia	15	363	106	6.8626e-09	3.53424e-05	0.000684038
TCONS_00002713	Breast Neoplasms	32	1219	156	4.60663e-08	0.000237242	0.000689491
TCONS_l2_00028472	Leukemia	15	363	106	6.8626e-09	3.53424e-05	0.000698909
TCONS_l2_00027628	Leukemia	15	363	106	6.8626e-09	3.53424e-05	0.00071444
TCONS_l2_00027627	Leukemia	15	363	106	6.8626e-09	3.53424e-05	0.000730677
TCONS_00023266	Breast Neoplasms	16	1219	40	5.02151e-09	2.58608e-05	0.000742884
TCONS_l2_00028471	Leukemia	15	363	106	6.8626e-09	3.53424e-05	0.00074767
TCONS_l2_00011546	Pregnancy, Tubal	4	5	211	1.12112e-07	0.000577374	0.000756798
TCONS_l2_00011547	Pregnancy, Tubal	4	5	211	1.12112e-07	0.000577374	0.000757162
TCONS_l2_00010692	Pregnancy, Tubal	4	5	211	1.12112e-07	0.000577374	0.000757526
TCONS_l2_00010690	Pregnancy, Tubal	4	5	211	1.12112e-07	0.000577374	0.000757891
TCONS_l2_00010688	Pregnancy, Tubal	4	5	211	1.12112e-07	0.000577374	0.000758255
TCONS_l2_00010687	Pregnancy, Tubal	4	5	211	1.12112e-07	0.000577374	0.00075862
TCONS_l2_00010686	Pregnancy, Tubal	4	5	211	1.12112e-07	0.000577374	0.000758986
TCONS_l2_00010693	Pregnancy, Tubal	4	5	211	1.12112e-07	0.000577374	0.000759352
TCONS_l2_00010691	Pregnancy, Tubal	4	5	211	1.12112e-07	0.000577374	0.000759718
TCONS_l2_00010689	Pregnancy, Tubal	4	5	211	1.12112e-07	0.000577374	0.000760084
TCONS_l2_00013558	Papillon-Lefevre Disease	3	4	40	4.75198e-08	0.000244727	0.000790367
TCONS_00008740	Schizophrenia	11	522	39	1.50991e-08	7.77604e-05	0.000816185
TCONS_00008739	Schizophrenia	11	522	39	1.50991e-08	7.77604e-05	0.000819336
TCONS_00008738	Schizophrenia	11	522	39	1.50991e-08	7.77604e-05	0.000822512
TCONS_00007955	Schizophrenia	11	522	39	1.50991e-08	7.77604e-05	0.000825712
TCONS_00008737	Schizophrenia	11	522	39	1.50991e-08	7.77604e-05	0.000828938
TCONS_00063838_KCNQ1OT1	Arthritis, Rheumatoid	23	426	232	1.97745e-08	0.000101839	0.000832088
TCONS_00007954	Schizophrenia	11	522	39	1.50991e-08	7.77604e-05	0.000832189
TCONS_00007953	Schizophrenia	11	522	39	1.50991e-08	7.77604e-05	0.000835465
TCONS_l2_00008032	BLUE CONE MONOCHROMACY	3	3	35	7.88267e-09	4.05958e-05	0.000879253
TCONS_l2_00029982	Leukemia	18	363	189	1.20955e-07	0.000622918	0.000885849
TCONS_l2_00029386	Leukemia	18	363	189	1.20955e-07	0.000622918	0.000886773
TCONS_l2_00008031	BLUE CONE MONOCHROMACY	3	3	35	7.88267e-09	4.05958e-05	0.000893434
TCONS_00029004	Graves Disease	8	42	217	4.85798e-08	0.000250186	0.000893662
TCONS_00020395	BLUE CONE MONOCHROMACY	3	3	86	1.23256e-07	0.00063477	0.000895702
TCONS_00020394	BLUE CONE MONOCHROMACY	3	3	86	1.23256e-07	0.00063477	0.000896166
TCONS_00020391	BLUE CONE MONOCHROMACY	3	3	86	1.23256e-07	0.00063477	0.000896629
TCONS_00020393	BLUE CONE MONOCHROMACY	3	3	86	1.23256e-07	0.00063477	0.000897094
TCONS_00020392	BLUE CONE MONOCHROMACY	3	3	86	1.23256e-07	0.00063477	0.000897559
TCONS_00020389	BLUE CONE MONOCHROMACY	3	3	86	1.23256e-07	0.00063477	0.000898024
TCONS_00020390	BLUE CONE MONOCHROMACY	3	3	86	1.23256e-07	0.00063477	0.00089849
TCONS_00020388	BLUE CONE MONOCHROMACY	3	3	86	1.23256e-07	0.00063477	0.000898956
TCONS_l2_00008030	BLUE CONE MONOCHROMACY	3	3	35	7.88267e-09	4.05958e-05	0.000908081
TCONS_l2_00016218	Choriocarcinoma	5	26	72	7.09738e-08	0.000365515	0.000908461
TCONS_l2_00016217	Choriocarcinoma	5	26	72	7.09738e-08	0.000365515	0.000912617
TCONS_l2_00016216	Choriocarcinoma	5	26	72	7.09738e-08	0.000365515	0.000916811
TCONS_00029003	Graves Disease	8	42	217	4.85798e-08	0.000250186	0.00091892
TCONS_l2_00016215	Choriocarcinoma	5	26	72	7.09738e-08	0.000365515	0.000921044
TCONS_l2_00008354	BLUE CONE MONOCHROMACY	3	3	35	7.88267e-09	4.05958e-05	0.000923216
TCONS_l2_00016214	Choriocarcinoma	5	26	72	7.09738e-08	0.000365515	0.000925316
TCONS_l2_00008029	BLUE CONE MONOCHROMACY	3	3	35	7.88267e-09	4.05958e-05	0.000938863
TCONS_00029211	Graves Disease	8	42	217	4.85798e-08	0.000250186	0.000945648
TCONS_l2_00008028	BLUE CONE MONOCHROMACY	3	3	35	7.88267e-09	4.05958e-05	0.000955051
TCONS_l2_00008034	BLUE CONE MONOCHROMACY	3	3	35	7.88267e-09	4.05958e-05	0.000971806
TCONS_00028836	Graves Disease	8	42	217	4.85798e-08	0.000250186	0.000973977
TCONS_l2_00030464	Leg Ulcer	3	7	31	1.88549e-07	0.000971027	0.000976754
TCONS_00000439	Breast Neoplasms	28	1219	122	2.52479e-08	0.000130027	0.000977529
TCONS_00000438	Breast Neoplasms	28	1219	122	2.52479e-08	0.000130027	0.000988421
TCONS_l2_00008033	BLUE CONE MONOCHROMACY	3	3	35	7.88267e-09	4.05958e-05	0.00098916
TCONS_00021090	Infection	18	458	150	1.13212e-07	0.00058304	0.0010007
TCONS_00021089	Infection	18	458	150	1.13212e-07	0.00058304	0.00100196
TCONS_00020365	Infection	18	458	150	1.13212e-07	0.00058304	0.00100323
TCONS_00028768	Graves Disease	8	42	217	4.85798e-08	0.000250186	0.00100406
TCONS_l2_00008356	BLUE CONE MONOCHROMACY	3	3	35	7.88267e-09	4.05958e-05	0.00100714
TCONS_l2_00008795	Infection	17	458	124	3.52308e-08	0.000181439	0.00102092
TCONS_l2_00000181	Breast Neoplasms	34	1219	183	2.21648e-07	0.00114149	0.00114191
TCONS_l2_00017676	Leukemia	17	363	176	2.22036e-07	0.00114348	0.00116136
TCONS_l2_00017675	Leukemia	17	363	176	2.22036e-07	0.00114348	0.00116222
TCONS_l2_00017674	Leukemia	17	363	176	2.22036e-07	0.00114348	0.00116309
TCONS_l2_00017673	Leukemia	17	363	176	2.22036e-07	0.00114348	0.00116396
TCONS_l2_00017672	Leukemia	17	363	176	2.22036e-07	0.00114348	0.00116482
TCONS_l2_00017671	Leukemia	17	363	176	2.22036e-07	0.00114348	0.0011657
TCONS_l2_00017670	Leukemia	17	363	176	2.22036e-07	0.00114348	0.00116657
TCONS_l2_00017669	Leukemia	17	363	176	2.22036e-07	0.00114348	0.00116744
TCONS_l2_00017668	Leukemia	17	363	176	2.22036e-07	0.00114348	0.00116831
TCONS_l2_00017667	Leukemia	17	363	176	2.22036e-07	0.00114348	0.00116919
TCONS_l2_00018199	Leukemia	17	363	176	2.22036e-07	0.00114348	0.00117007
TCONS_l2_00017665	Leukemia	17	363	176	2.22036e-07	0.00114348	0.00117094
TCONS_l2_00017666	Leukemia	17	363	176	2.22036e-07	0.00114348	0.00117182
TCONS_l2_00017664	Leukemia	17	363	176	2.22036e-07	0.00114348	0.0011727
TCONS_l2_00017663	Leukemia	17	363	176	2.22036e-07	0.00114348	0.00117359
TCONS_l2_00017660	Leukemia	17	363	176	2.22036e-07	0.00114348	0.00117447
TCONS_l2_00017661	Leukemia	17	363	176	2.22036e-07	0.00114348	0.00117535
TCONS_l2_00017662	Leukemia	17	363	176	2.22036e-07	0.00114348	0.00117624
TCONS_l2_00018198	Leukemia	17	363	176	2.22036e-07	0.00114348	0.00117713
TCONS_l2_00017659	Leukemia	17	363	176	2.22036e-07	0.00114348	0.00117802
TCONS_l2_00021058	Breast Neoplasms	22	1219	85	8.07644e-08	0.000415937	0.00127538
TCONS_00003451	Carcinoma	18	940	75	8.87207e-08	0.000456912	0.00129887
TCONS_00002772	Carcinoma	18	940	75	8.87207e-08	0.000456912	0.0013043
TCONS_00017614	Leukemia	15	363	126	7.41208e-08	0.000381722	0.00130541
TCONS_l2_00001442	Carcinoma	17	940	69	1.33788e-07	0.000689006	0.00130667
TCONS_00017578	Leukemia	15	363	126	7.41208e-08	0.000381722	0.00130869
TCONS_00004507	Carcinoma	18	940	75	8.87207e-08	0.000456912	0.00130978
TCONS_00017613	Leukemia	15	363	126	7.41208e-08	0.000381722	0.00131199
TCONS_00005284	Carcinoma	18	940	75	8.87207e-08	0.000456912	0.00131531
TCONS_l2_00026784	Schizophrenia	11	522	50	2.48177e-07	0.00127811	0.00131721
TCONS_l2_00026783	Schizophrenia	11	522	50	2.48177e-07	0.00127811	0.0013177
TCONS_l2_00026782	Schizophrenia	11	522	50	2.48177e-07	0.00127811	0.0013182
TCONS_l2_00026781	Schizophrenia	11	522	50	2.48177e-07	0.00127811	0.0013187
TCONS_l2_00026780	Schizophrenia	11	522	50	2.48177e-07	0.00127811	0.0013192
TCONS_l2_00026779	Schizophrenia	11	522	50	2.48177e-07	0.00127811	0.0013197
TCONS_l2_00026778	Schizophrenia	11	522	50	2.48177e-07	0.00127811	0.0013202
TCONS_l2_00026777	Schizophrenia	11	522	50	2.48177e-07	0.00127811	0.0013207
TCONS_00005283	Carcinoma	18	940	75	8.87207e-08	0.000456912	0.00132088
TCONS_l2_00026776	Schizophrenia	11	522	50	2.48177e-07	0.00127811	0.0013212
TCONS_l2_00026775	Schizophrenia	11	522	50	2.48177e-07	0.00127811	0.0013217
TCONS_l2_00026774	Schizophrenia	11	522	50	2.48177e-07	0.00127811	0.0013222
TCONS_l2_00026771	Schizophrenia	11	522	50	2.48177e-07	0.00127811	0.0013227
TCONS_l2_00026773	Schizophrenia	11	522	50	2.48177e-07	0.00127811	0.0013232
TCONS_l2_00026770	Schizophrenia	11	522	50	2.48177e-07	0.00127811	0.0013237
TCONS_l2_00026768	Schizophrenia	11	522	50	2.48177e-07	0.00127811	0.00132421
TCONS_l2_00026769	Schizophrenia	11	522	50	2.48177e-07	0.00127811	0.00132471
TCONS_l2_00026767	Schizophrenia	11	522	50	2.48177e-07	0.00127811	0.00132521
TCONS_l2_00026766	Schizophrenia	11	522	50	2.48177e-07	0.00127811	0.00132572
TCONS_l2_00027441	Schizophrenia	11	522	50	2.48177e-07	0.00127811	0.00132622
TCONS_00001679	Breast Neoplasms	22	1219	83	5.0721e-08	0.000261213	0.00132747
TCONS_l2_00027964	Intracranial Aneurysm	5	23	86	9.01422e-08	0.000464233	0.00134347
TCONS_00009445	Breast Neoplasms	21	1219	81	1.53729e-07	0.000791703	0.00135204
TCONS_00009444	Breast Neoplasms	21	1219	81	1.53729e-07	0.000791703	0.00135543
TCONS_l2_00020190	Schizophrenia	14	522	83	1.99063e-07	0.00102517	0.00136274
TCONS_l2_00019530	Schizophrenia	14	522	83	1.99063e-07	0.00102517	0.0013634
TCONS_l2_00019527	Schizophrenia	14	522	83	1.99063e-07	0.00102517	0.00136407
TCONS_l2_00020189	Schizophrenia	14	522	83	1.99063e-07	0.00102517	0.00136473
TCONS_l2_00019529	Schizophrenia	14	522	83	1.99063e-07	0.00102517	0.0013654
TCONS_l2_00019528	Schizophrenia	14	522	83	1.99063e-07	0.00102517	0.00136607
TCONS_00029004	Food Hypersensitivity	5	10	217	7.56463e-08	0.000389579	0.00139339
TCONS_00001362	Leukemia, Promyelocytic, Acute	6	35	125	1.85778e-07	0.000956755	0.00141058
TCONS_00002272	Leukemia, Promyelocytic, Acute	6	35	125	1.85778e-07	0.000956755	0.00141134
TCONS_00025888	Pregnancy, Tubal	4	5	232	1.64123e-07	0.000845235	0.00141512
TCONS_00025103	Pregnancy, Tubal	4	5	232	1.64123e-07	0.000845235	0.00141599
TCONS_00025887	Pregnancy, Tubal	4	5	232	1.64123e-07	0.000845235	0.00141686
TCONS_00029003	Food Hypersensitivity	5	10	217	7.56463e-08	0.000389579	0.00143283
TCONS_l2_00029090	Neoplasm, Residual	5	27	62	4.05877e-08	0.000209027	0.00145149
TCONS_l2_00029088	Neoplasm, Residual	5	27	62	4.05877e-08	0.000209027	0.00145519
TCONS_l2_00029089	Neoplasm, Residual	5	27	62	4.05877e-08	0.000209027	0.00145891
TCONS_l2_00012423	Infection	22	458	212	6.35969e-08	0.000327524	0.00146048
TCONS_00029211	Food Hypersensitivity	5	10	217	7.56463e-08	0.000389579	0.00147456
TCONS_l2_00012421	Infection	22	458	212	6.35969e-08	0.000327524	0.00147738
TCONS_00029852	Pregnancy, Tubal	4	5	232	1.64123e-07	0.000845235	0.00148816
TCONS_00029851	Pregnancy, Tubal	4	5	232	1.64123e-07	0.000845235	0.00149105
TCONS_00029850	Pregnancy, Tubal	4	5	232	1.64123e-07	0.000845235	0.00149394
TCONS_l2_00012419	Infection	22	458	212	6.35969e-08	0.000327524	0.00149467
TCONS_00029847	Pregnancy, Tubal	4	5	232	1.64123e-07	0.000845235	0.00149685
TCONS_00029848	Pregnancy, Tubal	4	5	232	1.64123e-07	0.000845235	0.00149977
TCONS_00005120	Breast Neoplasms	27	1219	122	9.99094e-08	0.000514533	0.00150017
TCONS_00029849	Pregnancy, Tubal	4	5	232	1.64123e-07	0.000845235	0.0015027
TCONS_00029846	Pregnancy, Tubal	4	5	232	1.64123e-07	0.000845235	0.00150564
TCONS_00003244	Breast Neoplasms	27	1219	122	9.99094e-08	0.000514533	0.00150661
TCONS_00029634	Pregnancy, Tubal	4	5	232	1.64123e-07	0.000845235	0.0015086
TCONS_00029845	Pregnancy, Tubal	4	5	232	1.64123e-07	0.000845235	0.00151156
TCONS_l2_00012418	Infection	22	458	212	6.35969e-08	0.000327524	0.00151237
TCONS_00003243	Breast Neoplasms	27	1219	122	9.99094e-08	0.000514533	0.0015131
TCONS_00029633	Pregnancy, Tubal	4	5	232	1.64123e-07	0.000845235	0.00151454
TCONS_00029632	Pregnancy, Tubal	4	5	232	1.64123e-07	0.000845235	0.00151753
TCONS_00028836	Food Hypersensitivity	5	10	217	7.56463e-08	0.000389579	0.0015188
TCONS_00004187	Breast Neoplasms	27	1219	122	9.99094e-08	0.000514533	0.00151966
TCONS_00029631	Pregnancy, Tubal	4	5	232	1.64123e-07	0.000845235	0.00152053
TCONS_00029327	Pregnancy, Tubal	4	5	232	1.64123e-07	0.000845235	0.00152355
TCONS_00005119	Breast Neoplasms	27	1219	122	9.99094e-08	0.000514533	0.00152626
TCONS_l2_00012417	Infection	22	458	212	6.35969e-08	0.000327524	0.0015305
TCONS_00003242	Breast Neoplasms	27	1219	122	9.99094e-08	0.000514533	0.00153293
TCONS_l2_00012416	Infection	22	458	212	6.35969e-08	0.000327524	0.00154907
TCONS_l2_00030464	Fetal Diseases	3	8	31	3.01307e-07	0.00155173	0.00156146
TCONS_00028768	Food Hypersensitivity	5	10	217	7.56463e-08	0.000389579	0.00156577
TCONS_l2_00012415	Infection	22	458	212	6.35969e-08	0.000327524	0.00156809
TCONS_l2_00013309	Infection	22	458	212	6.35969e-08	0.000327524	0.00158759
TCONS_l2_00012420	Infection	22	458	212	6.35969e-08	0.000327524	0.00160758
TCONS_00000637	Leukemia	17	363	170	1.34259e-07	0.000691433	0.00164797
TCONS_00000636	Leukemia	17	363	170	1.34259e-07	0.000691433	0.0016523
TCONS_l2_00030292	Vaginosis, Bacterial	5	13	204	2.7556e-07	0.00141914	0.00176278
TCONS_l2_00030291	Vaginosis, Bacterial	5	13	204	2.7556e-07	0.00141914	0.00176599
TCONS_l2_00011533	Arthritis, Rheumatoid	19	426	169	4.62413e-08	0.000238142	0.00176601
TCONS_l2_00030290	Vaginosis, Bacterial	5	13	204	2.7556e-07	0.00141914	0.00176922
TCONS_l2_00030289	Vaginosis, Bacterial	5	13	204	2.7556e-07	0.00141914	0.00177246
TCONS_l2_00030288	Vaginosis, Bacterial	5	13	204	2.7556e-07	0.00141914	0.00177571
TCONS_l2_00030287	Vaginosis, Bacterial	5	13	204	2.7556e-07	0.00141914	0.00177897
TCONS_l2_00030727	Vaginosis, Bacterial	5	13	204	2.7556e-07	0.00141914	0.00178225
TCONS_l2_00030286	Vaginosis, Bacterial	5	13	204	2.7556e-07	0.00141914	0.00178553
TCONS_l2_00030285	Vaginosis, Bacterial	5	13	204	2.7556e-07	0.00141914	0.00178883
TCONS_l2_00030284	Vaginosis, Bacterial	5	13	204	2.7556e-07	0.00141914	0.00179214
TCONS_l2_00030283	Vaginosis, Bacterial	5	13	204	2.7556e-07	0.00141914	0.00179547
TCONS_l2_00030282	Vaginosis, Bacterial	5	13	204	2.7556e-07	0.00141914	0.0017988
TCONS_l2_00030281	Vaginosis, Bacterial	5	13	204	2.7556e-07	0.00141914	0.00180215
TCONS_l2_00030280	Vaginosis, Bacterial	5	13	204	2.7556e-07	0.00141914	0.00180551
TCONS_l2_00030722	Vaginosis, Bacterial	5	13	204	2.7556e-07	0.00141914	0.00180888
TCONS_l2_00030723	Vaginosis, Bacterial	5	13	204	2.7556e-07	0.00141914	0.00181227
TCONS_l2_00030726	Vaginosis, Bacterial	5	13	204	2.7556e-07	0.00141914	0.00181567
TCONS_l2_00030724	Vaginosis, Bacterial	5	13	204	2.7556e-07	0.00141914	0.00181908
TCONS_l2_00030279	Vaginosis, Bacterial	5	13	204	2.7556e-07	0.00141914	0.0018225
TCONS_l2_00030278	Vaginosis, Bacterial	5	13	204	2.7556e-07	0.00141914	0.00182594
TCONS_l2_00030277	Vaginosis, Bacterial	5	13	204	2.7556e-07	0.00141914	0.00182939
TCONS_l2_00030275	Vaginosis, Bacterial	5	13	204	2.7556e-07	0.00141914	0.00183285
TCONS_l2_00030276	Vaginosis, Bacterial	5	13	204	2.7556e-07	0.00141914	0.00183633
TCONS_00000439	Leukemia	15	363	122	4.78978e-08	0.000246674	0.00185959
TCONS_00000438	Leukemia	15	363	122	4.78978e-08	0.000246674	0.00188037
TCONS_00004641	Leukemia	14	363	107	6.08128e-08	0.000313186	0.00196028
TCONS_l2_00021058	Carcinoma	19	940	85	1.32322e-07	0.00068146	0.00209426
TCONS_00024730	Breast Neoplasms	34	1219	180	1.46881e-07	0.000756438	0.00209576
TCONS_l2_00026208	Breast Neoplasms	21	1219	85	3.71982e-07	0.00191571	0.00210635
TCONS_l2_00026207	Breast Neoplasms	21	1219	85	3.71982e-07	0.00191571	0.00210975
TCONS_l2_00026206	Breast Neoplasms	21	1219	85	3.71982e-07	0.00191571	0.00211316
TCONS_l2_00026205	Breast Neoplasms	21	1219	85	3.71982e-07	0.00191571	0.00211659
TCONS_l2_00026204	Breast Neoplasms	21	1219	85	3.71982e-07	0.00191571	0.00212002
TCONS_l2_00026203	Breast Neoplasms	21	1219	85	3.71982e-07	0.00191571	0.00212346
TCONS_l2_00026202	Breast Neoplasms	21	1219	85	3.71982e-07	0.00191571	0.00212692
TCONS_l2_00026201	Breast Neoplasms	21	1219	85	3.71982e-07	0.00191571	0.00213039
TCONS_l2_00026200	Breast Neoplasms	21	1219	85	3.71982e-07	0.00191571	0.00213386
TCONS_l2_00026199	Breast Neoplasms	21	1219	85	3.71982e-07	0.00191571	0.00213735
TCONS_l2_00026197	Breast Neoplasms	21	1219	85	3.71982e-07	0.00191571	0.00214085
TCONS_l2_00026198	Breast Neoplasms	21	1219	85	3.71982e-07	0.00191571	0.00214437
TCONS_l2_00026196	Breast Neoplasms	21	1219	85	3.71982e-07	0.00191571	0.00214789
TCONS_l2_00026195	Breast Neoplasms	21	1219	85	3.71982e-07	0.00191571	0.00215143
TCONS_l2_00026194	Breast Neoplasms	21	1219	85	3.71982e-07	0.00191571	0.00215497
TCONS_l2_00026193	Breast Neoplasms	21	1219	85	3.71982e-07	0.00191571	0.00215853
TCONS_l2_00026192	Breast Neoplasms	21	1219	85	3.71982e-07	0.00191571	0.0021621
TCONS_l2_00026190	Breast Neoplasms	21	1219	85	3.71982e-07	0.00191571	0.00216569
TCONS_l2_00026191	Breast Neoplasms	21	1219	85	3.71982e-07	0.00191571	0.00216928
TCONS_l2_00013385	Pregnancy, Tubal	4	5	269	2.97184e-07	0.0015305	0.0022193
TCONS_l2_00013384	Pregnancy, Tubal	4	5	269	2.97184e-07	0.0015305	0.00222048
TCONS_l2_00013086	Pregnancy, Tubal	4	5	269	2.97184e-07	0.0015305	0.00222166
TCONS_l2_00013085	Pregnancy, Tubal	4	5	269	2.97184e-07	0.0015305	0.00222285
TCONS_00003535	Leukemia	19	363	208	1.04612e-07	0.000538752	0.00224466
TCONS_00004657	Leukemia	19	363	208	1.04612e-07	0.000538752	0.00225154
TCONS_00003533	Leukemia	19	363	208	1.04612e-07	0.000538752	0.00225846
TCONS_00003534	Leukemia	19	363	208	1.04612e-07	0.000538752	0.00226542
TCONS_l2_00011953	Neoplasms, Germ Cell and Embryonal	5	33	55	6.36917e-08	0.000328012	0.0023807
TCONS_00017907	Muscular Diseases	6	54	79	1.74728e-07	0.000899848	0.00238648
TCONS_00017906	Muscular Diseases	6	54	79	1.74728e-07	0.000899848	0.00239113
TCONS_00018416	Muscular Diseases	6	54	79	1.74728e-07	0.000899848	0.00239579
TCONS_l2_00006359	Breast Neoplasms	26	1219	121	3.18274e-07	0.00163911	0.00242183
TCONS_l2_00030418	Leukemia	18	363	199	2.634e-07	0.00135651	0.00254777
TCONS_l2_00030417	Leukemia	18	363	199	2.634e-07	0.00135651	0.00255129
TCONS_l2_00030416	Leukemia	18	363	199	2.634e-07	0.00135651	0.00255481
TCONS_l2_00030415	Leukemia	18	363	199	2.634e-07	0.00135651	0.00255834
TCONS_l2_00011533	HIV Infections	11	130	169	6.7545e-08	0.000347857	0.00255876
TCONS_00026576	Papillon-Lefevre Disease	3	4	80	3.94469e-07	0.00203152	0.00264631
TCONS_l2_00030641	Carcinoma	17	940	73	3.21958e-07	0.00165808	0.00267114
TCONS_l2_00030883	Carcinoma	17	940	73	3.21958e-07	0.00165808	0.00267588
TCONS_l2_00030640	Carcinoma	17	940	73	3.21958e-07	0.00165808	0.00268063
TCONS_l2_00030882	Carcinoma	17	940	73	3.21958e-07	0.00165808	0.00268541
TCONS_00022804	Leukemia	23	363	310	2.20657e-07	0.00113638	0.0028956
TCONS_00023134	Leukemia	23	363	310	2.20657e-07	0.00113638	0.00290646
TCONS_00023135	Leukemia	23	363	310	2.20657e-07	0.00113638	0.00291739
TCONS_00022803	Leukemia	23	363	310	2.20657e-07	0.00113638	0.00292841
TCONS_00022377	Leukemia	23	363	310	2.20657e-07	0.00113638	0.00293952
TCONS_00012438	Carcinoma	14	940	51	4.06011e-07	0.00209095	0.00304656
TCONS_00012437	Carcinoma	14	940	51	4.06011e-07	0.00209095	0.00305308
TCONS_00011743	Carcinoma	14	940	51	4.06011e-07	0.00209095	0.00305963
TCONS_00011742	Carcinoma	14	940	51	4.06011e-07	0.00209095	0.00306621
TCONS_l2_00002145	Leukemia	14	363	98	1.93909e-08	9.9863e-05	0.00309689
TCONS_l2_00010025	Leukemia	14	363	121	2.89341e-07	0.00149011	0.00315722
TCONS_l2_00010107	Carcinoma	23	940	106	1.17863e-08	6.06995e-05	0.00318556
TCONS_l2_00016218	Neoplasms, Germ Cell and Embryonal	5	33	72	2.50277e-07	0.00128893	0.00319771
TCONS_l2_00016217	Neoplasms, Germ Cell and Embryonal	5	33	72	2.50277e-07	0.00128893	0.00321232
TCONS_l2_00016216	Neoplasms, Germ Cell and Embryonal	5	33	72	2.50277e-07	0.00128893	0.00322705
TCONS_l2_00024783	Breast Neoplasms	26	1219	125	6.21196e-07	0.00319916	0.00323113
TCONS_l2_00016215	Neoplasms, Germ Cell and Embryonal	5	33	72	2.50277e-07	0.00128893	0.00324192
TCONS_l2_00025959	Breast Neoplasms	17	1219	52	5.79131e-08	0.000298252	0.00324275
TCONS_l2_00000538	Leukemia	14	363	98	1.93909e-08	9.9863e-05	0.00324436
TCONS_l2_00016214	Neoplasms, Germ Cell and Embryonal	5	33	72	2.50277e-07	0.00128893	0.00325693
TCONS_l2_00025958	Breast Neoplasms	17	1219	52	5.79131e-08	0.000298252	0.00329527
TCONS_l2_00021057	Hypogonadism	6	30	158	2.81555e-07	0.00145001	0.00330032
TCONS_l2_00021056	Hypogonadism	6	30	158	2.81555e-07	0.00145001	0.00330583
TCONS_l2_00021055	Hypogonadism	6	30	158	2.81555e-07	0.00145001	0.00331136
TCONS_l2_00021054	Hypogonadism	6	30	158	2.81555e-07	0.00145001	0.00331691
TCONS_l2_00021053	Hypogonadism	6	30	158	2.81555e-07	0.00145001	0.00332248
TCONS_l2_00021052	Hypogonadism	6	30	158	2.81555e-07	0.00145001	0.00332807
TCONS_l2_00021051	Hypogonadism	6	30	158	2.81555e-07	0.00145001	0.00333368
TCONS_l2_00021050	Hypogonadism	6	30	158	2.81555e-07	0.00145001	0.00333931
TCONS_l2_00021049	Hypogonadism	6	30	158	2.81555e-07	0.00145001	0.00334495
TCONS_l2_00025957	Breast Neoplasms	17	1219	52	5.79131e-08	0.000298252	0.00334951
TCONS_l2_00025956	Breast Neoplasms	17	1219	52	5.79131e-08	0.000298252	0.00340557
TCONS_l2_00000537	Leukemia	14	363	98	1.93909e-08	9.9863e-05	0.00340658
TCONS_00020238	Pregnancy, Tubal	4	5	211	1.12112e-07	0.000577374	0.0034328
TCONS_l2_00010106	Carcinoma	23	940	106	1.17863e-08	6.06995e-05	0.00345102
TCONS_l2_00025955	Breast Neoplasms	17	1219	52	5.79131e-08	0.000298252	0.00346354
TCONS_00029004	Tuberculosis, Pulmonary	7	34	217	1.94964e-07	0.00100406	0.00356782
TCONS_l2_00000536	Leukemia	14	363	98	1.93909e-08	9.9863e-05	0.00358587
TCONS_l2_00027519	Schizophrenia	15	522	104	6.058e-07	0.00311987	0.00364318
TCONS_l2_00027518	Schizophrenia	15	522	104	6.058e-07	0.00311987	0.00364474
TCONS_l2_00027516	Schizophrenia	15	522	104	6.058e-07	0.00311987	0.0036463
TCONS_l2_00026956	Schizophrenia	15	522	104	6.058e-07	0.00311987	0.00364787
TCONS_l2_00026954	Schizophrenia	15	522	104	6.058e-07	0.00311987	0.00364943
TCONS_l2_00026953	Schizophrenia	15	522	104	6.058e-07	0.00311987	0.00365099
TCONS_l2_00027517	Schizophrenia	15	522	104	6.058e-07	0.00311987	0.00365256
TCONS_l2_00026963	Schizophrenia	15	522	104	6.058e-07	0.00311987	0.00365413
TCONS_l2_00026962	Schizophrenia	15	522	104	6.058e-07	0.00311987	0.0036557
TCONS_l2_00026961	Schizophrenia	15	522	104	6.058e-07	0.00311987	0.00365727
TCONS_l2_00026960	Schizophrenia	15	522	104	6.058e-07	0.00311987	0.00365884
TCONS_l2_00026957	Schizophrenia	15	522	104	6.058e-07	0.00311987	0.00366041
TCONS_l2_00026958	Schizophrenia	15	522	104	6.058e-07	0.00311987	0.00366199
TCONS_l2_00026959	Schizophrenia	15	522	104	6.058e-07	0.00311987	0.00366356
TCONS_l2_00026955	Schizophrenia	15	522	104	6.058e-07	0.00311987	0.00366514
TCONS_l2_00026950	Schizophrenia	15	522	104	6.058e-07	0.00311987	0.00366672
TCONS_00029003	Tuberculosis, Pulmonary	7	34	217	1.94964e-07	0.00100406	0.00366812
TCONS_l2_00026951	Schizophrenia	15	522	104	6.058e-07	0.00311987	0.0036683
TCONS_l2_00026952	Schizophrenia	15	522	104	6.058e-07	0.00311987	0.00366988
TCONS_l2_00026949	Schizophrenia	15	522	104	6.058e-07	0.00311987	0.00367146
TCONS_l2_00026948	Schizophrenia	15	522	104	6.058e-07	0.00311987	0.00367305
TCONS_l2_00027514	Schizophrenia	15	522	104	6.058e-07	0.00311987	0.00367463
TCONS_l2_00027515	Schizophrenia	15	522	104	6.058e-07	0.00311987	0.00367622
TCONS_l2_00026947	Schizophrenia	15	522	104	6.058e-07	0.00311987	0.00367781
TCONS_l2_00010456	Carcinoma	23	940	106	1.17863e-08	6.06995e-05	0.00376475
TCONS_l2_00026208	Carcinoma	18	940	85	6.64554e-07	0.00342245	0.00376608
TCONS_l2_00030381	Carcinoma	22	940	117	3.56876e-07	0.00183791	0.00376834
TCONS_l2_00026207	Carcinoma	18	940	85	6.64554e-07	0.00342245	0.00377216
TCONS_00029211	Tuberculosis, Pulmonary	7	34	217	1.94964e-07	0.00100406	0.00377422
TCONS_l2_00026206	Carcinoma	18	940	85	6.64554e-07	0.00342245	0.00377826
TCONS_l2_00026205	Carcinoma	18	940	85	6.64554e-07	0.00342245	0.00378439
TCONS_l2_00026204	Carcinoma	18	940	85	6.64554e-07	0.00342245	0.00379053
TCONS_l2_00026203	Carcinoma	18	940	85	6.64554e-07	0.00342245	0.00379669
TCONS_l2_00012423	Tuberculosis, Pulmonary	7	34	212	1.66379e-07	0.000856854	0.0038022
TCONS_l2_00026202	Carcinoma	18	940	85	6.64554e-07	0.00342245	0.00380288
TCONS_l2_00026201	Carcinoma	18	940	85	6.64554e-07	0.00342245	0.00380908
TCONS_l2_00026200	Carcinoma	18	940	85	6.64554e-07	0.00342245	0.00381531
TCONS_l2_00026199	Carcinoma	18	940	85	6.64554e-07	0.00342245	0.00382155
TCONS_l2_00026197	Carcinoma	18	940	85	6.64554e-07	0.00342245	0.00382782
TCONS_l2_00026198	Carcinoma	18	940	85	6.64554e-07	0.00342245	0.0038341
TCONS_l2_00026196	Carcinoma	18	940	85	6.64554e-07	0.00342245	0.00384041
TCONS_l2_00012421	Tuberculosis, Pulmonary	7	34	212	1.66379e-07	0.000856854	0.00384598
TCONS_l2_00026195	Carcinoma	18	940	85	6.64554e-07	0.00342245	0.00384673
TCONS_l2_00026194	Carcinoma	18	940	85	6.64554e-07	0.00342245	0.00385308
TCONS_l2_00026193	Carcinoma	18	940	85	6.64554e-07	0.00342245	0.00385945
TCONS_l2_00026192	Carcinoma	18	940	85	6.64554e-07	0.00342245	0.00386584
TCONS_l2_00026190	Carcinoma	18	940	85	6.64554e-07	0.00342245	0.00387225
TCONS_l2_00026191	Carcinoma	18	940	85	6.64554e-07	0.00342245	0.00387868
TCONS_00028836	Tuberculosis, Pulmonary	7	34	217	1.94964e-07	0.00100406	0.00388665
TCONS_l2_00012419	Tuberculosis, Pulmonary	7	34	212	1.66379e-07	0.000856854	0.00389077
TCONS_l2_00012418	Tuberculosis, Pulmonary	7	34	212	1.66379e-07	0.000856854	0.00393662
TCONS_l2_00012417	Tuberculosis, Pulmonary	7	34	212	1.66379e-07	0.000856854	0.00398357
TCONS_00028768	Tuberculosis, Pulmonary	7	34	217	1.94964e-07	0.00100406	0.00400597
TCONS_l2_00028855	Vaginosis, Bacterial	5	13	251	7.699e-07	0.00396499	0.00401203
TCONS_l2_00012416	Tuberculosis, Pulmonary	7	34	212	1.66379e-07	0.000856854	0.00403165
TCONS_00021780	Neuroendocrine Tumors	5	36	78	5.88608e-07	0.00303133	0.00405714
TCONS_00021548	Neuroendocrine Tumors	5	36	78	5.88608e-07	0.00303133	0.00406511
TCONS_00021779	Neuroendocrine Tumors	5	36	78	5.88608e-07	0.00303133	0.00407312
TCONS_l2_00012415	Tuberculosis, Pulmonary	7	34	212	1.66379e-07	0.000856854	0.0040809
TCONS_00021778	Neuroendocrine Tumors	5	36	78	5.88608e-07	0.00303133	0.00408116
TCONS_l2_00013309	Tuberculosis, Pulmonary	7	34	212	1.66379e-07	0.000856854	0.00413137
TCONS_l2_00012420	Tuberculosis, Pulmonary	7	34	212	1.66379e-07	0.000856854	0.0041831
TCONS_l2_00029087	Neoplasm, Residual	5	27	59	3.15028e-08	0.000162239	0.00421668
TCONS_00002891	Pregnancy, Tubal	4	5	233	1.66982e-07	0.000859959	0.0042515
TCONS_l2_00029086	Neoplasm, Residual	5	27	59	3.15028e-08	0.000162239	0.00425722
TCONS_00003671	Pregnancy, Tubal	4	5	233	1.66982e-07	0.000859959	0.00425921
TCONS_00002890	Pregnancy, Tubal	4	5	233	1.66982e-07	0.000859959	0.00426696
TCONS_l2_00024671	Leukemia	16	363	164	4.41032e-07	0.00227131	0.00436816
TCONS_l2_00022977	Diabetes Mellitus, Type 1	9	195	88	7.19367e-07	0.00370474	0.00437294
TCONS_l2_00024669	Leukemia	16	363	164	4.41032e-07	0.00227131	0.00437432
TCONS_l2_00024668	Leukemia	16	363	164	4.41032e-07	0.00227131	0.0043805
TCONS_00024730	Leukemia	17	363	180	3.06755e-07	0.00157979	0.00438134
TCONS_l2_00024667	Leukemia	16	363	164	4.41032e-07	0.00227131	0.0043867
TCONS_l2_00024666	Leukemia	16	363	164	4.41032e-07	0.00227131	0.00439292
TCONS_l2_00024665	Leukemia	16	363	164	4.41032e-07	0.00227131	0.00439916
TCONS_l2_00024670	Leukemia	16	363	164	4.41032e-07	0.00227131	0.00440541
TCONS_l2_00025361	Leukemia	16	363	164	4.41032e-07	0.00227131	0.00441168
TCONS_00029004	Lupus Erythematosus, Systemic	16	261	217	2.36843e-07	0.00121974	0.00442644
TCONS_l2_00012423	Carcinoma	32	940	212	1.94961e-07	0.00100405	0.00449189
TCONS_l2_00008041	Leukemia, Promyelocytic, Acute	6	35	117	1.25328e-07	0.000645437	0.00453969
TCONS_00017436	Neuroendocrine Tumors	5	36	77	5.51712e-07	0.00284132	0.00454244
TCONS_l2_00012421	Carcinoma	32	940	212	1.94961e-07	0.00100405	0.00454403
TCONS_00029003	Lupus Erythematosus, Systemic	16	261	217	2.36843e-07	0.00121974	0.0045536
TCONS_l2_00008040	Leukemia, Promyelocytic, Acute	6	35	117	1.25328e-07	0.000645437	0.00457506
TCONS_l2_00012419	Carcinoma	32	940	212	1.94961e-07	0.00100405	0.0045974
TCONS_l2_00012418	Carcinoma	32	940	212	1.94961e-07	0.00100405	0.00465204
TCONS_00029211	Lupus Erythematosus, Systemic	16	261	217	2.36843e-07	0.00121974	0.00468828
TCONS_l2_00012417	Carcinoma	32	940	212	1.94961e-07	0.00100405	0.00470799
TCONS_l2_00012416	Carcinoma	32	940	212	1.94961e-07	0.00100405	0.00476531
TCONS_l2_00010107	Breast Neoplasms	26	1219	106	1.83971e-08	9.47452e-05	0.00478814
TCONS_l2_00018033	Carcinoma	26	940	152	2.27386e-07	0.00117104	0.00482015
TCONS_l2_00012415	Carcinoma	32	940	212	1.94961e-07	0.00100405	0.00482403
TCONS_00028836	Lupus Erythematosus, Systemic	16	261	217	2.36843e-07	0.00121974	0.00483118
TCONS_l2_00018032	Carcinoma	26	940	152	2.27386e-07	0.00117104	0.00484206
TCONS_l2_00018401	Carcinoma	26	940	152	2.27386e-07	0.00117104	0.00486417
TCONS_l2_00013309	Carcinoma	32	940	212	1.94961e-07	0.00100405	0.00488423
TCONS_l2_00012420	Carcinoma	32	940	212	1.94961e-07	0.00100405	0.00494594
TCONS_00022885	Carcinoma	19	940	92	4.93526e-07	0.00254166	0.00494736
TCONS_00022884	Carcinoma	19	940	92	4.93526e-07	0.00254166	0.00495797
TCONS_00028768	Lupus Erythematosus, Systemic	16	261	217	2.36843e-07	0.00121974	0.00498305
TCONS_l2_00025773	Pregnancy, Tubal	4	5	189	7.20054e-08	0.000370828	0.00500984
TCONS_l2_00025772	Pregnancy, Tubal	4	5	189	7.20054e-08	0.000370828	0.00505994
TCONS_l2_00025771	Pregnancy, Tubal	4	5	189	7.20054e-08	0.000370828	0.00511105
TCONS_l2_00030366	Arthritis, Rheumatoid	15	426	120	3.04883e-07	0.00157015	0.0051194
TCONS_l2_00030365	Arthritis, Rheumatoid	15	426	120	3.04883e-07	0.00157015	0.00515636
TCONS_l2_00010106	Breast Neoplasms	26	1219	106	1.83971e-08	9.47452e-05	0.00517119
TCONS_00009639	Carcinoma	19	940	92	4.93526e-07	0.00254166	0.00539782
TCONS_00001485	HEINZ BODY ANEMIAS	3	3	117	3.13296e-07	0.00161347	0.00541595
TCONS_00000516	HEINZ BODY ANEMIAS	3	3	117	3.13296e-07	0.00161347	0.00544946
TCONS_00001484	HEINZ BODY ANEMIAS	3	3	117	3.13296e-07	0.00161347	0.0054834
TCONS_l2_00010456	Breast Neoplasms	26	1219	106	1.83971e-08	9.47452e-05	0.00562086
TCONS_00026019	Carcinoma	21	940	105	2.21986e-07	0.00114323	0.00588654
TCONS_l2_00012423	Multiple Sclerosis	15	236	212	2.65948e-07	0.00136963	0.00609743
TCONS_l2_00012421	Multiple Sclerosis	15	236	212	2.65948e-07	0.00136963	0.00616786
TCONS_00019155	Pulmonary Disease, Chronic Obstructive	12	157	201	3.4801e-07	0.00179225	0.00618338
TCONS_l2_00012419	Multiple Sclerosis	15	236	212	2.65948e-07	0.00136963	0.00623994
TCONS_l2_00012418	Multiple Sclerosis	15	236	212	2.65948e-07	0.00136963	0.00631372
TCONS_l2_00012417	Multiple Sclerosis	15	236	212	2.65948e-07	0.00136963	0.00638927
TCONS_l2_00012416	Multiple Sclerosis	15	236	212	2.65948e-07	0.00136963	0.00646665
TCONS_l2_00012415	Multiple Sclerosis	15	236	212	2.65948e-07	0.00136963	0.00654592
TCONS_l2_00012696	Breast Neoplasms	29	1219	152	9.59555e-07	0.00494171	0.00659136
TCONS_l2_00006127	Schizophrenia	14	522	91	6.42701e-07	0.00330991	0.00660289
TCONS_l2_00006125	Schizophrenia	14	522	91	6.42701e-07	0.00330991	0.00660772
TCONS_l2_00006126	Schizophrenia	14	522	91	6.42701e-07	0.00330991	0.00661255
TCONS_l2_00006124	Schizophrenia	14	522	91	6.42701e-07	0.00330991	0.0066174
TCONS_l2_00006123	Schizophrenia	14	522	91	6.42701e-07	0.00330991	0.00662225
TCONS_l2_00006121	Schizophrenia	14	522	91	6.42701e-07	0.00330991	0.00662711
TCONS_l2_00013309	Multiple Sclerosis	15	236	212	2.65948e-07	0.00136963	0.00662717
TCONS_l2_00006122	Schizophrenia	14	522	91	6.42701e-07	0.00330991	0.00663197
TCONS_l2_00006120	Schizophrenia	14	522	91	6.42701e-07	0.00330991	0.00663685
TCONS_l2_00006119	Schizophrenia	14	522	91	6.42701e-07	0.00330991	0.00664173
TCONS_l2_00006118	Schizophrenia	14	522	91	6.42701e-07	0.00330991	0.00664661
TCONS_l2_00006116	Schizophrenia	14	522	91	6.42701e-07	0.00330991	0.00665151
TCONS_l2_00006117	Schizophrenia	14	522	91	6.42701e-07	0.00330991	0.00665641
TCONS_l2_00006115	Schizophrenia	14	522	91	6.42701e-07	0.00330991	0.00666132
TCONS_l2_00006114	Schizophrenia	14	522	91	6.42701e-07	0.00330991	0.00666623
TCONS_l2_00006113	Schizophrenia	14	522	91	6.42701e-07	0.00330991	0.00667116
TCONS_l2_00006112	Schizophrenia	14	522	91	6.42701e-07	0.00330991	0.00667609
TCONS_l2_00006111	Schizophrenia	14	522	91	6.42701e-07	0.00330991	0.00668103
TCONS_l2_00012420	Multiple Sclerosis	15	236	212	2.65948e-07	0.00136963	0.00671045
TCONS_00013585	Papillon-Lefevre Disease	3	4	109	1.00665e-06	0.00518427	0.00688126
TCONS_00026019	Breast Neoplasms	24	1219	105	2.68556e-07	0.00138306	0.0070947
TCONS_00003299	Schizophrenia	13	522	81	9.81653e-07	0.00505552	0.00717074
TCONS_00003298	Schizophrenia	13	522	81	9.81653e-07	0.00505552	0.00717447
TCONS_00002665	Schizophrenia	13	522	81	9.81653e-07	0.00505552	0.0071782
TCONS_00004269	Schizophrenia	13	522	81	9.81653e-07	0.00505552	0.00718194
TCONS_00000439	Carcinoma	23	940	122	1.8502e-07	0.000952854	0.00720315
TCONS_l2_00018862	Lupus Erythematosus, Systemic	17	261	271	9.73669e-07	0.0050144	0.00721745
TCONS_00027280	Infection	15	458	125	1.2928e-06	0.00665793	0.00722445
TCONS_00026762	Infection	15	458	125	1.2928e-06	0.00665793	0.00722733
TCONS_00027279	Infection	15	458	125	1.2928e-06	0.00665793	0.0072302
TCONS_00027277	Infection	15	458	125	1.2928e-06	0.00665793	0.00723308
TCONS_00027278	Infection	15	458	125	1.2928e-06	0.00665793	0.00723596
TCONS_00027276	Infection	15	458	125	1.2928e-06	0.00665793	0.00723884
TCONS_00027275	Infection	15	458	125	1.2928e-06	0.00665793	0.00724173
TCONS_00027273	Infection	15	458	125	1.2928e-06	0.00665793	0.00724462
TCONS_00027272	Infection	15	458	125	1.2928e-06	0.00665793	0.00724751
TCONS_00027271	Infection	15	458	125	1.2928e-06	0.00665793	0.0072504
TCONS_00027270	Infection	15	458	125	1.2928e-06	0.00665793	0.00725329
TCONS_00027269	Infection	15	458	125	1.2928e-06	0.00665793	0.00725619
TCONS_00026843	Infection	15	458	125	1.2928e-06	0.00665793	0.00725909
TCONS_00026813	Infection	15	458	125	1.2928e-06	0.00665793	0.00726199
TCONS_00027268	Infection	15	458	125	1.2928e-06	0.00665793	0.00726489
TCONS_00027267	Infection	15	458	125	1.2928e-06	0.00665793	0.0072678
TCONS_00027266	Infection	15	458	125	1.2928e-06	0.00665793	0.00727071
TCONS_00027265	Infection	15	458	125	1.2928e-06	0.00665793	0.00727362
TCONS_00027264	Infection	15	458	125	1.2928e-06	0.00665793	0.00727653
TCONS_00027263	Infection	15	458	125	1.2928e-06	0.00665793	0.00727945
TCONS_00027262	Infection	15	458	125	1.2928e-06	0.00665793	0.00728236
TCONS_00000438	Carcinoma	23	940	122	1.8502e-07	0.000952854	0.00728386
TCONS_00027719	Infection	15	458	125	1.2928e-06	0.00665793	0.00728528
TCONS_00027261	Infection	15	458	125	1.2928e-06	0.00665793	0.00728821
TCONS_00027260	Infection	15	458	125	1.2928e-06	0.00665793	0.00729113
TCONS_00027258	Infection	15	458	125	1.2928e-06	0.00665793	0.00729406
TCONS_00027256	Infection	15	458	125	1.2928e-06	0.00665793	0.00729699
TCONS_l2_00022045	Carcinoma	32	940	229	1.13497e-06	0.00584507	0.00764312
TCONS_00000637	Carcinoma	27	940	170	6.23827e-07	0.00321271	0.00766389
TCONS_00000636	Carcinoma	27	940	170	6.23827e-07	0.00321271	0.00768404
TCONS_00012374	Papillon-Lefevre Disease	3	4	107	9.51839e-07	0.00490197	0.00777308
TCONS_00011627	Papillon-Lefevre Disease	3	4	107	9.51839e-07	0.00490197	0.0077776
TCONS_00012835	Papillon-Lefevre Disease	3	4	107	9.51839e-07	0.00490197	0.00778213
TCONS_l2_00030464	Vaginosis, Bacterial	3	13	31	1.52938e-06	0.00787633	0.00791694
TCONS_00013589	Arthritis, Rheumatoid	21	426	241	7.20122e-07	0.00370863	0.00795039
TCONS_l2_00028786	Leukemia	19	363	247	1.47918e-06	0.00761778	0.00813975
TCONS_l2_00028785	Leukemia	19	363	247	1.47918e-06	0.00761778	0.00814613
TCONS_l2_00028784	Leukemia	19	363	247	1.47918e-06	0.00761778	0.00815252
TCONS_l2_00028783	Leukemia	19	363	247	1.47918e-06	0.00761778	0.00815891
TCONS_l2_00028782	Leukemia	19	363	247	1.47918e-06	0.00761778	0.00816532
TCONS_l2_00029761	Leukemia	19	363	247	1.47918e-06	0.00761778	0.00817174
TCONS_l2_00028781	Leukemia	19	363	247	1.47918e-06	0.00761778	0.00817817
TCONS_l2_00028780	Leukemia	19	363	247	1.47918e-06	0.00761778	0.00818461
TCONS_l2_00028779	Leukemia	19	363	247	1.47918e-06	0.00761778	0.00819106
TCONS_l2_00029760	Leukemia	19	363	247	1.47918e-06	0.00761778	0.00819752
TCONS_l2_00028778	Leukemia	19	363	247	1.47918e-06	0.00761778	0.00820399
TCONS_l2_00004217	Phencyclidine Abuse	3	8	53	1.56271e-06	0.00804794	0.00836042
TCONS_l2_00004217	Marijuana Abuse	3	8	53	1.56271e-06	0.00804794	0.00836679
TCONS_l2_00004218	Phencyclidine Abuse	3	8	53	1.56271e-06	0.00804794	0.00836998
TCONS_l2_00004218	Marijuana Abuse	3	8	53	1.56271e-06	0.00804794	0.00837636
TCONS_l2_00004219	Phencyclidine Abuse	3	8	53	1.56271e-06	0.00804794	0.00837956
TCONS_l2_00004219	Marijuana Abuse	3	8	53	1.56271e-06	0.00804794	0.00838596
TCONS_l2_00004220	Phencyclidine Abuse	3	8	53	1.56271e-06	0.00804794	0.00838916
TCONS_l2_00004220	Marijuana Abuse	3	8	53	1.56271e-06	0.00804794	0.00839557
TCONS_l2_00004221	Phencyclidine Abuse	3	8	53	1.56271e-06	0.00804794	0.00839879
TCONS_l2_00004221	Marijuana Abuse	3	8	53	1.56271e-06	0.00804794	0.00840521
TCONS_l2_00004216	Phencyclidine Abuse	3	8	53	1.56271e-06	0.00804794	0.00840843
TCONS_l2_00004216	Marijuana Abuse	3	8	53	1.56271e-06	0.00804794	0.00841487
TCONS_l2_00003649	Phencyclidine Abuse	3	8	53	1.56271e-06	0.00804794	0.0084181
TCONS_l2_00030833	Carcinoma	16	940	71	1.14473e-06	0.00589537	0.00841888
TCONS_l2_00003649	Marijuana Abuse	3	8	53	1.56271e-06	0.00804794	0.00842456
TCONS_l2_00003648	Phencyclidine Abuse	3	8	53	1.56271e-06	0.00804794	0.00842779
TCONS_l2_00003648	Marijuana Abuse	3	8	53	1.56271e-06	0.00804794	0.00843426
TCONS_l2_00030536	Carcinoma	16	940	71	1.14473e-06	0.00589537	0.00843654
TCONS_l2_00003647	Phencyclidine Abuse	3	8	53	1.56271e-06	0.00804794	0.0084375
TCONS_l2_00003647	Marijuana Abuse	3	8	53	1.56271e-06	0.00804794	0.00844399
TCONS_l2_00003638	Phencyclidine Abuse	3	8	53	1.56271e-06	0.00804794	0.00844724
TCONS_l2_00003638	Marijuana Abuse	3	8	53	1.56271e-06	0.00804794	0.00845374
TCONS_l2_00030535	Carcinoma	16	940	71	1.14473e-06	0.00589537	0.00845427
TCONS_l2_00003637	Phencyclidine Abuse	3	8	53	1.56271e-06	0.00804794	0.008457
TCONS_l2_00003637	Marijuana Abuse	3	8	53	1.56271e-06	0.00804794	0.00846352
TCONS_l2_00003646	Phencyclidine Abuse	3	8	53	1.56271e-06	0.00804794	0.00846678
TCONS_l2_00003646	Marijuana Abuse	3	8	53	1.56271e-06	0.00804794	0.00847331
TCONS_l2_00003644	Phencyclidine Abuse	3	8	53	1.56271e-06	0.00804794	0.00847658
TCONS_l2_00003644	Marijuana Abuse	3	8	53	1.56271e-06	0.00804794	0.00848313
TCONS_l2_00003645	Phencyclidine Abuse	3	8	53	1.56271e-06	0.00804794	0.00848641
TCONS_l2_00014091	Tuberculosis, Pulmonary	7	34	218	2.01151e-07	0.00103593	0.00848963
TCONS_l2_00003645	Marijuana Abuse	3	8	53	1.56271e-06	0.00804794	0.00849297
TCONS_l2_00004215	Phencyclidine Abuse	3	8	53	1.56271e-06	0.00804794	0.00849626
TCONS_l2_00004215	Marijuana Abuse	3	8	53	1.56271e-06	0.00804794	0.00850284
TCONS_l2_00003643	Phencyclidine Abuse	3	8	53	1.56271e-06	0.00804794	0.00850613
TCONS_l2_00003643	Marijuana Abuse	3	8	53	1.56271e-06	0.00804794	0.00851272
TCONS_l2_00003642	Phencyclidine Abuse	3	8	53	1.56271e-06	0.00804794	0.00851602
TCONS_l2_00003642	Marijuana Abuse	3	8	53	1.56271e-06	0.00804794	0.00852263
TCONS_l2_00003641	Phencyclidine Abuse	3	8	53	1.56271e-06	0.00804794	0.00852594
TCONS_l2_00003641	Marijuana Abuse	3	8	53	1.56271e-06	0.00804794	0.00853257
TCONS_l2_00003640	Phencyclidine Abuse	3	8	53	1.56271e-06	0.00804794	0.00853588
TCONS_l2_00003640	Marijuana Abuse	3	8	53	1.56271e-06	0.00804794	0.00854252
TCONS_l2_00004214	Phencyclidine Abuse	3	8	53	1.56271e-06	0.00804794	0.00854585
TCONS_l2_00004214	Marijuana Abuse	3	8	53	1.56271e-06	0.00804794	0.0085525
TCONS_l2_00003636	Phencyclidine Abuse	3	8	53	1.56271e-06	0.00804794	0.00855583
TCONS_l2_00003636	Marijuana Abuse	3	8	53	1.56271e-06	0.00804794	0.0085625
TCONS_l2_00003634	Phencyclidine Abuse	3	8	53	1.56271e-06	0.00804794	0.00856584
TCONS_l2_00003634	Marijuana Abuse	3	8	53	1.56271e-06	0.00804794	0.00857253
TCONS_l2_00003633	Phencyclidine Abuse	3	8	53	1.56271e-06	0.00804794	0.00857588
TCONS_l2_00003633	Marijuana Abuse	3	8	53	1.56271e-06	0.00804794	0.00858258
TCONS_l2_00003632	Phencyclidine Abuse	3	8	53	1.56271e-06	0.00804794	0.00858594
TCONS_l2_00003632	Marijuana Abuse	3	8	53	1.56271e-06	0.00804794	0.00859265
TCONS_00014744	Leukemia	16	363	167	5.6421e-07	0.00290568	0.00881067
TCONS_00014743	Leukemia	16	363	167	5.6421e-07	0.00290568	0.00884013
TCONS_00015292	Leukemia	16	363	167	5.6421e-07	0.00290568	0.0088698
TCONS_l2_00028855	Influenza, Human	6	26	251	1.70702e-06	0.00879113	0.00889874
TCONS_00011839	Schizophrenia	14	522	92	7.37145e-07	0.0037963	0.00893882
TCONS_00011122	Schizophrenia	14	522	92	7.37145e-07	0.0037963	0.00894654
TCONS_l2_00008041	Shock, Septic	6	39	117	2.46357e-07	0.00126874	0.00894674
TCONS_l2_00008040	Shock, Septic	6	39	117	2.46357e-07	0.00126874	0.00901664
TCONS_l2_00017853	Leukemia	17	363	197	1.0986e-06	0.00565777	0.00924
TCONS_l2_00009012	Schizophrenia	14	522	94	9.64166e-07	0.00496545	0.00925596
TCONS_l2_00018296	Leukemia	17	363	197	1.0986e-06	0.00565777	0.00925662
TCONS_l2_00018295	Leukemia	17	363	197	1.0986e-06	0.00565777	0.0092733
TCONS_l2_00017852	Leukemia	17	363	197	1.0986e-06	0.00565777	0.00929004
TCONS_l2_00017851	Leukemia	17	363	197	1.0986e-06	0.00565777	0.00930684
TCONS_l2_00018294	Leukemia	17	363	197	1.0986e-06	0.00565777	0.0093237
TCONS_l2_00018293	Leukemia	17	363	197	1.0986e-06	0.00565777	0.00934062
TCONS_l2_00017850	Leukemia	17	363	197	1.0986e-06	0.00565777	0.0093576
TCONS_l2_00017848	Leukemia	17	363	197	1.0986e-06	0.00565777	0.00937465
TCONS_l2_00017849	Leukemia	17	363	197	1.0986e-06	0.00565777	0.00939175
TCONS_l2_00018292	Leukemia	17	363	197	1.0986e-06	0.00565777	0.00940892
TCONS_l2_00018291	Leukemia	17	363	197	1.0986e-06	0.00565777	0.00942616
TCONS_l2_00018290	Leukemia	17	363	197	1.0986e-06	0.00565777	0.00944345
TCONS_l2_00017847	Leukemia	17	363	197	1.0986e-06	0.00565777	0.00946081
TCONS_l2_00030373	Leg Ulcer	3	7	53	9.7884e-07	0.00504103	0.00988998
TCONS_l2_00014214	Leg Ulcer	3	7	59	1.35693e-06	0.00698821	0.00990178
TCONS_l2_00030754	Leg Ulcer	3	7	53	9.7884e-07	0.00504103	0.00991136
TCONS_l2_00030753	Leg Ulcer	3	7	53	9.7884e-07	0.00504103	0.00993282
TCONS_l2_00030372	Leg Ulcer	3	7	53	9.7884e-07	0.00504103	0.00995439
TCONS_l2_00030371	Leg Ulcer	3	7	53	9.7884e-07	0.00504103	0.00997604
TCONS_l2_00030370	Leg Ulcer	3	7	53	9.7884e-07	0.00504103	0.00999779
TCONS_l2_00030752	Leg Ulcer	3	7	53	9.7884e-07	0.00504103	0.0100196
TCONS_00004641	Carcinoma	21	940	107	3.10148e-07	0.00159726	0.0100205
TCONS_l2_00030751	Leg Ulcer	3	7	53	9.7884e-07	0.00504103	0.0100416
TCONS_00014794	BLUE CONE MONOCHROMACY	3	3	107	2.39052e-07	0.00123112	0.0102744
TCONS_l2_00002145	Carcinoma	21	940	98	6.37692e-08	0.000328411	0.0103015
TCONS_00014793	BLUE CONE MONOCHROMACY	3	3	107	2.39052e-07	0.00123112	0.0103059
TCONS_l2_00006359	Papillon-Lefevre Disease	3	4	121	1.38016e-06	0.00710783	0.0104907
TCONS_00029004	Pemphigus	5	14	217	5.76519e-07	0.00296907	0.0105365
TCONS_l2_00011031	Breast Neoplasms	16	1219	55	8.5491e-07	0.00440279	0.0105861
TCONS_l2_00011030	Breast Neoplasms	16	1219	55	8.5491e-07	0.00440279	0.0106235
TCONS_l2_00011029	Breast Neoplasms	16	1219	55	8.5491e-07	0.00440279	0.0106612
TCONS_l2_00011028	Breast Neoplasms	16	1219	55	8.5491e-07	0.00440279	0.0106992
TCONS_00023923	Choriocarcinoma	4	26	55	1.36469e-06	0.00702816	0.010721
TCONS_l2_00011027	Breast Neoplasms	16	1219	55	8.5491e-07	0.00440279	0.0107375
TCONS_00023375	Choriocarcinoma	4	26	55	1.36469e-06	0.00702816	0.0107571
TCONS_l2_00030197	Leg Ulcer	3	7	66	1.90768e-06	0.00982456	0.0107719
TCONS_l2_00011026	Breast Neoplasms	16	1219	55	8.5491e-07	0.00440279	0.010776
TCONS_l2_00030196	Leg Ulcer	3	7	66	1.90768e-06	0.00982456	0.0107849
TCONS_00023374	Choriocarcinoma	4	26	55	1.36469e-06	0.00702816	0.0107934
TCONS_l2_00000538	Carcinoma	21	940	98	6.37692e-08	0.000328411	0.010798
TCONS_00029003	Pemphigus	5	14	217	5.76519e-07	0.00296907	0.0108324
TCONS_00019445	Schizophrenia	13	522	68	1.17889e-07	0.000607129	0.0111198
TCONS_00027716	Carcinoma	42	940	340	7.81772e-07	0.00402613	0.0111208
TCONS_00029211	Pemphigus	5	14	217	5.76519e-07	0.00296907	0.0111453
TCONS_00019107	Schizophrenia	13	522	68	1.17889e-07	0.000607129	0.011195
TCONS_00015680	Schizophrenia	14	522	86	3.14066e-07	0.00161744	0.0113179
TCONS_l2_00000537	Carcinoma	21	940	98	6.37692e-08	0.000328411	0.0113447
TCONS_00005120	Carcinoma	22	940	122	7.55869e-07	0.00389273	0.0113739
TCONS_00003244	Carcinoma	22	940	122	7.55869e-07	0.00389273	0.0114228
TCONS_00003243	Carcinoma	22	940	122	7.55869e-07	0.00389273	0.0114722
TCONS_00028836	Pemphigus	5	14	217	5.76519e-07	0.00296907	0.0114768
TCONS_00004187	Carcinoma	22	940	122	7.55869e-07	0.00389273	0.011522
TCONS_l2_00013897	Phencyclidine Abuse	3	8	49	1.23011e-06	0.00633509	0.0115333
TCONS_l2_00013897	Marijuana Abuse	3	8	49	1.23011e-06	0.00633509	0.0115487
TCONS_00005119	Carcinoma	22	940	122	7.55869e-07	0.00389273	0.0115722
TCONS_00003242	Carcinoma	22	940	122	7.55869e-07	0.00389273	0.0116228
TCONS_l2_00000914	Anemia, Diamond-Blackfan	5	13	296	1.73569e-06	0.0089388	0.011655
TCONS_00028768	Pemphigus	5	14	217	5.76519e-07	0.00296907	0.0118286
TCONS_l2_00000536	Carcinoma	21	940	98	6.37692e-08	0.000328411	0.0119498
TCONS_00001679	Carcinoma	18	940	83	4.56791e-07	0.00235248	0.0119998
TCONS_00012438	Breast Neoplasms	15	1219	51	1.60826e-06	0.00828256	0.012055
TCONS_00012437	Breast Neoplasms	15	1219	51	1.60826e-06	0.00828256	0.0120808
TCONS_00011743	Breast Neoplasms	15	1219	51	1.60826e-06	0.00828256	0.0121066
TCONS_00011742	Breast Neoplasms	15	1219	51	1.60826e-06	0.00828256	0.0121326
TCONS_00013076	Churg-Strauss Syndrome	3	7	61	1.5017e-06	0.00773377	0.0122564
TCONS_l2_00016268	Seminoma	4	29	54	1.99838e-06	0.0102917	0.0123618
TCONS_l2_00016267	Seminoma	4	29	54	1.99838e-06	0.0102917	0.0124
TCONS_l2_00016776	Seminoma	4	29	54	1.99838e-06	0.0102917	0.0124384
TCONS_00023479	Leukemia	17	363	166	9.47756e-08	0.000488094	0.0124487
TCONS_l2_00016266	Seminoma	4	29	54	1.99838e-06	0.0102917	0.0124771
TCONS_l2_00016775	Seminoma	4	29	54	1.99838e-06	0.0102917	0.012516
TCONS_00004641	Breast Neoplasms	24	1219	107	3.89775e-07	0.00200734	0.0125355
TCONS_l2_00016265	Seminoma	4	29	54	1.99838e-06	0.0102917	0.0125552
TCONS_l2_00016264	Seminoma	4	29	54	1.99838e-06	0.0102917	0.0125946
TCONS_l2_00016774	Seminoma	4	29	54	1.99838e-06	0.0102917	0.0126343
TCONS_l2_00016263	Seminoma	4	29	54	1.99838e-06	0.0102917	0.0126742
TCONS_l2_00016773	Seminoma	4	29	54	1.99838e-06	0.0102917	0.0127143
TCONS_l2_00016262	Seminoma	4	29	54	1.99838e-06	0.0102917	0.0127547
TCONS_00004378	Sarcoma	8	110	132	2.17516e-06	0.0112021	0.0128663
TCONS_00002669	Sarcoma	8	110	132	2.17516e-06	0.0112021	0.0128772
TCONS_00003368	Sarcoma	8	110	132	2.17516e-06	0.0112021	0.012888
TCONS_00017432	Breast Neoplasms	20	1219	75	1.83211e-07	0.000943535	0.0132727
TCONS_l2_00029728	BLUE CONE MONOCHROMACY	3	3	98	1.83182e-07	0.000943385	0.013479
TCONS_00029852	Carcinoma	32	940	232	1.51492e-06	0.00780185	0.013754
TCONS_00029851	Carcinoma	32	940	232	1.51492e-06	0.00780185	0.0137807
TCONS_00029850	Carcinoma	32	940	232	1.51492e-06	0.00780185	0.0138076
TCONS_00029847	Carcinoma	32	940	232	1.51492e-06	0.00780185	0.0138345
TCONS_00029848	Carcinoma	32	940	232	1.51492e-06	0.00780185	0.0138615
TCONS_00029849	Carcinoma	32	940	232	1.51492e-06	0.00780185	0.0138886
TCONS_00029846	Carcinoma	32	940	232	1.51492e-06	0.00780185	0.0139159
TCONS_00029634	Carcinoma	32	940	232	1.51492e-06	0.00780185	0.0139432
TCONS_00029845	Carcinoma	32	940	232	1.51492e-06	0.00780185	0.0139706
TCONS_00029633	Carcinoma	32	940	232	1.51492e-06	0.00780185	0.0139982
TCONS_00029632	Carcinoma	32	940	232	1.51492e-06	0.00780185	0.0140259
TCONS_00029631	Carcinoma	32	940	232	1.51492e-06	0.00780185	0.0140536
TCONS_00029327	Carcinoma	32	940	232	1.51492e-06	0.00780185	0.0140815
TCONS_00012596	Infection	16	458	118	1.04243e-07	0.000536849	0.0142239
TCONS_l2_00016268	Hypogonadism	4	30	54	2.30043e-06	0.0118472	0.0142428
TCONS_l2_00016267	Hypogonadism	4	30	54	2.30043e-06	0.0118472	0.0142868
TCONS_00014744	BLUE CONE MONOCHROMACY	3	3	167	9.18166e-07	0.00472855	0.0143062
TCONS_l2_00016776	Hypogonadism	4	30	54	2.30043e-06	0.0118472	0.0143311
TCONS_00014743	BLUE CONE MONOCHROMACY	3	3	167	9.18166e-07	0.00472855	0.014354
TCONS_00011946	Infection	16	458	118	1.04243e-07	0.000536849	0.0143634
TCONS_l2_00016266	Hypogonadism	4	30	54	2.30043e-06	0.0118472	0.0143757
TCONS_00015292	BLUE CONE MONOCHROMACY	3	3	167	9.18166e-07	0.00472855	0.014402
TCONS_l2_00016775	Hypogonadism	4	30	54	2.30043e-06	0.0118472	0.0144206
TCONS_l2_00016265	Hypogonadism	4	30	54	2.30043e-06	0.0118472	0.0144658
TCONS_00012595	Infection	16	458	118	1.04243e-07	0.000536849	0.0145056
TCONS_l2_00016264	Hypogonadism	4	30	54	2.30043e-06	0.0118472	0.0145112
TCONS_l2_00016774	Hypogonadism	4	30	54	2.30043e-06	0.0118472	0.014557
TCONS_l2_00016263	Hypogonadism	4	30	54	2.30043e-06	0.0118472	0.014603
TCONS_l2_00016773	Hypogonadism	4	30	54	2.30043e-06	0.0118472	0.0146493
TCONS_00008904	Cardiomyopathy, Hypertrophic, Familial	4	17	81	1.06582e-06	0.00548897	0.0146713
TCONS_00007658	Cardiomyopathy, Hypertrophic, Familial	4	17	81	1.06582e-06	0.00548897	0.0146857
TCONS_l2_00016262	Hypogonadism	4	30	54	2.30043e-06	0.0118472	0.0146959
TCONS_l2_00022045	HIV Seropositivity	5	17	229	2.25035e-06	0.0115893	0.0151326
TCONS_l2_00021579	Schizophrenia	16	522	127	1.6483e-06	0.00848877	0.0153315
TCONS_l2_00021578	Schizophrenia	16	522	127	1.6483e-06	0.00848877	0.0153416
TCONS_l2_00003977	Arthritis, Rheumatoid	21	426	234	4.42765e-07	0.00228024	0.0154795
TCONS_l2_00003976	Arthritis, Rheumatoid	21	426	234	4.42765e-07	0.00228024	0.0156351
TCONS_l2_00003049	Arthritis, Rheumatoid	21	426	234	4.42765e-07	0.00228024	0.0157938
TCONS_l2_00030373	Fetal Diseases	3	8	53	1.56271e-06	0.00804794	0.0158006
TCONS_l2_00014214	Fetal Diseases	3	8	59	2.16576e-06	0.0111536	0.0158121
TCONS_l2_00030754	Fetal Diseases	3	8	53	1.56271e-06	0.00804794	0.0158348
TCONS_l2_00030753	Fetal Diseases	3	8	53	1.56271e-06	0.00804794	0.0158691
TCONS_l2_00028855	Fetal Diseases	4	8	251	3.04339e-06	0.0156735	0.0158771
TCONS_l2_00030372	Fetal Diseases	3	8	53	1.56271e-06	0.00804794	0.0159036
TCONS_l2_00030371	Fetal Diseases	3	8	53	1.56271e-06	0.00804794	0.0159382
TCONS_l2_00030370	Fetal Diseases	3	8	53	1.56271e-06	0.00804794	0.015973
TCONS_l2_00030752	Fetal Diseases	3	8	53	1.56271e-06	0.00804794	0.0160079
TCONS_l2_00003491	Breast Neoplasms	28	1219	144	9.88103e-07	0.00508873	0.0160175
TCONS_00022804	Carcinoma	39	940	310	1.2208e-06	0.00628712	0.0160351
TCONS_l2_00030751	Fetal Diseases	3	8	53	1.56271e-06	0.00804794	0.016043
TCONS_00023134	Carcinoma	39	940	310	1.2208e-06	0.00628712	0.0160953
TCONS_00023135	Carcinoma	39	940	310	1.2208e-06	0.00628712	0.0161559
TCONS_00022803	Carcinoma	39	940	310	1.2208e-06	0.00628712	0.016217
TCONS_00022377	Carcinoma	39	940	310	1.2208e-06	0.00628712	0.0162785
TCONS_00023923	Seminoma	4	29	55	2.15259e-06	0.0110859	0.0168824
TCONS_00023375	Seminoma	4	29	55	2.15259e-06	0.0110859	0.0169391
TCONS_l2_00021217	Cardiomyopathy, Hypertrophic, Familial	6	17	433	2.50351e-06	0.0128931	0.0169895
TCONS_00023374	Seminoma	4	29	55	2.15259e-06	0.0110859	0.0169962
TCONS_l2_00030197	Fetal Diseases	3	8	66	3.04385e-06	0.0156758	0.0171943
TCONS_l2_00030196	Fetal Diseases	3	8	66	3.04385e-06	0.0156758	0.017215
TCONS_00002667	Leg Ulcer	3	7	63	1.65638e-06	0.00853036	0.0172824
TCONS_00004302	Leg Ulcer	3	7	63	1.65638e-06	0.00853036	0.0173081
TCONS_00029004	Asthma	16	290	217	9.69621e-07	0.00499355	0.0181457
TCONS_00027642	Choriocarcinoma	4	26	44	5.4939e-07	0.00282936	0.0186505
TCONS_00029003	Asthma	16	290	217	9.69621e-07	0.00499355	0.0186677
TCONS_00014502	Guillain-Barre Syndrome	3	14	30	1.75681e-06	0.00904756	0.0191401
TCONS_00029211	Asthma	16	290	217	9.69621e-07	0.00499355	0.0192206
TCONS_l2_00011980	Anemia, Diamond-Blackfan	5	13	336	3.23301e-06	0.01665	0.0193353
TCONS_l2_00030292	Acquired Immunodeficiency Syndrome	7	53	204	3.02737e-06	0.015591	0.0193839
TCONS_l2_00030291	Acquired Immunodeficiency Syndrome	7	53	204	3.02737e-06	0.015591	0.0194193
TCONS_l2_00006359	Carcinoma	21	940	121	2.55256e-06	0.0131457	0.0194442
TCONS_l2_00030290	Acquired Immunodeficiency Syndrome	7	53	204	3.02737e-06	0.015591	0.0194548
TCONS_00023923	Hypogonadism	4	30	55	2.47783e-06	0.0127608	0.0194549
TCONS_l2_00030289	Acquired Immunodeficiency Syndrome	7	53	204	3.02737e-06	0.015591	0.0194905
TCONS_00023375	Hypogonadism	4	30	55	2.47783e-06	0.0127608	0.0195204
TCONS_l2_00030288	Acquired Immunodeficiency Syndrome	7	53	204	3.02737e-06	0.015591	0.0195263
TCONS_l2_00030287	Acquired Immunodeficiency Syndrome	7	53	204	3.02737e-06	0.015591	0.0195622
TCONS_00023374	Hypogonadism	4	30	55	2.47783e-06	0.0127608	0.0195863
TCONS_l2_00030727	Acquired Immunodeficiency Syndrome	7	53	204	3.02737e-06	0.015591	0.0195982
TCONS_l2_00030286	Acquired Immunodeficiency Syndrome	7	53	204	3.02737e-06	0.015591	0.0196344
TCONS_l2_00030285	Acquired Immunodeficiency Syndrome	7	53	204	3.02737e-06	0.015591	0.0196707
TCONS_l2_00030284	Acquired Immunodeficiency Syndrome	7	53	204	3.02737e-06	0.015591	0.0197071
TCONS_00029004	Celiac Disease	9	83	217	1.06392e-06	0.0054792	0.0197266
TCONS_l2_00030283	Acquired Immunodeficiency Syndrome	7	53	204	3.02737e-06	0.015591	0.0197437
TCONS_l2_00030282	Acquired Immunodeficiency Syndrome	7	53	204	3.02737e-06	0.015591	0.0197804
TCONS_00028836	Asthma	16	290	217	9.69621e-07	0.00499355	0.0198073
TCONS_l2_00030281	Acquired Immunodeficiency Syndrome	7	53	204	3.02737e-06	0.015591	0.0198173
TCONS_l2_00030280	Acquired Immunodeficiency Syndrome	7	53	204	3.02737e-06	0.015591	0.0198543
TCONS_l2_00030722	Acquired Immunodeficiency Syndrome	7	53	204	3.02737e-06	0.015591	0.0198914
TCONS_l2_00030723	Acquired Immunodeficiency Syndrome	7	53	204	3.02737e-06	0.015591	0.0199287
TCONS_l2_00030726	Acquired Immunodeficiency Syndrome	7	53	204	3.02737e-06	0.015591	0.0199661
TCONS_l2_00030724	Acquired Immunodeficiency Syndrome	7	53	204	3.02737e-06	0.015591	0.0200036
TCONS_l2_00030279	Acquired Immunodeficiency Syndrome	7	53	204	3.02737e-06	0.015591	0.0200413
TCONS_l2_00008523	Schizophrenia	13	522	90	3.34464e-06	0.0172249	0.0200455
TCONS_l2_00008522	Schizophrenia	13	522	90	3.34464e-06	0.0172249	0.0200541
TCONS_l2_00015868	Breast Neoplasms	28	1219	150	2.30611e-06	0.0118765	0.0200562
TCONS_l2_00009422	Schizophrenia	13	522	90	3.34464e-06	0.0172249	0.0200627
TCONS_l2_00008521	Schizophrenia	13	522	90	3.34464e-06	0.0172249	0.0200712
TCONS_l2_00030278	Acquired Immunodeficiency Syndrome	7	53	204	3.02737e-06	0.015591	0.0200791
TCONS_l2_00008520	Schizophrenia	13	522	90	3.34464e-06	0.0172249	0.0200798
TCONS_l2_00008518	Schizophrenia	13	522	90	3.34464e-06	0.0172249	0.0200884
TCONS_l2_00014727	Breast Neoplasms	28	1219	150	2.30611e-06	0.0118765	0.0200935
TCONS_l2_00008519	Schizophrenia	13	522	90	3.34464e-06	0.0172249	0.020097
TCONS_l2_00008517	Schizophrenia	13	522	90	3.34464e-06	0.0172249	0.0201056
TCONS_l2_00030277	Acquired Immunodeficiency Syndrome	7	53	204	3.02737e-06	0.015591	0.0201171
TCONS_l2_00014726	Breast Neoplasms	28	1219	150	2.30611e-06	0.0118765	0.020131
TCONS_l2_00030275	Acquired Immunodeficiency Syndrome	7	53	204	3.02737e-06	0.015591	0.0201552
TCONS_l2_00015867	Breast Neoplasms	28	1219	150	2.30611e-06	0.0118765	0.0201686
TCONS_l2_00030276	Acquired Immunodeficiency Syndrome	7	53	204	3.02737e-06	0.015591	0.0201935
TCONS_l2_00015866	Breast Neoplasms	28	1219	150	2.30611e-06	0.0118765	0.0202063
TCONS_l2_00014725	Breast Neoplasms	28	1219	150	2.30611e-06	0.0118765	0.0202441
TCONS_00029003	Celiac Disease	9	83	217	1.06392e-06	0.0054792	0.0202887
TCONS_00028768	Asthma	16	290	217	9.69621e-07	0.00499355	0.0204309
TCONS_l2_00029647	Breast Neoplasms	22	1219	96	7.983e-07	0.00411125	0.0205864
TCONS_l2_00018730	Asthma	13	290	130	3.30879e-07	0.00170403	0.0207602
TCONS_l2_00029645	Breast Neoplasms	22	1219	96	7.983e-07	0.00411125	0.020777
TCONS_00029211	Celiac Disease	9	83	217	1.06392e-06	0.0054792	0.0208837
TCONS_l2_00016268	Neoplasms, Germ Cell and Embryonal	4	33	54	3.41086e-06	0.0175659	0.0211085
TCONS_l2_00002381	Carcinoma	30	940	216	2.76688e-06	0.0142494	0.0211341
TCONS_l2_00000960	Carcinoma	30	940	216	2.76688e-06	0.0142494	0.0211686
TCONS_l2_00016267	Neoplasms, Germ Cell and Embryonal	4	33	54	3.41086e-06	0.0175659	0.0211738
TCONS_l2_00002379	Carcinoma	30	940	216	2.76688e-06	0.0142494	0.0212032
TCONS_l2_00018729	Asthma	13	290	130	3.30879e-07	0.00170403	0.0212342
TCONS_l2_00002378	Carcinoma	30	940	216	2.76688e-06	0.0142494	0.021238
TCONS_l2_00016776	Neoplasms, Germ Cell and Embryonal	4	33	54	3.41086e-06	0.0175659	0.0212394
TCONS_l2_00002377	Carcinoma	30	940	216	2.76688e-06	0.0142494	0.0212728
TCONS_l2_00016266	Neoplasms, Germ Cell and Embryonal	4	33	54	3.41086e-06	0.0175659	0.0213055
TCONS_l2_00000959	Carcinoma	30	940	216	2.76688e-06	0.0142494	0.0213078
TCONS_l2_00002376	Carcinoma	30	940	216	2.76688e-06	0.0142494	0.0213429
TCONS_l2_00016775	Neoplasms, Germ Cell and Embryonal	4	33	54	3.41086e-06	0.0175659	0.021372
TCONS_l2_00002371	Carcinoma	30	940	216	2.76688e-06	0.0142494	0.0213781
TCONS_l2_00002370	Carcinoma	30	940	216	2.76688e-06	0.0142494	0.0214134
TCONS_l2_00016265	Neoplasms, Germ Cell and Embryonal	4	33	54	3.41086e-06	0.0175659	0.0214389
TCONS_l2_00000957	Carcinoma	30	940	216	2.76688e-06	0.0142494	0.0214488
TCONS_l2_00002369	Carcinoma	30	940	216	2.76688e-06	0.0142494	0.0214844
TCONS_l2_00016264	Neoplasms, Germ Cell and Embryonal	4	33	54	3.41086e-06	0.0175659	0.0215062
TCONS_00028836	Celiac Disease	9	83	217	1.06392e-06	0.0054792	0.0215147
TCONS_l2_00002367	Carcinoma	30	940	216	2.76688e-06	0.0142494	0.02152
TCONS_l2_00002380	Carcinoma	30	940	216	2.76688e-06	0.0142494	0.0215558
TCONS_l2_00016774	Neoplasms, Germ Cell and Embryonal	4	33	54	3.41086e-06	0.0175659	0.021574
TCONS_l2_00002372	Carcinoma	30	940	216	2.76688e-06	0.0142494	0.0215917
TCONS_l2_00000958	Carcinoma	30	940	216	2.76688e-06	0.0142494	0.0216278
TCONS_l2_00016263	Neoplasms, Germ Cell and Embryonal	4	33	54	3.41086e-06	0.0175659	0.0216422
TCONS_l2_00002368	Carcinoma	30	940	216	2.76688e-06	0.0142494	0.0216639
TCONS_00015969	Rupture	5	27	136	2.08477e-06	0.0107366	0.0217038
TCONS_l2_00016773	Neoplasms, Germ Cell and Embryonal	4	33	54	3.41086e-06	0.0175659	0.0217108
TCONS_l2_00019853	Asthma	13	290	130	3.30879e-07	0.00170403	0.0217304
TCONS_00015968	Rupture	5	27	136	2.08477e-06	0.0107366	0.021736
TCONS_l2_00016262	Neoplasms, Germ Cell and Embryonal	4	33	54	3.41086e-06	0.0175659	0.0217798
TCONS_l2_00018011	Cardiomyopathy, Hypertrophic, Familial	4	17	102	2.68767e-06	0.0138415	0.0219869
TCONS_l2_00018010	Cardiomyopathy, Hypertrophic, Familial	4	17	102	2.68767e-06	0.0138415	0.0219997
TCONS_00001141	Carcinoma	22	940	132	2.97771e-06	0.0153352	0.022131
TCONS_00002154	Carcinoma	22	940	132	2.97771e-06	0.0153352	0.0221779
TCONS_00028768	Celiac Disease	9	83	217	1.06392e-06	0.0054792	0.0221851
TCONS_00003048	Choriocarcinoma	4	26	59	1.81363e-06	0.00934021	0.0222227
TCONS_00002155	Carcinoma	22	940	132	2.97771e-06	0.0153352	0.0222251
TCONS_l2_00018728	Asthma	13	290	130	3.30879e-07	0.00170403	0.0222502
TCONS_00019155	Fetal Diseases	4	8	201	1.25587e-06	0.00646772	0.0222578
TCONS_l2_00030464	Respiratory Tract Infections	3	18	31	4.33681e-06	0.0223345	0.022458
TCONS_l2_00006264	Leukemia	18	363	241	4.23741e-06	0.0218227	0.0226614
TCONS_l2_00018727	Asthma	13	290	130	3.30879e-07	0.00170403	0.0227956
TCONS_00029004	Arthritis, Juvenile Rheumatoid	7	44	217	1.24689e-06	0.00642147	0.0228477
TCONS_l2_00029647	Muscular Dystrophy, Facioscapulohumeral	4	14	96	8.98448e-07	0.00462701	0.0230422
TCONS_l2_00029645	Muscular Dystrophy, Facioscapulohumeral	4	14	96	8.98448e-07	0.00462701	0.0232543
TCONS_00021090	Papillon-Lefevre Disease	3	4	150	2.63875e-06	0.0135896	0.0233099
TCONS_00021089	Papillon-Lefevre Disease	3	4	150	2.63875e-06	0.0135896	0.0233392
TCONS_l2_00008616	Disseminated Intravascular Coagulation	3	12	39	2.38727e-06	0.0122945	0.0233483
TCONS_l2_00008615	Disseminated Intravascular Coagulation	3	12	39	2.38727e-06	0.0122945	0.0233646
TCONS_00020365	Papillon-Lefevre Disease	3	4	150	2.63875e-06	0.0135896	0.0233686
TCONS_l2_00008614	Disseminated Intravascular Coagulation	3	12	39	2.38727e-06	0.0122945	0.0233809
TCONS_l2_00008613	Disseminated Intravascular Coagulation	3	12	39	2.38727e-06	0.0122945	0.0233972
TCONS_l2_00008612	Disseminated Intravascular Coagulation	3	12	39	2.38727e-06	0.0122945	0.0234135
TCONS_l2_00008611	Disseminated Intravascular Coagulation	3	12	39	2.38727e-06	0.0122945	0.0234299
TCONS_l2_00008610	Disseminated Intravascular Coagulation	3	12	39	2.38727e-06	0.0122945	0.0234462
TCONS_l2_00008609	Disseminated Intravascular Coagulation	3	12	39	2.38727e-06	0.0122945	0.0234626
TCONS_l2_00008608	Disseminated Intravascular Coagulation	3	12	39	2.38727e-06	0.0122945	0.0234791
TCONS_00029003	Arthritis, Juvenile Rheumatoid	7	44	217	1.24689e-06	0.00642147	0.0234909
TCONS_l2_00008607	Disseminated Intravascular Coagulation	3	12	39	2.38727e-06	0.0122945	0.0234955
TCONS_l2_00009433	Disseminated Intravascular Coagulation	3	12	39	2.38727e-06	0.0122945	0.023512
TCONS_l2_00008606	Disseminated Intravascular Coagulation	3	12	39	2.38727e-06	0.0122945	0.0235284
TCONS_l2_00008605	Disseminated Intravascular Coagulation	3	12	39	2.38727e-06	0.0122945	0.023545
TCONS_l2_00010643	BLUE CONE MONOCHROMACY	3	3	220	2.10832e-06	0.0108578	0.0235541
TCONS_l2_00008604	Disseminated Intravascular Coagulation	3	12	39	2.38727e-06	0.0122945	0.0235615
TCONS_l2_00009432	Disseminated Intravascular Coagulation	3	12	39	2.38727e-06	0.0122945	0.023578
TCONS_l2_00010642	BLUE CONE MONOCHROMACY	3	3	220	2.10832e-06	0.0108578	0.0235916
TCONS_l2_00008603	Disseminated Intravascular Coagulation	3	12	39	2.38727e-06	0.0122945	0.0235946
TCONS_l2_00022977	Infection	12	458	88	3.88126e-06	0.0199885	0.0236039
TCONS_00018537	Schizophrenia	11	522	54	5.69404e-07	0.00293243	0.0236763
TCONS_l2_00030292	Arthritis, Rheumatoid	18	426	204	3.75143e-06	0.0193199	0.024031
TCONS_l2_00000663	Phencyclidine Abuse	3	8	76	4.66591e-06	0.0240294	0.0240647
TCONS_l2_00000663	Marijuana Abuse	3	8	76	4.66591e-06	0.0240294	0.0240736
TCONS_l2_00030291	Arthritis, Rheumatoid	18	426	204	3.75143e-06	0.0193199	0.0240749
TCONS_l2_00030290	Arthritis, Rheumatoid	18	426	204	3.75143e-06	0.0193199	0.0241189
TCONS_l2_00030289	Arthritis, Rheumatoid	18	426	204	3.75143e-06	0.0193199	0.0241631
TCONS_00029211	Arthritis, Juvenile Rheumatoid	7	44	217	1.24689e-06	0.00642147	0.0241713
TCONS_l2_00030288	Arthritis, Rheumatoid	18	426	204	3.75143e-06	0.0193199	0.0242075
TCONS_l2_00030287	Arthritis, Rheumatoid	18	426	204	3.75143e-06	0.0193199	0.024252
TCONS_l2_00030727	Arthritis, Rheumatoid	18	426	204	3.75143e-06	0.0193199	0.0242967
TCONS_l2_00030286	Arthritis, Rheumatoid	18	426	204	3.75143e-06	0.0193199	0.0243416
TCONS_l2_00030285	Arthritis, Rheumatoid	18	426	204	3.75143e-06	0.0193199	0.0243867
TCONS_l2_00030284	Arthritis, Rheumatoid	18	426	204	3.75143e-06	0.0193199	0.0244319
TCONS_l2_00030283	Arthritis, Rheumatoid	18	426	204	3.75143e-06	0.0193199	0.0244772
TCONS_l2_00004217	Osteoarthritis, Hip	3	11	53	4.57415e-06	0.0235569	0.0244809
TCONS_l2_00004218	Osteoarthritis, Hip	3	11	53	4.57415e-06	0.0235569	0.0245089
TCONS_00063838_KCNQ1OT1	Lupus Erythematosus, Systemic	16	261	232	5.84233e-07	0.0030088	0.0245105
TCONS_l2_00030282	Arthritis, Rheumatoid	18	426	204	3.75143e-06	0.0193199	0.0245228
TCONS_l2_00004219	Osteoarthritis, Hip	3	11	53	4.57415e-06	0.0235569	0.0245369
TCONS_l2_00004220	Osteoarthritis, Hip	3	11	53	4.57415e-06	0.0235569	0.0245651
TCONS_l2_00030281	Arthritis, Rheumatoid	18	426	204	3.75143e-06	0.0193199	0.0245685
TCONS_00003080	Schizophrenia	15	522	122	4.72016e-06	0.0243088	0.024579
TCONS_00003079	Schizophrenia	15	522	122	4.72016e-06	0.0243088	0.0245881
TCONS_l2_00004221	Osteoarthritis, Hip	3	11	53	4.57415e-06	0.0235569	0.0245933
TCONS_l2_00030280	Arthritis, Rheumatoid	18	426	204	3.75143e-06	0.0193199	0.0246144
TCONS_l2_00004216	Osteoarthritis, Hip	3	11	53	4.57415e-06	0.0235569	0.0246215
TCONS_l2_00003649	Osteoarthritis, Hip	3	11	53	4.57415e-06	0.0235569	0.0246498
TCONS_l2_00030722	Arthritis, Rheumatoid	18	426	204	3.75143e-06	0.0193199	0.0246604
TCONS_l2_00003648	Osteoarthritis, Hip	3	11	53	4.57415e-06	0.0235569	0.0246782
TCONS_l2_00030723	Arthritis, Rheumatoid	18	426	204	3.75143e-06	0.0193199	0.0247066
TCONS_l2_00003647	Osteoarthritis, Hip	3	11	53	4.57415e-06	0.0235569	0.0247067
TCONS_l2_00003638	Osteoarthritis, Hip	3	11	53	4.57415e-06	0.0235569	0.0247352
TCONS_l2_00030726	Arthritis, Rheumatoid	18	426	204	3.75143e-06	0.0193199	0.024753
TCONS_l2_00003637	Osteoarthritis, Hip	3	11	53	4.57415e-06	0.0235569	0.0247638
TCONS_l2_00003646	Osteoarthritis, Hip	3	11	53	4.57415e-06	0.0235569	0.0247924
TCONS_l2_00030724	Arthritis, Rheumatoid	18	426	204	3.75143e-06	0.0193199	0.0247996
TCONS_l2_00003644	Osteoarthritis, Hip	3	11	53	4.57415e-06	0.0235569	0.0248211
TCONS_l2_00030279	Arthritis, Rheumatoid	18	426	204	3.75143e-06	0.0193199	0.0248463
TCONS_l2_00003645	Osteoarthritis, Hip	3	11	53	4.57415e-06	0.0235569	0.0248499
TCONS_l2_00004215	Osteoarthritis, Hip	3	11	53	4.57415e-06	0.0235569	0.0248788
TCONS_00028836	Arthritis, Juvenile Rheumatoid	7	44	217	1.24689e-06	0.00642147	0.0248923
TCONS_l2_00030278	Arthritis, Rheumatoid	18	426	204	3.75143e-06	0.0193199	0.0248933
TCONS_l2_00003643	Osteoarthritis, Hip	3	11	53	4.57415e-06	0.0235569	0.0249077
TCONS_l2_00003642	Osteoarthritis, Hip	3	11	53	4.57415e-06	0.0235569	0.0249367
TCONS_l2_00030277	Arthritis, Rheumatoid	18	426	204	3.75143e-06	0.0193199	0.0249404
TCONS_00001485	Chloracne	5	29	117	1.44123e-06	0.00742234	0.0249453
TCONS_l2_00003641	Osteoarthritis, Hip	3	11	53	4.57415e-06	0.0235569	0.0249657
TCONS_l2_00030275	Arthritis, Rheumatoid	18	426	204	3.75143e-06	0.0193199	0.0249877
TCONS_l2_00003640	Osteoarthritis, Hip	3	11	53	4.57415e-06	0.0235569	0.0249949
TCONS_l2_00004214	Osteoarthritis, Hip	3	11	53	4.57415e-06	0.0235569	0.025024
TCONS_l2_00030276	Arthritis, Rheumatoid	18	426	204	3.75143e-06	0.0193199	0.0250351
TCONS_l2_00003636	Osteoarthritis, Hip	3	11	53	4.57415e-06	0.0235569	0.0250533
TCONS_l2_00003634	Osteoarthritis, Hip	3	11	53	4.57415e-06	0.0235569	0.0250826
TCONS_00000516	Chloracne	5	29	117	1.44123e-06	0.00742234	0.0250998
TCONS_l2_00003633	Osteoarthritis, Hip	3	11	53	4.57415e-06	0.0235569	0.025112
TCONS_l2_00003632	Osteoarthritis, Hip	3	11	53	4.57415e-06	0.0235569	0.0251415
TCONS_00001484	Chloracne	5	29	117	1.44123e-06	0.00742234	0.0252563
TCONS_00017001	Breast Neoplasms	29	1219	162	3.67357e-06	0.0189189	0.0255213
TCONS_00028768	Arthritis, Juvenile Rheumatoid	7	44	217	1.24689e-06	0.00642147	0.0256577
TCONS_l2_00030197	Schizophrenia	11	522	66	4.58766e-06	0.0236264	0.0259254
TCONS_l2_00030196	Schizophrenia	11	522	66	4.58766e-06	0.0236264	0.0259567
TCONS_l2_00024172	Carcinoma	25	940	165	3.87053e-06	0.0199332	0.0260775
TCONS_l2_00024171	Carcinoma	25	940	165	3.87053e-06	0.0199332	0.0260901
[truncated: 273 more rows]
