# Supplementary material for: A Computational Framework to Infer Human Disease-Associated Long Noncoding RNAs
Source: PLoS One. 2014 Jan 2;9(1):e84408. doi: 10.1371/journal.pone.0084408 (PMC3879311; doi:10.1371/journal.pone.0084408)
Supplement: Table S7 — Case studies to evaluate the performance of our algorithm for tissue-specific lincRNAs. Nineteen of the top 100 associations were verified. (XLSX) [file pone.0084408.s007.xlsx]

## Sheet: Sheet1
LincRNA	Disease	Evidence
TCONS_00000720	Ovary related diseases	Yoshihara et al.，2011
TCONS_00000721	Ovary related diseases	Yoshihara et al.，2011
TCONS_l2_00001979	Liver related diseases
TCONS_00000360	Whitebloodcell related diseases
TCONS_00001767	HLF_r1 related diseases
TCONS_l2_00002779	Testes related diseases
TCONS_00000822	Testes related diseases
TCONS_00000077	Brain related diseases	Gene Expression Atlas Database
TCONS_00000895	Testes related diseases	Gene Expression Atlas Database
TCONS_00001488	Testes related diseases	Gene Expression Atlas Database
TCONS_l2_00001233	Prostate related diseases
TCONS_l2_00001282	Brain related diseases
TCONS_l2_00002068	Testes related diseases
TCONS_00000554	Brain related diseases
TCONS_00001008	Foreskin related diseases
TCONS_00001084	Testes related diseases
TCONS_00001113	Thyroid related diseases
TCONS_00000350	Whitebloodcell related diseases	Gene Expression Atlas Database
TCONS_00000351	Colon related diseases
TCONS_00000352	Colon related diseases
TCONS_l2_00002344	Testes related diseases
TCONS_00001926	Testes related diseases
TCONS_00000823	Testes_R related diseases
TCONS_00001381	Testes related diseases
TCONS_00001382	Testes related diseases
TCONS_l2_00002422	Testes_R related diseases
TCONS_l2_00001000	Testes_R related diseases
TCONS_00000464	Brain related diseases	Gene Expression Atlas Database
TCONS_00001386	Liver related diseases
TCONS_00001387	Testes related diseases
TCONS_00001389	Brain related diseases
TCONS_00000841	Testes related diseases
TCONS_00001395	Thyroid related diseases
TCONS_00000846	LymphNode related diseases
TCONS_00001408	Testes related diseases	Gene Expression Atlas Database
TCONS_00001409	Testes related diseases
TCONS_00001415	Heart related diseases
TCONS_00000864	Testes related diseases
TCONS_00000866	LymphNode related diseases
TCONS_00000867	Colon related diseases
TCONS_00001425	Testes_R related diseases	Gene Expression Atlas Database
TCONS_00001961	Testes_R related diseases
TCONS_00000168	Testes_R related diseases	Gene Expression Atlas Database
TCONS_00000877	Testes_R related diseases
TCONS_00000497	Testes related diseases
TCONS_l2_00002021	Testes_R related diseases
TCONS_00000501	Ovary related diseases
TCONS_00001449	Lung related diseases
TCONS_00000502	Prostate related diseases
TCONS_00001451	Testes related diseases	Gene Expression Atlas Database
TCONS_00001454	Testes related diseases
TCONS_00000887	Testes_R related diseases
TCONS_00001468	Testes_R related diseases
TCONS_l2_00002032	Testes related diseases
TCONS_l2_00000244	Testes related diseases
TCONS_00001475	Testes_R related diseases
TCONS_00000192	Thyroid related diseases
TCONS_00001483	Kidney related diseases	Gene Expression Atlas Database
TCONS_00000515	Kidney related diseases
TCONS_l2_00002041	Kidney related diseases
TCONS_l2_00000270	Kidney related diseases
TCONS_00000196	Lung related diseases	Gene Expression Atlas Database
TCONS_00000197	Lung related diseases
TCONS_00000934	Testes related diseases	Gene Expression Atlas Database
TCONS_00001494	Lung related diseases
TCONS_00000942	Liver related diseases
TCONS_00000522	Testes related diseases
TCONS_00000200	Liver related diseases
TCONS_00000947	Testes related diseases
TCONS_00000949	Kidney related diseases
TCONS_00000952	Thyroid related diseases
TCONS_00001499	Thyroid related diseases
TCONS_00000208	Testes related diseases	Gene Expression Atlas Database
TCONS_00001503	Breast related diseases
TCONS_00000964	Testes related diseases	Gene Expression Atlas Database
TCONS_00000213	Testes related diseases	Gene Expression Atlas Database
TCONS_00000965	Testes related diseases
TCONS_00000966	Kidney related diseases
TCONS_00000967	Testes related diseases
TCONS_00000968	Ovary related diseases
TCONS_00000534	Testes related diseases
TCONS_00000533	Testes related diseases
TCONS_00000532	Testes related diseases
TCONS_00000218	Testes related diseases	Gene Expression Atlas Database
TCONS_00000970	Heart related diseases
TCONS_00001522	Testes_R related diseases
TCONS_l2_00000323	Testes related diseases
TCONS_00000544	Testes related diseases
TCONS_00000221	Testes related diseases	Gene Expression Atlas Database
TCONS_00001523	Testes related diseases
TCONS_00000976	Kidney related diseases
TCONS_00000984	Testes related diseases
TCONS_l2_00002080	Thyroid related diseases
TCONS_l2_00000337	Thyroid related diseases
TCONS_l2_00002081	Thyroid related diseases
TCONS_00001527	Prostate related diseases
TCONS_00001528	Testes related diseases
TCONS_00001534	Testes related diseases
TCONS_00001550	Testes_R related diseases
TCONS_00001009	Lung related diseases
